# Supplementary material for: State-controlled epidemic in a game against a novel pathogen
Source: Sci Rep. 2022 Sep 20;12:15716. doi: 10.1038/s41598-022-19691-7 (PMC9488893; doi:10.1038/s41598-022-19691-7)
Supplement: Supplementary file 2 — Supplementary Information 2. [file 41598_2022_19691_MOESM2_ESM.xls]

## Sheet: T_11
Time (days)	U1	U2	U3	U4	Susceptible	Exposed	Infectious_presymptomatic	Infectious_symptomatic	Seriously_ill_hospitalized	Recovered	Active_population	beta
0	1	1	1	1	10000000	100	0	0	0	0	10000100	0
1	1	1	1	1	9.99999e+06	87.1281	16.2563	4.49352	0.0398734	2.17602	1.00001e+07	1.75565e-06
2	1	1	1	1	9.99997e+06	87.33	23.3812	13.5581	0.251376	7.42442	1.00001e+07	2.52512e-06
3	1	1	1	1	9.99994e+06	92.5124	27.4517	24.0561	0.687832	14.8312	1.00001e+07	2.96473e-06
4	1	1	1	1	9.99991e+06	99.8961	30.5951	34.979	1.35354	24.1059	1.00001e+07	3.30421e-06
5	1	1	1	1	9.99987e+06	108.529	33.5835	46.0449	2.23896	35.1822	1.00001e+07	3.62694e-06
6	1	1	1	1	9.99984e+06	118.148	36.6825	57.2414	3.33188	48.0871	1e+07	3.96164e-06
7	1	1	1	1	9.9998e+06	128.7	40.0069	68.6349	4.6219	62.887	1e+07	4.32066e-06
8	1	1	0.2	0.3	9.99976e+06	133.051	42.8847	80.2001	6.1005	79.6157	1e+07	3.82523e-06
9	1	1	0.2	0.3	9.99972e+06	138.431	45.175	91.6003	7.75467	98.1409	1e+07	4.02953e-06
10	1	1	0.2	0.3	9.99968e+06	144.346	47.3109	102.695	9.56626	118.375	9.99999e+06	4.22004e-06
11	1	1	0.2	0.3	9.99963e+06	150.632	49.4463	113.491	11.5169	140.282	9.99997e+06	4.41052e-06
12	1	1	0.2	0.3	9.99959e+06	157.234	51.6422	124.04	13.5905	163.851	9.99996e+06	4.60639e-06
13	1	1	0.2	0.3	9.99954e+06	164.141	53.9217	134.405	15.7733	189.083	9.99995e+06	4.80972e-06
14	1	1	0.2	0.3	9.99949e+06	171.357	56.2967	144.652	18.0541	215.99	9.99994e+06	5.02156e-06
15	1	1	0.2	0.3	9.99944e+06	178.892	58.7742	154.841	20.4241	244.591	9.99992e+06	5.24255e-06
16	1	1	0.2	0.3	9.99939e+06	186.76	61.3597	165.029	22.8765	274.909	9.99991e+06	5.47318e-06
17	1	1	0.2	0.3	9.99933e+06	194.974	64.0587	175.269	25.4061	306.978	9.9999e+06	5.71392e-06
18	1	1	0.2	0.3	9.99927e+06	203.549	66.8762	185.609	28.0096	340.835	9.99989e+06	5.96524e-06
19	1	1	0.2	0.3	9.99921e+06	212.501	69.8175	196.094	30.6847	376.522	9.99987e+06	6.2276e-06
20	1	1	0.2	0.3	9.99915e+06	221.846	72.888	206.767	33.4306	414.088	9.99986e+06	6.50149e-06
21	1	1	0.2	0.3	9.99908e+06	231.602	76.0936	217.669	36.2475	453.587	9.99984e+06	6.78741e-06
22	1	1	0.2	0.3	9.99901e+06	241.787	79.4399	228.838	39.1364	495.078	9.99983e+06	7.0859e-06
23	1	1	0.2	0.3	9.99894e+06	252.419	82.9333	240.311	42.0992	538.626	9.99982e+06	7.39751e-06
24	1	1	0.2	0.3	9.99887e+06	263.519	86.5802	252.122	45.1387	584.298	9.9998e+06	7.7228e-06
25	1	1	0.2	0.3	9.99879e+06	275.105	90.3873	264.307	48.2582	632.171	9.99978e+06	8.06239e-06
26	1	1	0.2	0.3	9.9987e+06	287.201	94.3617	276.898	51.4614	682.324	9.99977e+06	8.41689e-06
27	1	1	0.2	0.3	9.99862e+06	299.828	98.5107	289.929	54.753	734.841	9.99975e+06	8.78697e-06
28	1	1	0.2	0.3	9.99853e+06	313.01	102.842	303.432	58.1378	789.811	9.99973e+06	9.1733e-06
29	1	1	0.2	0.3	9.99843e+06	326.771	107.363	317.44	61.6211	847.331	9.99972e+06	9.5766e-06
30	1	1	0.2	0.3	9.99834e+06	341.135	112.083	331.986	65.2088	907.501	9.9997e+06	9.99761e-06
31	1	1	0.2	0.3	9.99823e+06	356.131	117.01	347.101	68.907	970.426	9.99968e+06	1.04371e-05
32	1	1	0.2	0.3	9.99813e+06	371.785	122.154	362.82	72.7222	1036.22	9.99966e+06	1.08959e-05
33	1	1	0.2	0.3	9.99802e+06	388.126	127.523	379.176	76.6614	1104.99	9.99964e+06	1.13748e-05
34	1	1	0.2	0.3	9.9979e+06	405.184	133.128	396.202	80.7318	1176.88	9.99962e+06	1.18748e-05
35	1	1	0.2	0.3	9.99778e+06	422.99	138.98	413.934	84.941	1252	9.99959e+06	1.23967e-05
36	1	1	0.2	0.3	9.99765e+06	441.578	145.087	432.408	89.2968	1330.49	9.99957e+06	1.29415e-05
37	1	1	0.2	0.3	9.99752e+06	460.982	151.463	451.661	93.8075	1412.5	9.99955e+06	1.35102e-05
38	1	1	0.2	0.3	9.99738e+06	481.236	158.119	471.73	98.4817	1498.18	9.99952e+06	1.41038e-05
39	1	1	0.2	0.3	9.99724e+06	502.379	165.066	492.655	103.328	1587.67	9.99949e+06	1.47235e-05
40	1	1	0.2	0.3	9.99709e+06	524.45	172.319	514.476	108.356	1681.15	9.99947e+06	1.53704e-05
41	1	1	0.2	0.3	9.99693e+06	547.487	179.889	537.235	113.576	1778.78	9.99944e+06	1.60457e-05
42	1	1	0.2	0.3	9.99677e+06	571.535	187.791	560.975	118.996	1880.74	9.99941e+06	1.67505e-05
43	1	1	0.2	0.3	9.9966e+06	596.637	196.04	585.741	124.629	1987.22	9.99938e+06	1.74863e-05
44	1	1	0.2	0.3	9.99642e+06	622.839	204.65	611.581	130.483	2098.42	9.99934e+06	1.82543e-05
45	1	1	0.2	0.3	9.99623e+06	650.189	213.638	638.542	136.571	2214.53	9.99931e+06	1.9056e-05
46	1	1	0.2	0.3	9.99604e+06	678.737	223.02	666.674	142.904	2335.78	9.99927e+06	1.98927e-05
47	1	1	0.2	0.3	9.99583e+06	708.536	232.812	696.031	149.494	2462.38	9.99924e+06	2.07662e-05
48	1	1	0.2	0.3	9.99562e+06	739.639	243.033	726.667	156.353	2594.56	9.9992e+06	2.16779e-05
49	1	1	0.2	0.3	9.9954e+06	772.104	253.702	758.639	163.495	2732.58	9.99916e+06	2.26295e-05
50	1	1	0.2	0.3	9.99517e+06	805.989	264.839	792.005	170.933	2876.67	9.99912e+06	2.36228e-05
51	1	1	0.2	0.3	9.99493e+06	841.358	276.462	826.828	178.681	3027.12	9.99907e+06	2.46596e-05
52	1	1	0.2	0.3	9.99468e+06	878.273	288.594	863.171	186.754	3184.19	9.99903e+06	2.57417e-05
53	1	1	0.2	0.3	9.99441e+06	916.804	301.257	901.102	195.166	3348.17	9.99898e+06	2.68711e-05
54	1	1	0.2	0.3	9.99414e+06	957.018	314.474	940.69	203.933	3519.36	9.99893e+06	2.805e-05
55	1	1	0.2	0.3	9.99385e+06	998.991	328.268	982.008	213.073	3698.08	9.99888e+06	2.92804e-05
56	1	1	0.2	0.3	9.99355e+06	1042.8	342.666	1025.13	222.601	3884.66	9.99882e+06	3.05646e-05
57	1	1	0.2	0.3	9.99324e+06	1088.52	357.693	1070.14	232.535	4079.44	9.99877e+06	3.19049e-05
58	1	1	0.2	0.3	9.99291e+06	1136.23	373.376	1117.12	242.895	4282.78	9.99871e+06	3.33037e-05
59	1	1	0.2	0.3	9.99257e+06	1186.03	389.744	1166.14	253.698	4495.04	9.99865e+06	3.47637e-05
60	1	1	0.2	0.3	9.99222e+06	1238	406.827	1217.31	264.966	4716.63	9.99858e+06	3.62873e-05
61	1	1	0.2	0.3	9.99185e+06	1292.24	424.655	1270.72	276.719	4947.94	9.99851e+06	3.78775e-05
62	1	1	0.2	0.3	9.99146e+06	1348.85	443.261	1326.46	288.978	5189.4	9.99844e+06	3.9537e-05
63	1	1	0.2	0.3	9.99106e+06	1407.92	462.678	1384.63	301.767	5441.46	9.99837e+06	4.12688e-05
64	1	1	0.2	0.3	9.99064e+06	1469.56	482.942	1445.34	315.108	5704.57	9.99829e+06	4.30762e-05
65	1	1	0.2	0.3	9.9902e+06	1533.89	504.088	1508.7	329.026	5979.22	9.99822e+06	4.49623e-05
66	1	1	0.2	0.3	9.98974e+06	1601.02	526.156	1574.82	343.548	6265.91	9.99813e+06	4.69305e-05
67	1	1	0.2	0.3	9.98926e+06	1671.07	549.184	1643.83	358.698	6565.16	9.99805e+06	4.89844e-05
68	1	1	0.2	0.3	9.98876e+06	1744.16	573.214	1715.85	374.506	6877.53	9.99796e+06	5.11276e-05
69	1	1	0.2	0.3	9.98824e+06	1820.43	598.288	1791.01	391	7203.58	9.99786e+06	5.3364e-05
70	1	1	0.2	0.3	9.98769e+06	1900.02	624.453	1869.44	408.21	7543.9	9.99776e+06	5.56977e-05
71	1	1	0.2	0.3	9.98713e+06	1983.06	651.754	1951.29	426.167	7899.13	9.99766e+06	5.81326e-05
72	1	1	0.2	0.3	9.98653e+06	2069.7	680.241	2036.7	444.904	8269.9	9.99755e+06	6.06733e-05
73	1	1	0.2	0.3	9.98591e+06	2160.09	709.963	2125.82	464.456	8656.89	9.99744e+06	6.33242e-05
74	1	1	0.2	0.3	9.98527e+06	2254.4	740.975	2218.83	484.857	9060.82	9.99732e+06	6.60901e-05
75	1	1	0.2	0.3	9.98459e+06	2352.8	773.33	2315.87	506.144	9482.41	9.9972e+06	6.89757e-05
76	1	1	0.2	0.3	9.98389e+06	2455.45	807.086	2417.13	528.357	9922.42	9.99707e+06	7.19863e-05
77	1	1	0.2	0.3	9.98316e+06	2562.54	842.303	2522.79	551.535	10381.7	9.99694e+06	7.51272e-05
78	1	1	0.2	0.3	9.98239e+06	2674.26	879.042	2633.04	575.72	10861	9.9968e+06	7.84039e-05
79	1	1	0.2	0.3	9.98159e+06	2790.8	917.369	2748.06	600.956	11361.2	9.99666e+06	8.1822e-05
80	1	1	0.2	0.3	9.98076e+06	2912.36	957.35	2868.07	627.288	11883.3	9.99651e+06	8.53878e-05
81	1	1	0.2	0.3	9.97988e+06	3039.16	999.056	2993.28	654.763	12428.2	9.99635e+06	8.91073e-05
82	1	1	0.2	0.3	9.97898e+06	3171.41	1042.56	3123.9	683.431	12996.8	9.99619e+06	9.2987e-05
83	1	1	0.2	0.3	9.97803e+06	3309.36	1087.93	3260.18	713.342	13590.2	9.99602e+06	9.70338e-05
84	1	1	0.2	0.3	9.97704e+06	3453.23	1135.26	3402.34	744.552	14209.5	9.99584e+06	0.000101255
85	1	1	0.2	0.3	9.97601e+06	3603.27	1184.62	3550.64	777.114	14855.8	9.99565e+06	0.000105657
86	1	1	0.2	0.3	9.97493e+06	3759.74	1236.1	3705.34	811.087	15530.2	9.99546e+06	0.000110248
87	1	1	0.2	0.3	9.97381e+06	3922.92	1289.79	3866.71	846.532	16234	9.99525e+06	0.000115035
88	1	1	0.2	0.3	9.97263e+06	4093.06	1345.78	4035.03	883.511	16968.3	9.99504e+06	0.000120028
89	1	1	0.2	0.3	9.97141e+06	4270.48	1404.16	4210.59	922.09	17734.7	9.99482e+06	0.000125235
90	1	1	0.2	0.3	9.97014e+06	4455.46	1465.03	4393.7	962.337	18534.3	9.99459e+06	0.000130663
91	1	1	0.2	0.3	9.96881e+06	4648.31	1528.5	4584.67	1004.32	19368.6	9.99435e+06	0.000136323
92	1	1	0.2	0.3	9.96742e+06	4849.37	1594.68	4783.83	1048.12	20239.2	9.9941e+06	0.000142224
93	1	1	0.2	0.3	9.96597e+06	5058.96	1663.67	4991.52	1093.81	21147.6	9.99384e+06	0.000148377
94	1	1	0.2	0.3	9.96446e+06	5277.44	1735.59	5208.1	1141.47	22095.3	9.99357e+06	0.00015479
95	1	1	0.2	0.3	9.96288e+06	5505.17	1810.56	5433.93	1191.17	23084.1	9.99328e+06	0.000161475
96	1	1	0.2	0.3	9.96124e+06	5742.51	1888.7	5669.4	1243.02	24115.7	9.99299e+06	0.000168444
97	1	1	0.2	0.3	9.95953e+06	5989.86	1970.15	5914.91	1297.1	25191.9	9.99268e+06	0.000175706
98	1	1	0.2	0.3	9.95774e+06	6247.62	2055.03	6170.86	1353.5	26314.7	9.99236e+06	0.000183275
99	1	1	0.2	0.3	9.95588e+06	6516.21	2143.49	6437.7	1412.32	27485.9	9.99202e+06	0.000191163
100	1	1	0.2	0.3	9.95393e+06	6796.05	2235.67	6715.85	1473.66	28707.7	9.99167e+06	0.000199382
101	1	1	0.2	0.3	9.95191e+06	7087.6	2331.71	7005.79	1537.63	29982.2	9.99131e+06	0.000207946
102	1	1	0.2	0.3	9.94979e+06	7391.32	2431.77	7307.99	1604.33	31311.7	9.99093e+06	0.000216867
103	1	1	0.2	0.3	9.94759e+06	7707.68	2536.01	7622.95	1673.87	32698.3	9.99053e+06	0.000226162
104	1	1	0.2	0.3	9.94529e+06	8037.18	2644.59	7951.18	1746.39	34144.6	9.99012e+06	0.000235843
105	1	1	0.2	0.3	9.9429e+06	8380.32	2757.68	8293.22	1821.99	35653	9.98969e+06	0.000245926
106	1	1	0.2	0.3	9.9404e+06	8737.63	2875.46	8649.61	1900.81	37226.2	9.98924e+06	0.000256427
107	1	1	0.2	0.3	9.9378e+06	9109.66	2998.11	9020.92	1982.97	38866.8	9.98877e+06	0.000267362
108	1	1	0.2	0.3	9.93508e+06	9496.97	3125.82	9407.75	2068.62	40577.7	9.98829e+06	0.000278748
109	1	1	0.2	0.3	9.93226e+06	9900.14	3258.77	9810.72	2157.89	42361.7	9.98778e+06	0.000290601
110	1	1	0.2	0.3	9.92931e+06	10319.8	3397.17	10230.4	2250.93	44221.9	9.98725e+06	0.000302939
111	1	1	0.2	0.3	9.92624e+06	10756.4	3541.23	10667.6	2347.9	46161.5	9.9867e+06	0.000315782
112	1	1	0.2	0.3	9.92304e+06	11210.8	3691.14	11122.8	2448.95	48183.7	9.98613e+06	0.000329146
113	1	1	0.2	0.3	9.91971e+06	11683.5	3847.14	11596.8	2554.25	50291.9	9.98553e+06	0.000343053
114	1	1	0.2	0.3	9.91623e+06	12175.2	4009.44	12090.3	2663.96	52489.7	9.98491e+06	0.000357521
115	1	1	0.2	0.3	9.91261e+06	12686.6	4178.28	12604.1	2778.26	54780.7	9.98426e+06	0.000372571
116	1	1	0.2	0.3	9.90884e+06	13218.4	4353.88	13138.8	2897.33	57168.7	9.98358e+06	0.000388224
117	1	1	0.2	0.3	9.90492e+06	13771.4	4536.5	13695.4	3021.36	59657.6	9.98288e+06	0.000404501
118	1	1	0.2	0.3	9.90083e+06	14346.1	4726.37	14274.5	3150.54	62251.6	9.98215e+06	0.000421426
119	1	1	0.2	0.3	9.89657e+06	14943.5	4923.76	14877.1	3285.08	64954.8	9.98139e+06	0.000439019
120	1	1	0.2	0.3	9.89214e+06	15564.2	5128.91	15504	3425.17	67771.7	9.9806e+06	0.000457304
121	1	1	0.2	0.3	9.88752e+06	16209.1	5342.11	16156.1	3571.04	70706.7	9.97978e+06	0.000476305
122	1	1	0.2	0.3	9.88272e+06	16878.9	5563.61	16834.3	3722.9	73764.6	9.97892e+06	0.000496046
123	1	1	0.2	0.3	9.87771e+06	17574.5	5793.69	17539.4	3880.99	76950.3	9.97803e+06	0.000516552
124	1	1	0.2	0.3	9.87251e+06	18296.6	6032.64	18272.5	4045.53	80268.7	9.97711e+06	0.000537846
125	1	1	0.2	0.3	9.86709e+06	19046.2	6280.74	19034.6	4216.76	83725.1	9.97614e+06	0.000559955
126	1	1	0.2	0.3	9.86146e+06	19824.1	6538.27	19826.5	4394.94	87324.8	9.97514e+06	0.000582905
127	1	1	0.2	0.3	9.85559e+06	20631	6805.54	20649.4	4580.33	91073.5	9.9741e+06	0.00060672
128	1	1	0.2	0.3	9.84949e+06	21468	7082.84	21504.3	4773.17	94976.9	9.97302e+06	0.000631429
129	1	1	0.2	0.3	9.84315e+06	22335.8	7370.46	22392.1	4973.75	99040.8	9.9719e+06	0.000657057
130	1	1	0.2	0.3	9.83656e+06	23235.4	7668.72	23314.1	5182.34	103271	9.97073e+06	0.000683631
131	1	1	0.2	0.3	9.8297e+06	24167.6	7977.91	24271.2	5399.22	107675	9.96952e+06	0.000711179
132	1	1	0.2	0.3	9.82257e+06	25133.2	8298.33	25264.6	5624.68	112258	9.96826e+06	0.000739726
133	1	1	0.2	0.3	9.81516e+06	26133.3	8630.3	26295.5	5859.02	117028	9.96695e+06	0.000769301
134	1	1	0.2	0.3	9.80747e+06	27168.5	8974.11	27364.8	6102.55	121990	9.9656e+06	0.00079993
135	1	1	0.2	0.3	9.79947e+06	28239.9	9330.08	28473.9	6355.58	127153	9.96419e+06	0.000831639
136	1	1	0.2	0.3	9.79116e+06	29348.1	9698.48	29623.7	6618.41	132523	9.96273e+06	0.000864456
137	1	1	0.2	0.3	9.78254e+06	30494.1	10079.6	30815.5	6891.38	138109	9.96122e+06	0.000898407
138	1	1	0.2	0.3	9.77358e+06	31678.7	10473.8	32050.5	7174.82	143917	9.95965e+06	0.000933517
139	1	1	0.2	0.3	9.76429e+06	32902.6	10881.3	33329.7	7469.04	149955	9.95803e+06	0.000969811
140	1	1	0.2	0.3	9.75464e+06	34166.7	11302.4	34654.4	7774.41	156233	9.95634e+06	0.00100731
141	1	1	0.2	0.3	9.74463e+06	35471.5	11737.3	36025.7	8091.25	162757	9.9546e+06	0.00104605
142	1	1	0.2	0.3	9.73425e+06	36817.9	12186.4	37444.7	8419.92	169536	9.95279e+06	0.00108604
143	1	1	0.2	0.3	9.72348e+06	38206.4	12649.8	38912.5	8760.76	176580	9.95092e+06	0.00112731
144	1	1	0.2	0.3	9.71232e+06	39637.6	13127.7	40430.2	9114.12	183897	9.94899e+06	0.00116987
145	1	1	0.2	0.3	9.70076e+06	41112	13620.5	41999	9480.37	191496	9.94698e+06	0.00121375
146	1	1	0.2	0.3	9.68877e+06	42630.2	14128.2	43619.8	9859.85	199385	9.94491e+06	0.00125895
147	1	1	0.2	0.3	9.67636e+06	44192.5	14651.1	45293.6	10252.9	207576	9.94278e+06	0.00130551
148	1	1	0.2	0.3	9.6635e+06	45799.2	15189.2	47021.4	10659.9	216076	9.94057e+06	0.00135343
149	1	1	0.2	0.3	9.6502e+06	47450.6	15742.8	48804.1	11081.3	224896	9.93828e+06	0.00140271
150	1	1	0.2	0.3	9.63643e+06	49146.8	16311.8	50642.5	11517.2	234046	9.93593e+06	0.00145337
151	1	1	0.2	0.3	9.62218e+06	50887.9	16896.5	52537.5	11968.2	243535	9.9335e+06	0.00150542
152	1	1	0.2	0.3	9.60745e+06	52673.7	17496.7	54489.7	12434.5	253373	9.93099e+06	0.00155886
153	1	1	0.2	0.3	9.59222e+06	54504.2	18112.5	56499.9	12916.4	263571	9.92841e+06	0.00161368
154	1	1	0.2	0.3	9.57649e+06	56379	18743.8	58568.4	13414.4	274139	9.92575e+06	0.00166988
155	1	1	0.2	0.3	9.56024e+06	58297.6	19390.5	60695.8	13928.6	285086	9.92301e+06	0.00172745
156	1	1	0.2	0.3	9.54346e+06	60259.6	20052.6	62882.5	14459.5	296424	9.92019e+06	0.00178639
157	1	1	0.2	0.3	9.52614e+06	62264.2	20729.8	65128.6	15007.2	308162	9.91729e+06	0.00184667
158	1	1	0.2	0.3	9.50827e+06	64310.5	21421.8	67434.3	15572.1	320311	9.91431e+06	0.00190828
159	1	1	0.2	0.3	9.48985e+06	66397.4	22128.5	69799.5	16154.4	332882	9.91125e+06	0.00197118
160	1	1	0.2	0.3	9.47086e+06	68523.8	22849.4	72224	16754.4	345883	9.90811e+06	0.00203536
161	1	1	0.2	0.3	9.45129e+06	70688.2	23584.2	74707.6	17372.2	359326	9.90489e+06	0.00210077
162	1	1	0.2	0.4	9.43105e+06	72971.2	24340.7	77251.1	18008.1	373220	9.90158e+06	0.00217782
163	1	1	0.2	0.4	9.41021e+06	75283.2	25119.8	79858.8	18662.3	387580	9.89819e+06	0.00224748
164	1	1	0.2	0.4	9.38875e+06	77628.3	25915.5	82532.4	19335.1	402415	9.89471e+06	0.00231862
165	1	1	0.2	0.4	9.36667e+06	80006.5	26725.3	85271.1	20026.8	417738	9.89114e+06	0.00239102
166	1	1	0.2	0.4	9.34395e+06	82416.1	27547.6	88073.6	20737.7	433559	9.88748e+06	0.00246455
167	1	1	0.2	0.4	9.32061e+06	84854.9	28381.5	90938.1	21468	449888	9.88373e+06	0.00253912
168	1	1	0.2	0.4	9.29662e+06	87320	29226	93862.5	22217.8	466734	9.8799e+06	0.00261465
169	1	1	0.2	0.4	9.27199e+06	89808.5	30080	96844.5	22987.2	484108	9.87599e+06	0.00269103
170	1	1	0.2	0.4	9.24672e+06	92317.1	30942.5	99881.6	23776.1	502018	9.872e+06	0.00276819
171	1	1	0.2	0.4	9.2208e+06	94842.1	31812.4	102971	24584.6	520472	9.86793e+06	0.00284602
172	1	1	0.2	0.4	9.19423e+06	97379.9	32688.5	106110	25412.6	539478	9.86378e+06	0.00292441
173	1	1	0.2	0.4	9.16702e+06	99926.3	33569.4	109295	26259.7	559043	9.85956e+06	0.00300326
174	1	1	0.2	0.4	9.13917e+06	102477	34453.9	112523	27125.8	579174	9.85528e+06	0.00308244
175	1	1	0.2	0.4	9.11068e+06	105028	35340.4	115790	28010.6	599878	9.85093e+06	0.00316182
176	1	1	0.2	0.4	9.08156e+06	107574	36227.4	119092	28913.7	621157	9.84652e+06	0.00324126
177	1	1	0.2	0.4	9.05181e+06	110111	37113.4	122425	29834.6	643019	9.84206e+06	0.00332064
178	1	1	0.2	0.4	9.02145e+06	112633	37996.7	125784	30772.7	665465	9.83754e+06	0.00339981
179	1	1	0.2	0.4	8.99048e+06	115135	38875.5	129165	31727.5	688499	9.83298e+06	0.0034786
180	1	1	0.2	0.4	8.9589e+06	117612	39748.1	132562	32698.2	712122	9.82839e+06	0.00355686
181	1	1	0.2	0.4	8.92675e+06	120058	40612.6	135970	33684.1	736336	9.82376e+06	0.00363444
182	1	1	0.2	0.4	8.89402e+06	122468	41467.1	139384	34684.4	761140	9.8191e+06	0.00371116
183	1	1	0.2	0.4	8.86074e+06	124836	42309.7	142798	35698.1	786533	9.81442e+06	0.00378685
184	1	1	0.2	0.4	8.82692e+06	127157	43138.5	146205	36724.2	812512	9.80973e+06	0.00386135
185	1	1	0.2	0.4	8.79258e+06	129424	43951.4	149600	37761.7	839075	9.80503e+06	0.00393446
186	1	1	0.2	0.4	8.75774e+06	131631	44746.4	152975	38809.3	866216	9.80033e+06	0.00400603
187	1	1	0.2	0.4	8.72242e+06	133774	45521.6	156325	39865.8	893931	9.79564e+06	0.00407586
188	1	1	0.2	0.4	8.68664e+06	135845	46274.9	159642	40930	922212	9.79098e+06	0.00414378
189	1	1	0.2	0.4	8.65044e+06	137840	47004.3	162920	42000.3	951051	9.78633e+06	0.00420962
190	1	1	0.2	0.4	8.61382e+06	139753	47707.9	166150	43075.4	980438	9.78172e+06	0.00427319
191	1	1	0.2	0.4	8.57683e+06	141579	48383.7	169327	44153.7	1.01036e+06	9.77715e+06	0.00433433
192	1	1	0.2	0.4	8.53948e+06	143312	49029.8	172443	45233.5	1.04082e+06	9.77264e+06	0.00439286
193	1	1	0.2	0.4	8.50181e+06	144947	49644.4	175490	46313.3	1.07178e+06	9.76819e+06	0.00444863
194	1	1	0.2	0.4	8.46385e+06	146480	50225.7	178462	47391.3	1.10325e+06	9.7638e+06	0.00450147
195	1	1	0.2	0.4	8.42562e+06	147905	50772	181350	48465.6	1.1352e+06	9.7595e+06	0.00455123
196	1	1	0.2	0.4	8.38717e+06	149219	51281.8	184149	49534.5	1.16761e+06	9.75528e+06	0.00459776
197	1	1	0.2	0.4	8.34851e+06	150419	51753.4	186850	50596.1	1.20048e+06	9.75116e+06	0.00464094
198	1	1	0.2	0.4	8.30969e+06	151499	52185.6	189448	51648.4	1.23377e+06	9.74714e+06	0.00468062
199	1	1	0.2	0.4	8.27073e+06	152457	52577	191934	52689.5	1.26748e+06	9.74324e+06	0.0047167
200	1	1	0.2	0.4	8.23168e+06	153290	52926.4	194303	53717.4	1.30157e+06	9.73947e+06	0.00474906
201	1	1	0.2	0.4	8.19256e+06	153997	53232.8	196549	54730	1.33603e+06	9.73582e+06	0.00477762
202	1	1	0.2	0.4	8.15341e+06	154573	53495.4	198664	55725.5	1.37084e+06	9.73232e+06	0.00480227
203	1	1	0.2	0.4	8.11426e+06	155019	53713.3	200645	56701.8	1.40597e+06	9.72896e+06	0.00482296
204	1	1	0.2	0.4	8.07515e+06	155333	53886	202485	57656.9	1.44139e+06	9.72575e+06	0.00483963
205	1	1	0.2	0.4	8.03611e+06	155514	54012.9	204179	58588.7	1.47708e+06	9.72271e+06	0.00485222
206	1	1	0.2	0.4	7.99717e+06	155562	54093.8	205723	59495.3	1.51301e+06	9.71984e+06	0.00486071
207	1	1	0.2	0.4	7.95838e+06	155477	54128.6	207113	60374.9	1.54916e+06	9.71714e+06	0.00486507
208	1	1	0.2	0.4	7.91975e+06	155260	54117.2	208344	61225.4	1.5855e+06	9.71463e+06	0.00486529
209	1	1	0.2	0.4	7.88132e+06	154911	54059.8	209415	62045	1.622e+06	9.7123e+06	0.0048614
210	1	1	0.2	0.4	7.84313e+06	154433	53956.7	210321	62831.9	1.65864e+06	9.71016e+06	0.0048534
211	1	1	0.2	0.4	7.8052e+06	153827	53808.3	211061	63584.5	1.69538e+06	9.70821e+06	0.00484134
212	1	1	0.2	0.4	7.76756e+06	153096	53615.2	211634	64301	1.73219e+06	9.70647e+06	0.00482526
213	1	1	0.2	0.4	7.73025e+06	152241	53378.3	212037	64979.8	1.76905e+06	9.70492e+06	0.00480521
214	1	1	0.2	0.4	7.69328e+06	151267	53098.3	212271	65619.5	1.80594e+06	9.70358e+06	0.00478128
215	1	1	0.2	0.4	7.65669e+06	150176	52776.3	212335	66218.7	1.84281e+06	9.70245e+06	0.00475355
216	1	1	0.2	0.4	7.6205e+06	148973	52413.4	212229	66776	1.87964e+06	9.70152e+06	0.00472211
217	1	1	0.2	0.4	7.58473e+06	147661	52010.7	211955	67290.3	1.9164e+06	9.7008e+06	0.00468706
218	1	1	0.3	0.1	7.54907e+06	146537	51599.9	211518	67760.6	1.95308e+06	9.70029e+06	0.00469392
219	1	1	0.3	0.1	7.51386e+06	145273	51184.8	210939	68186.1	1.98964e+06	9.69996e+06	0.00465721
220	1	1	0.3	0.1	7.47909e+06	143893	50744.9	210226	68566.6	2.02607e+06	9.6998e+06	0.0046182
221	1	1	0.3	0.1	7.44478e+06	142409	50273.5	209382	68902.1	2.06235e+06	9.69982e+06	0.0045763
222	1	1	0.3	0.1	7.41096e+06	140830	49769.3	208407	69192.6	2.09845e+06	9.70001e+06	0.00453138
223	1	1	0.3	0.1	7.37763e+06	139160	49232.4	207300	69437.8	2.13436e+06	9.70037e+06	0.00448346
224	1	1	0.3	0.1	7.34481e+06	137406	48664.2	206062	69637.8	2.17004e+06	9.70092e+06	0.00443265
225	1	1	0.4	0.1	7.31178e+06	136223	48133.1	204705	69792.7	2.20548e+06	9.70162e+06	0.00448286
226	1	1	0.4	0.1	7.27924e+06	134874	47645.8	203270	69903.2	2.24068e+06	9.70245e+06	0.0044381
227	1	1	0.4	0.1	7.24717e+06	133408	47155.1	201774	69970.6	2.27564e+06	9.70337e+06	0.00439298
228	1	1	0.4	0.1	7.21557e+06	131847	46644.4	200218	69996.6	2.31034e+06	9.70441e+06	0.00434598
229	1	1	0.4	0.1	7.18446e+06	130204	46108.6	198597	69982.4	2.34477e+06	9.70554e+06	0.00429663
230	1	1	0.4	0.1	7.15384e+06	128485	45546.3	196907	69929.3	2.37891e+06	9.70678e+06	0.00424481
231	1	1	0.4	0.1	7.12373e+06	126697	44958.4	195144	69838.1	2.41276e+06	9.70814e+06	0.00419058
232	1	1	1	1	7.089e+06	129390	44812.6	193386	69710.4	2.44632e+06	9.70953e+06	0.00488498
233	1	1	1	1	7.05435e+06	131429	45151.4	191900	69551.9	2.47974e+06	9.71067e+06	0.00492058
234	1	1	1	1	7.01955e+06	133155	45645.2	190795	69373.1	2.51311e+06	9.71146e+06	0.0049729
235	1	1	1	1	6.98453e+06	134686	46173.4	190064	69184.6	2.54649e+06	9.71189e+06	0.00502905
236	1	1	1	1	6.9493e+06	136068	46688.2	189667	68995.6	2.57992e+06	9.71198e+06	0.0050839
237	1	1	1	1	6.91388e+06	137313	47171.8	189552	68813.7	2.61341e+06	9.71178e+06	0.00513555
238	1	1	1	1	6.8783e+06	138424	47616.3	189671	68644.4	2.647e+06	9.71134e+06	0.00518313
239	1	1	1	1	6.84259e+06	139402	48018	189975	68492	2.68069e+06	9.7107e+06	0.00522625
240	1	1	1	1	6.80679e+06	140245	48375	190423	68359.3	2.71448e+06	9.7099e+06	0.00526469
241	1	1	1	1	6.77093e+06	140951	48685.7	190975	68247.9	2.7484e+06	9.70897e+06	0.00529827
242	1	1	1	1	6.73506e+06	141518	48949.4	191598	68158.5	2.78242e+06	9.70795e+06	0.00532689
243	1	1	1	1	6.69919e+06	141945	49165.3	192261	68090.7	2.81656e+06	9.70686e+06	0.00535044
244	1	1	1	1	6.66338e+06	142232	49332.8	192937	68043.9	2.85081e+06	9.70575e+06	0.00536887
245	1	1	1	1	6.62765e+06	142379	49451.7	193600	68016.5	2.88514e+06	9.70463e+06	0.00538214
246	1	1	1	1	6.59205e+06	142385	49521.8	194231	68006.6	2.91957e+06	9.70352e+06	0.0053902
247	1	1	1	1	6.5566e+06	142252	49543.2	194808	68012	2.95406e+06	9.70245e+06	0.00539305
248	1	1	1	1	6.52134e+06	141980	49516	195316	68030.1	2.98861e+06	9.70144e+06	0.00539071
249	1	1	1	1	6.4863e+06	141572	49440.6	195739	68058.2	3.02319e+06	9.7005e+06	0.00538319
250	1	1	1	1	6.45152e+06	141029	49317.6	196066	68093.5	3.05779e+06	9.69966e+06	0.00537055
251	1	1	1	1	6.41701e+06	140354	49147.6	196285	68132.9	3.09239e+06	9.69891e+06	0.00535285
252	1	1	1	1	6.38283e+06	139551	48931.5	196386	68173.5	3.12697e+06	9.69828e+06	0.00533017
253	1	1	1	1	6.34898e+06	138623	48670.2	196363	68212.2	3.16151e+06	9.69778e+06	0.0053026
254	1	1	1	1	6.3155e+06	137573	48365.1	196209	68246.1	3.19597e+06	9.69741e+06	0.00527027
255	1	1	1	1	6.28242e+06	136407	48017.2	195918	68272.3	3.23035e+06	9.69719e+06	0.0052333
256	1	1	1	1	6.24976e+06	135127	47628.1	195487	68287.9	3.26461e+06	9.69712e+06	0.00519183
257	1	1	1	1	6.21753e+06	133740	47199.3	194913	68290.3	3.29873e+06	9.6972e+06	0.00514603
258	1	1	1	1	6.18577e+06	132250	46732.3	194195	68276.9	3.33269e+06	9.69745e+06	0.00509606
259	1	1	1	1	6.15449e+06	130663	46229	193331	68245.4	3.36647e+06	9.69785e+06	0.00504211
260	1	1	1	1	6.12371e+06	128984	45691.1	192323	68193.5	3.40004e+06	9.69843e+06	0.00498436
261	1	1	1	1	6.09345e+06	127218	45120.5	191172	68119	3.43337e+06	9.69916e+06	0.004923
262	1	1	1	1	6.06372e+06	125373	44519.2	189878	68020.2	3.46646e+06	9.70007e+06	0.00485826
263	1	1	1	1	6.03454e+06	123452	43889.1	188446	67895.2	3.49926e+06	9.70114e+06	0.00479034
264	1	1	1	1	6.00591e+06	121463	43232.3	186878	67742.7	3.53177e+06	9.70238e+06	0.00471945
265	1	1	1	1	5.97785e+06	119412	42550.8	185177	67561.2	3.56396e+06	9.70378e+06	0.00464582
266	1	1	1	1	5.95037e+06	117303	41846.6	183349	67349.6	3.59582e+06	9.70533e+06	0.00456966
267	1	1	1	1	5.92347e+06	115144	41121.9	181399	67107	3.62731e+06	9.70705e+06	0.0044912
268	1	1	1	1	5.89716e+06	112940	40378.7	179330	66832.6	3.65843e+06	9.70891e+06	0.00441067
269	1	1	1	1	5.87145e+06	110697	39619	177150	66525.8	3.68916e+06	9.71092e+06	0.00432829
270	1	1	1	1	5.84634e+06	108420	38844.9	174863	66186.3	3.71947e+06	9.71308e+06	0.00424426
271	1	1	1	1	5.82183e+06	106116	38058.3	172476	65813.7	3.74936e+06	9.71536e+06	0.00415882
272	1	1	1	1	5.79791e+06	103788	37261.1	169995	65408.1	3.77882e+06	9.71778e+06	0.00407217
273	1	1	1	1	5.7746e+06	101443	36455.3	167428	64969.6	3.80782e+06	9.72032e+06	0.00398453
274	1	1	1	1	5.7519e+06	99086.2	35642.7	164779	64498.3	3.83636e+06	9.72298e+06	0.00389608
275	1	1	1	1	5.72978e+06	96721.5	34825	162057	63994.6	3.86442e+06	9.72575e+06	0.00380703
276	1	1	1	1	5.70827e+06	94353.9	34004	159267	63459.2	3.89199e+06	9.72862e+06	0.00371757
277	1	1	1	1	5.68734e+06	91987.7	33181.2	156417	62892.6	3.91907e+06	9.73158e+06	0.00362787
278	1	1	1	1	5.667e+06	89627.2	32358.4	153513	62295.7	3.94565e+06	9.73464e+06	0.00353811
279	1	1	1	1	5.64724e+06	87276.3	31536.8	150562	61669.2	3.97172e+06	9.73777e+06	0.00344845
280	1	1	1	1	5.62805e+06	84938.7	30718	147570	61014.2	3.99727e+06	9.74098e+06	0.00335906
281	1	1	1	1	5.60943e+06	82618	29903.2	144544	60331.8	4.02231e+06	9.74425e+06	0.00327008
282	1	1	1	1	5.59136e+06	80317.3	29093.8	141490	59623	4.04682e+06	9.74759e+06	0.00318164
283	1	1	1	1	5.57384e+06	78039.7	28290.8	138413	58889.1	4.0708e+06	9.75098e+06	0.00309388
284	1	1	1	1	5.55687e+06	75787.9	27495.4	135321	58131.4	4.09426e+06	9.75441e+06	0.00300692
285	1	1	1	1	5.54042e+06	73564.6	26708.6	132219	57351.1	4.11718e+06	9.75788e+06	0.00292087
286	1	1	1	1	5.5245e+06	71372.1	25931.2	129111	56549.7	4.13958e+06	9.76138e+06	0.00283584
287	1	1	1	1	5.50909e+06	69212.4	25164.2	126004	55728.6	4.16145e+06	9.76491e+06	0.00275192
288	1	1	1	1	5.49417e+06	67087.6	24408.2	122902	54889.2	4.18278e+06	9.76845e+06	0.00266919
289	1	1	1	1	5.47975e+06	64999.2	23664.1	119811	54032.9	4.2036e+06	9.77201e+06	0.00258775
290	1	1	1	1	5.46581e+06	62948.8	22932.3	116734	53161.2	4.22389e+06	9.77558e+06	0.00250764
291	1	1	1	1	5.45234e+06	60937.8	22213.6	113676	52275.6	4.24366e+06	9.77914e+06	0.00242895
292	1	1	1	1	5.43932e+06	58967.2	21508.2	110642	51377.6	4.26291e+06	9.78271e+06	0.00235172
293	1	1	1	1	5.42675e+06	57038	20816.8	107633	50468.5	4.28166e+06	9.78626e+06	0.002276
294	1	1	1	1	5.41461e+06	55151	20139.6	104656	49549.9	4.2999e+06	9.7898e+06	0.00220184
295	1	1	1	1	5.4029e+06	53306.9	19477	101711	48623.2	4.31764e+06	9.79332e+06	0.00212926
296	1	1	1	1	5.3916e+06	51506.1	18829.1	98803.6	47689.8	4.33488e+06	9.79682e+06	0.0020583
297	1	1	1	1	5.3807e+06	49749	18196.2	95935.1	46751	4.35164e+06	9.80029e+06	0.00198898
298	1	1	1	1	5.37019e+06	48035.9	17578.4	93108.3	45808.3	4.36792e+06	9.80373e+06	0.00192132
299	1	1	1	1	5.36006e+06	46366.8	16975.9	90325.5	44862.8	4.38373e+06	9.80713e+06	0.00185532
300	1	1	1	1	5.3503e+06	44741.8	16388.7	87588.8	43916	4.39907e+06	9.8105e+06	0.001791
301	1	1	1	1	5.34089e+06	43160.7	15816.7	84899.9	42969	4.41395e+06	9.81382e+06	0.00172836
302	1	1	1	1	5.33183e+06	41623.3	15260.1	82260.5	42023	4.42839e+06	9.8171e+06	0.00166739
303	1	1	1	1	5.32311e+06	40129.4	14718.7	79672	41079.1	4.44238e+06	9.82034e+06	0.0016081
304	1	1	1	1	5.31471e+06	38678.6	14192.4	77135.5	40138.5	4.45595e+06	9.82353e+06	0.00155046
305	1	1	1	1	5.30663e+06	37270.5	13681.2	74652.2	39202.1	4.46909e+06	9.82666e+06	0.00149448
306	1	1	1	1	5.29885e+06	35904.5	13184.8	72222.7	38271.1	4.48181e+06	9.82975e+06	0.00144013
307	1	1	1	1	5.29136e+06	34580.1	12703.2	69847.8	37346.3	4.49413e+06	9.83278e+06	0.0013874
308	1	1	1	1	5.28416e+06	33296.7	12236.2	67527.9	36428.6	4.50606e+06	9.83575e+06	0.00133626
309	1	1	1	1	5.27723e+06	32053.6	11783.4	65263.5	35518.9	4.5176e+06	9.83867e+06	0.0012867
310	1	1	1	1	5.27058e+06	30850.1	11344.8	63054.7	34617.9	4.52876e+06	9.84153e+06	0.00123869
311	1	1	1	1	5.26417e+06	29685.5	10920.1	60901.7	33726.4	4.53955e+06	9.84433e+06	0.0011922
312	1	1	1	1	5.25802e+06	28559	10509	58804.2	32845.1	4.54998e+06	9.84707e+06	0.00114721
313	1	1	1	1	5.25211e+06	27469.8	10111.2	56762.3	31974.7	4.56006e+06	9.84975e+06	0.00110369
314	1	1	1	1	5.24643e+06	26417.2	9726.6	54775.6	31115.6	4.5698e+06	9.85237e+06	0.00106161
315	1	1	1	1	5.24097e+06	25400.2	9354.78	52843.7	30268.5	4.57921e+06	9.85493e+06	0.00102093
316	1	1	1	1	5.23572e+06	24418.1	8995.49	50966.3	29433.9	4.58829e+06	9.85743e+06	0.000981627
317	1	1	1	1	5.23068e+06	23469.9	8648.45	49142.7	28612.2	4.59706e+06	9.85987e+06	0.000943669
318	1	1	1	1	5.22585e+06	22554.9	8313.35	47372.3	27803.7	4.60553e+06	9.86224e+06	0.000907022
319	1	1	1	1	5.2212e+06	21672.1	7989.91	45654.5	27008.9	4.6137e+06	9.86456e+06	0.000871654
320	1	1	1	1	5.21674e+06	20820.7	7677.81	43988.5	26228.1	4.62158e+06	9.86682e+06	0.000837531
321	1	1	1	1	5.21246e+06	19999.8	7376.75	42373.5	25461.6	4.62918e+06	9.86901e+06	0.00080462
322	1	1	1	1	5.20835e+06	19208.6	7086.45	40808.6	24709.5	4.63651e+06	9.87115e+06	0.000772888
323	1	1	1	1	5.20441e+06	18446.2	6806.59	39293.1	23972.1	4.64357e+06	9.87323e+06	0.000742301
324	1	1	1	1	5.20062e+06	17711.7	6536.88	37825.9	23249.6	4.65038e+06	9.87525e+06	0.000712828
325	1	1	1	1	5.19699e+06	17004.4	6277.02	36406	22542.1	4.65694e+06	9.87722e+06	0.000684434
326	1	1	1	1	5.19351e+06	16323.3	6026.72	35032.6	21849.6	4.66327e+06	9.87912e+06	0.000657089
327	1	1	1	1	5.19016e+06	15667.6	5785.69	33704.5	21172.4	4.66936e+06	9.88098e+06	0.000630759
328	1	1	1	1	5.18696e+06	15036.7	5553.64	32420.9	20510.3	4.67522e+06	9.88277e+06	0.000605413
329	1	1	1	1	5.18388e+06	14429.5	5330.29	31180.5	19863.4	4.68087e+06	9.88452e+06	0.00058102
330	1	1	1	1	5.18093e+06	13845.5	5115.36	29982.5	19231.6	4.68631e+06	9.88621e+06	0.00055755
331	1	1	1	1	5.1781e+06	13283.8	4908.58	28825.6	18615.1	4.69155e+06	9.88784e+06	0.000534973
332	1	1	1	1	5.17539e+06	12743.7	4709.68	27708.9	18013.6	4.69659e+06	9.88943e+06	0.000513258
333	1	1	1	1	5.17279e+06	12224.4	4518.4	26631.4	17427.1	4.70144e+06	9.89097e+06	0.000492378
334	1	1	1	1	5.1703e+06	11725.2	4334.48	25591.9	16855.5	4.7061e+06	9.89246e+06	0.000472304
335	1	1	1	1	5.1679e+06	11245.4	4157.67	24589.3	16298.7	4.71059e+06	9.8939e+06	0.000453008
336	1	1	1	1	5.16561e+06	10784.4	3987.74	23622.7	15756.6	4.71491e+06	9.89529e+06	0.000434463
337	1	1	1	1	5.16341e+06	10341.5	3824.42	22691.1	15228.9	4.71906e+06	9.89664e+06	0.000416644
338	1	1	1	1	5.16131e+06	9916.08	3667.51	21793.3	14715.5	4.72305e+06	9.89795e+06	0.000399525
339	1	1	1	1	5.15929e+06	9507.43	3516.76	20928.4	14216.3	4.72689e+06	9.89921e+06	0.00038308
340	1	1	1	1	5.15735e+06	9115	3371.96	20095.3	13731	4.73058e+06	9.90043e+06	0.000367285
341	1	1	1	1	5.1555e+06	8738.18	3232.89	19293.1	13259.4	4.73413e+06	9.9016e+06	0.000352117
342	1	1	1	1	5.15372e+06	8376.4	3099.35	18520.8	12801.4	4.73754e+06	9.90274e+06	0.000337554
343	1	1	1	1	5.15202e+06	8029.11	2971.13	17777.5	12356.6	4.74082e+06	9.90384e+06	0.000323572
344	1	1	1	1	5.15039e+06	7695.76	2848.04	17062.2	11924.9	4.74397e+06	9.9049e+06	0.00031015
345	1	1	1	1	5.14882e+06	7375.84	2729.88	16374	11506.1	4.74699e+06	9.90592e+06	0.000297267
346	1	1	1	1	5.14733e+06	7068.83	2616.47	15712	11099.8	4.7499e+06	9.90691e+06	0.000284904
347	1	1	1	1	5.14589e+06	6774.25	2507.64	15075.3	10705.9	4.75269e+06	9.90786e+06	0.00027304
348	1	1	1	1	5.14451e+06	6491.62	2403.2	14463.1	10324.1	4.75537e+06	9.90878e+06	0.000261656
349	1	1	1	1	5.1432e+06	6220.48	2302.99	13874.6	9954.11	4.75795e+06	9.90967e+06	0.000250735
350	1	1	1	1	5.14193e+06	5960.39	2206.86	13308.8	9595.71	4.76042e+06	9.91052e+06	0.000240258
351	1	1	1	1	5.14073e+06	5710.92	2114.64	12765	9248.64	4.76279e+06	9.91134e+06	0.000230208
352	1	1	1	1	5.13957e+06	5471.67	2026.18	12242.5	8912.64	4.76507e+06	9.91214e+06	0.000220569
353	1	1	1	1	5.13846e+06	5242.22	1941.34	11740.5	8587.45	4.76726e+06	9.9129e+06	0.000211325
354	1	1	1	1	5.13739e+06	5022.2	1859.97	11258.3	8272.8	4.76936e+06	9.91364e+06	0.00020246
355	1	1	1	1	5.13638e+06	4811.23	1781.94	10795	7968.45	4.77138e+06	9.91435e+06	0.000193959
356	1	1	1	1	5.1354e+06	4608.96	1707.12	10350.2	7674.12	4.77332e+06	9.91503e+06	0.000185808
357	1	1	1	1	5.13447e+06	4415.04	1635.38	9922.98	7389.57	4.77517e+06	9.91569e+06	0.000177994
358	1	1	1	1	5.13357e+06	4229.14	1566.6	9512.81	7114.53	4.77696e+06	9.91632e+06	0.000170502
359	1	1	1	1	5.13272e+06	4050.94	1500.66	9119.04	6848.76	4.77867e+06	9.91693e+06	0.000163321
360	1	1	1	1	5.1319e+06	3880.13	1437.45	8741.05	6592.01	4.78031e+06	9.91752e+06	0.000156437
361	1	1	1	1	5.13111e+06	3716.41	1376.87	8378.26	6344.02	4.78188e+06	9.91809e+06	0.000149838
362	1	1	1	1	5.13036e+06	3559.5	1318.79	8030.08	6104.55	4.78339e+06	9.91863e+06	0.000143514
363	1	1	1	1	5.12964e+06	3409.13	1263.13	7695.97	5873.36	4.78484e+06	9.91915e+06	0.000137453
364	1	1	1	1	5.12895e+06	3265.02	1209.78	7375.39	5650.22	4.78623e+06	9.91965e+06	0.000131644
365	1	1	1	1	5.12829e+06	3126.93	1158.66	7067.82	5434.88	4.78756e+06	9.92014e+06	0.000126078
366	1	1	1	1	5.12765e+06	2994.61	1109.67	6772.76	5227.12	4.78884e+06	9.9206e+06	0.000120744
367	1	1	1	1	5.12705e+06	2867.82	1062.73	6489.72	5026.71	4.79007e+06	9.92105e+06	0.000115633
368	1	1	1	1	5.12647e+06	2746.34	1017.74	6218.24	4833.43	4.79125e+06	9.92148e+06	0.000110736
369	1	1	1	1	5.12591e+06	2629.95	974.643	5957.87	4647.06	4.79237e+06	9.92189e+06	0.000106044
370	1	1	1	1	5.12538e+06	2518.44	933.349	5708.17	4467.39	4.79346e+06	9.92229e+06	0.000101549
371	1	1	1	1	5.12487e+06	2411.62	893.785	5468.73	4294.2	4.79449e+06	9.92267e+06	9.72426e-05
372	1	1	1	1	5.12438e+06	2309.28	855.882	5239.13	4127.3	4.79549e+06	9.92304e+06	9.3117e-05
373	1	1	1	1	5.12392e+06	2211.25	819.571	5019	3966.48	4.79644e+06	9.92339e+06	8.91647e-05
374	1	1	1	1	5.12347e+06	2117.34	784.787	4807.95	3811.55	4.79735e+06	9.92373e+06	8.53788e-05
375	1	1	1	1	5.12304e+06	2027.39	751.466	4605.62	3662.31	4.79823e+06	9.92405e+06	8.17522e-05
376	1	1	1	1	5.12263e+06	1941.23	719.547	4411.67	3518.58	4.79907e+06	9.92436e+06	7.82784e-05
377	1	1	1	1	5.12224e+06	1858.71	688.974	4225.76	3380.18	4.79988e+06	9.92466e+06	7.49511e-05
378	1	1	1	1	5.12186e+06	1779.67	659.689	4047.56	3246.93	4.80065e+06	9.92495e+06	7.17642e-05
379	1	1	1	1	5.1215e+06	1703.96	631.64	3876.77	3118.65	4.80139e+06	9.92523e+06	6.87119e-05
380	1	1	1	1	5.12116e+06	1631.46	604.776	3713.09	2995.19	4.8021e+06	9.92549e+06	6.57885e-05
381	1	1	1	1	5.12083e+06	1562.02	579.046	3556.22	2876.37	4.80278e+06	9.92575e+06	6.29886e-05
382	1	1	1	1	5.12051e+06	1495.51	554.403	3405.9	2762.04	4.80343e+06	9.92599e+06	6.03072e-05
383	1	1	1	1	5.12021e+06	1431.83	530.803	3261.85	2652.04	4.80405e+06	9.92623e+06	5.77393e-05
384	1	1	1	1	5.11992e+06	1370.84	508.202	3123.82	2546.22	4.80465e+06	9.92645e+06	5.528e-05
385	1	1	1	1	5.11965e+06	1312.43	486.557	2991.57	2444.43	4.80522e+06	9.92667e+06	5.2925e-05
386	1	1	1	1	5.11938e+06	1256.5	465.829	2864.85	2346.54	4.80577e+06	9.92687e+06	5.06697e-05
387	1	1	1	1	5.11913e+06	1202.94	445.98	2743.45	2252.41	4.8063e+06	9.92707e+06	4.85101e-05
388	1	1	1	1	5.11888e+06	1151.66	426.972	2627.14	2161.9	4.8068e+06	9.92726e+06	4.64421e-05
389	1	1	1	1	5.11865e+06	1102.55	408.771	2515.72	2074.88	4.80729e+06	9.92745e+06	4.44618e-05
390	1	1	1	1	5.11843e+06	1055.52	391.342	2408.97	1991.23	4.80775e+06	9.92762e+06	4.25657e-05
391	1	1	1	1	5.11821e+06	1010.5	374.652	2306.72	1910.83	4.80819e+06	9.92779e+06	4.075e-05
392	1	1	1	1	5.11801e+06	967.382	358.672	2208.77	1833.55	4.80862e+06	9.92795e+06	3.90115e-05
393	1	1	1	1	5.11782e+06	926.101	343.37	2114.94	1759.29	4.80902e+06	9.92811e+06	3.73468e-05
394	1	1	1	1	5.11763e+06	886.575	328.719	2025.07	1687.94	4.80942e+06	9.92826e+06	3.5753e-05
395	1	1	1	1	5.11745e+06	848.73	314.69	1938.99	1619.38	4.80979e+06	9.9284e+06	3.42269e-05
396	1	1	1	1	5.11728e+06	812.495	301.258	1856.54	1553.51	4.81015e+06	9.92854e+06	3.27657e-05
397	1	1	1	1	5.11711e+06	777.803	288.398	1777.58	1490.24	4.81049e+06	9.92867e+06	3.13667e-05
398	1	1	1	1	5.11696e+06	744.587	276.085	1701.95	1429.47	4.81082e+06	9.9288e+06	3.00273e-05
399	1	1	1	1	5.11681e+06	712.786	264.295	1629.52	1371.1	4.81113e+06	9.92892e+06	2.87449e-05
400	1	1	1	1	5.11666e+06	682.339	253.008	1560.15	1315.04	4.81143e+06	9.92903e+06	2.75171e-05
401	1	1	1	1	5.11652e+06	653.189	242.201	1493.72	1261.22	4.81172e+06	9.92914e+06	2.63416e-05
402	1	1	1	1	5.11639e+06	625.281	231.855	1430.1	1209.53	4.812e+06	9.92925e+06	2.52162e-05
403	1	1	1	1	5.11627e+06	598.563	221.95	1369.18	1159.9	4.81226e+06	9.92935e+06	2.41387e-05
404	1	1	1	1	5.11615e+06	572.984	212.466	1310.83	1112.26	4.81252e+06	9.92945e+06	2.31072e-05
405	1	1	1	1	5.11603e+06	548.495	203.387	1254.97	1066.53	4.81276e+06	9.92954e+06	2.21197e-05
406	1	1	1	1	5.11592e+06	525.051	194.695	1201.47	1022.62	4.81299e+06	9.92963e+06	2.11743e-05
407	1	1	1	1	5.11581e+06	502.607	186.374	1150.24	980.487	4.81322e+06	9.92972e+06	2.02692e-05
408	1	1	1	1	5.11571e+06	481.12	178.407	1101.19	940.045	4.81343e+06	9.9298e+06	1.94027e-05
409	1	1	1	1	5.11561e+06	460.551	170.781	1054.22	901.233	4.81364e+06	9.92988e+06	1.85732e-05
410	1	1	1	1	5.11552e+06	440.859	163.479	1009.24	863.988	4.81383e+06	9.92996e+06	1.7779e-05
411	1	1	1	1	5.11543e+06	422.007	156.49	966.18	828.248	4.81402e+06	9.93003e+06	1.70188e-05
412	1	1	1	1	5.11535e+06	403.96	149.798	924.948	793.956	4.8142e+06	9.9301e+06	1.6291e-05
413	1	1	1	1	5.11527e+06	386.684	143.393	885.469	761.055	4.81437e+06	9.93017e+06	1.55943e-05
414	1	1	1	1	5.11519e+06	370.146	137.261	847.67	729.49	4.81454e+06	9.93023e+06	1.49274e-05
415	1	1	1	1	5.11511e+06	354.314	131.39	811.479	699.208	4.81469e+06	9.93029e+06	1.42889e-05
416	1	1	1	1	5.11504e+06	339.158	125.77	776.828	670.16	4.81484e+06	9.93035e+06	1.36777e-05
417	1	1	1	1	5.11497e+06	324.65	120.391	743.653	642.297	4.81499e+06	9.93041e+06	1.30926e-05
418	1	1	1	1	5.11491e+06	310.761	115.241	711.89	615.571	4.81513e+06	9.93046e+06	1.25325e-05
419	1	1	1	1	5.11485e+06	297.466	110.311	681.481	589.938	4.81526e+06	9.93051e+06	1.19964e-05
420	1	1	1	1	5.11479e+06	284.739	105.592	652.367	565.354	4.81539e+06	9.93056e+06	1.14831e-05
421	1	1	1	1	5.11473e+06	272.556	101.074	624.493	541.778	4.81551e+06	9.93061e+06	1.09918e-05
422	1	1	1	1	5.11467e+06	260.894	96.7496	597.808	519.169	4.81563e+06	9.93066e+06	1.05215e-05
423	1	1	1	1	5.11462e+06	249.73	92.6099	572.261	497.489	4.81574e+06	9.9307e+06	1.00713e-05
424	1	1	1	1	5.11457e+06	239.043	88.6472	547.803	476.7	4.81584e+06	9.93074e+06	9.64029e-06
425	1	1	1	1	5.11452e+06	228.813	84.8538	524.388	456.767	4.81595e+06	9.93078e+06	9.22774e-06
426	1	1	1	1	5.11448e+06	219.021	81.2226	501.972	437.656	4.81604e+06	9.93082e+06	8.83283e-06
427	1	1	1	1	5.11443e+06	209.647	77.7467	480.512	419.333	4.81614e+06	9.93086e+06	8.45481e-06
428	1	1	1	1	5.11439e+06	200.675	74.4194	459.968	401.766	4.81623e+06	9.93089e+06	8.09295e-06
429	1	1	1	1	5.11435e+06	192.086	71.2343	440.3	384.926	4.81631e+06	9.93093e+06	7.74657e-06
430	1	1	1	1	5.11431e+06	183.864	68.1855	421.473	368.782	4.8164e+06	9.93096e+06	7.415e-06
431	1	1	1	1	5.11427e+06	175.994	65.267	403.449	353.307	4.81647e+06	9.93099e+06	7.09762e-06
432	1	1	1	1	5.11424e+06	168.46	62.4734	386.194	338.473	4.81655e+06	9.93102e+06	6.79381e-06
433	1	1	1	1	5.1142e+06	161.249	59.7993	369.677	324.255	4.81662e+06	9.93105e+06	6.50299e-06
434	1	1	1	1	5.11417e+06	154.346	57.2395	353.865	310.627	4.81669e+06	9.93107e+06	6.22462e-06
435	1	1	1	1	5.11414e+06	147.739	54.7893	338.728	297.565	4.81676e+06	9.9311e+06	5.95815e-06
436	1	1	1	1	5.11411e+06	141.414	52.4438	324.238	285.046	4.81682e+06	9.93112e+06	5.70308e-06
437	1	1	1	1	5.11408e+06	135.36	50.1988	310.367	273.049	4.81688e+06	9.93115e+06	5.45893e-06
438	1	1	1	1	5.11405e+06	129.565	48.0497	297.089	261.551	4.81694e+06	9.93117e+06	5.22523e-06
439	1	1	1	1	5.11403e+06	124.018	45.9927	284.378	250.532	4.817e+06	9.93119e+06	5.00152e-06
440	1	1	1	1	5.114e+06	118.709	44.0236	272.21	239.973	4.81705e+06	9.93121e+06	4.78739e-06
441	1	1	1	1	5.11398e+06	113.626	42.1388	260.562	229.855	4.8171e+06	9.93123e+06	4.58242e-06
442	1	1	1	1	5.11396e+06	108.761	40.3347	249.413	220.159	4.81715e+06	9.93125e+06	4.38622e-06
443	1	1	1	1	5.11393e+06	104.104	38.6077	238.74	210.868	4.8172e+06	9.93127e+06	4.19842e-06
444	1	1	1	1	5.11391e+06	99.6469	36.9547	228.523	201.966	4.81724e+06	9.93129e+06	4.01866e-06
445	1	1	1	1	5.11389e+06	95.3803	35.3724	218.743	193.437	4.81728e+06	9.93131e+06	3.84659e-06
446	1	1	1	1	5.11387e+06	91.2962	33.8579	209.381	185.265	4.81732e+06	9.93132e+06	3.68188e-06
447	1	1	1	1	5.11385e+06	87.387	32.4081	200.42	177.435	4.81736e+06	9.93134e+06	3.52423e-06
448	1	1	1	1	5.11384e+06	83.6451	31.0205	191.842	169.933	4.8174e+06	9.93135e+06	3.37332e-06
449	1	1	1	1	5.11382e+06	80.0633	29.6922	183.63	162.746	4.81744e+06	9.93137e+06	3.22887e-06
450	1	1	1	1	5.1138e+06	76.6349	28.4207	175.77	155.861	4.81747e+06	9.93138e+06	3.09061e-06
451	1	1	1	1	5.11379e+06	73.3533	27.2037	168.247	149.265	4.8175e+06	9.93139e+06	2.95826e-06
452	1	1	1	1	5.11377e+06	70.2121	26.0388	161.045	142.946	4.81754e+06	9.93141e+06	2.83159e-06
453	1	1	1	1	5.11376e+06	67.2054	24.9238	154.151	136.893	4.81757e+06	9.93142e+06	2.71033e-06
454	1	1	1	1	5.11375e+06	64.3275	23.8565	147.552	131.094	4.8176e+06	9.93143e+06	2.59426e-06
455	1	1	1	1	5.11373e+06	61.5727	22.8349	141.235	125.539	4.81762e+06	9.93144e+06	2.48317e-06
456	1	1	1	1	5.11372e+06	58.9359	21.857	135.189	120.218	4.81765e+06	9.93145e+06	2.37683e-06
457	1	1	1	1	5.11371e+06	56.412	20.921	129.401	115.121	4.81768e+06	9.93146e+06	2.27504e-06
458	1	1	1	1	5.1137e+06	53.9961	20.0251	123.861	110.239	4.8177e+06	9.93147e+06	2.17761e-06
459	1	1	1	1	5.11369e+06	51.6837	19.1675	118.558	105.563	4.81772e+06	9.93148e+06	2.08436e-06
460	1	1	1	1	5.11368e+06	49.4703	18.3467	113.482	101.084	4.81774e+06	9.93149e+06	1.99509e-06
461	1	1	1	1	5.11367e+06	47.3517	17.5609	108.623	96.7937	4.81777e+06	9.9315e+06	1.90965e-06
462	1	1	1	1	5.11366e+06	45.3238	16.8089	103.972	92.6847	4.81779e+06	9.93151e+06	1.82787e-06
463	1	1	1	1	5.11365e+06	43.3827	16.089	99.5205	88.7492	4.81781e+06	9.93151e+06	1.74958e-06
464	1	1	1	1	5.11364e+06	41.5247	15.4	95.2593	84.9799	4.81782e+06	9.93152e+06	1.67465e-06
465	1	1	1	1	5.11363e+06	39.7463	14.7404	91.1804	81.3699	4.81784e+06	9.93153e+06	1.60293e-06
466	1	1	1	1	5.11362e+06	38.0441	14.1091	87.2761	77.9125	4.81786e+06	9.93153e+06	1.53428e-06
467	1	1	1	1	5.11361e+06	36.4147	13.5049	83.539	74.6013	4.81788e+06	9.93154e+06	1.46857e-06
468	1	1	1	1	5.11361e+06	34.8551	12.9265	79.9618	71.4301	4.81789e+06	9.93155e+06	1.40567e-06
469	1	1	1	1	5.1136e+06	33.3623	12.3729	76.5377	68.3932	4.81791e+06	9.93155e+06	1.34547e-06
470	1	1	1	1	5.11359e+06	31.9334	11.8429	73.2603	65.4847	4.81792e+06	9.93156e+06	1.28785e-06
471	1	1	1	1	5.11359e+06	30.5657	11.3357	70.1231	62.6994	4.81794e+06	9.93156e+06	1.23269e-06
472	1	1	1	1	5.11358e+06	29.2566	10.8502	67.1202	60.0321	4.81795e+06	9.93157e+06	1.17989e-06
473	1	1	1	1	5.11357e+06	28.0036	10.3855	64.2459	57.4778	4.81796e+06	9.93157e+06	1.12936e-06
474	1	1	1	1	5.11357e+06	26.8042	9.94071	61.4947	55.0318	4.81797e+06	9.93158e+06	1.08099e-06
475	1	1	1	1	5.11356e+06	25.6561	9.51495	58.8612	52.6894	4.81798e+06	9.93158e+06	1.03469e-06
476	1	1	1	1	5.11356e+06	24.5573	9.10743	56.3405	50.4463	4.818e+06	9.93159e+06	9.90373e-07
477	1	1	1	1	5.11355e+06	23.5055	8.71735	53.9277	48.2984	4.81801e+06	9.93159e+06	9.47955e-07
478	1	1	1	1	5.11355e+06	22.4987	8.34398	51.6182	46.2416	4.81802e+06	9.9316e+06	9.07354e-07
479	1	1	1	1	5.11354e+06	21.5351	7.98661	49.4076	44.2721	4.81803e+06	9.9316e+06	8.68491e-07
480	1	1	1	1	5.11354e+06	20.6127	7.64453	47.2917	42.3862	4.81804e+06	9.9316e+06	8.31292e-07
481	1	1	1	1	5.11354e+06	19.7298	7.31711	45.2663	40.5804	4.81804e+06	9.93161e+06	7.95687e-07
482	1	1	1	1	5.11353e+06	18.8848	7.00371	43.3277	38.8512	4.81805e+06	9.93161e+06	7.61607e-07
483	1	1	1	1	5.11353e+06	18.0759	6.70373	41.4721	37.1955	4.81806e+06	9.93161e+06	7.28986e-07
484	1	1	1	1	5.11352e+06	17.3017	6.4166	39.6959	35.6102	4.81807e+06	9.93162e+06	6.97763e-07
485	1	1	1	1	5.11352e+06	16.5606	6.14177	37.9958	34.0922	4.81808e+06	9.93162e+06	6.67876e-07
486	1	1	1	1	5.11352e+06	15.8513	5.87871	36.3686	32.6387	4.81808e+06	9.93162e+06	6.3927e-07
487	1	1	1	1	5.11351e+06	15.1724	5.62691	34.8109	31.2471	4.81809e+06	9.93163e+06	6.11889e-07
488	1	1	1	1	5.11351e+06	14.5225	5.3859	33.32	29.9146	4.8181e+06	9.93163e+06	5.8568e-07
489	1	1	1	1	5.11351e+06	13.9005	5.15521	31.893	28.6387	4.8181e+06	9.93163e+06	5.60594e-07
490	1	1	1	1	5.11351e+06	13.3051	4.9344	30.527	27.4172	4.81811e+06	9.93163e+06	5.36583e-07
491	1	1	1	1	5.1135e+06	12.7352	4.72305	29.2196	26.2476	4.81812e+06	9.93164e+06	5.13599e-07
492	1	1	1	1	5.1135e+06	12.1897	4.52075	27.9681	25.1278	4.81812e+06	9.93164e+06	4.91601e-07
493	1	1	1	1	5.1135e+06	11.6676	4.32711	26.7702	24.0556	4.81813e+06	9.93164e+06	4.70544e-07
494	1	1	1	1	5.1135e+06	11.1678	4.14177	25.6236	23.0291	4.81813e+06	9.93164e+06	4.50389e-07
495	1	1	1	1	5.11349e+06	10.6895	3.96437	24.5262	22.0463	4.81814e+06	9.93164e+06	4.31098e-07
496	1	1	1	1	5.11349e+06	10.2316	3.79456	23.4757	21.1054	4.81814e+06	9.93165e+06	4.12633e-07
497	1	1	1	1	5.11349e+06	9.79338	3.63203	22.4702	20.2045	4.81814e+06	9.93165e+06	3.94958e-07
498	1	1	1	1	5.11349e+06	9.3739	3.47646	21.5078	19.342	4.81815e+06	9.93165e+06	3.78041e-07
499	1	1	1	1	5.11349e+06	8.97239	3.32755	20.5866	18.5162	4.81815e+06	9.93165e+06	3.61849e-07
500	1	1	1	1	5.11348e+06	8.58807	3.18503	19.7049	17.7256	4.81816e+06	9.93165e+06	3.46349e-07
501	1	1	1	1	5.11348e+06	8.22022	3.0486	18.8609	16.9687	4.81816e+06	9.93165e+06	3.31514e-07
502	1	1	1	1	5.11348e+06	7.86812	2.91802	18.053	16.2441	4.81816e+06	9.93166e+06	3.17314e-07
503	1	1	1	1	5.11348e+06	7.5311	2.79303	17.2798	15.5503	4.81817e+06	9.93166e+06	3.03723e-07
504	1	1	1	1	5.11348e+06	7.20852	2.6734	16.5397	14.8862	4.81817e+06	9.93166e+06	2.90713e-07
505	1	1	1	1	5.11348e+06	6.89975	2.55889	15.8312	14.2503	4.81817e+06	9.93166e+06	2.78261e-07
506	1	1	1	1	5.11347e+06	6.60421	2.44928	15.1532	13.6416	4.81818e+06	9.93166e+06	2.66342e-07
507	1	1	1	1	5.11347e+06	6.32133	2.34437	14.5041	13.0588	4.81818e+06	9.93166e+06	2.54934e-07
508	1	1	1	1	5.11347e+06	6.05056	2.24395	13.8829	12.5009	4.81818e+06	9.93166e+06	2.44014e-07
509	1	1	1	1	5.11347e+06	5.79139	2.14783	13.2882	11.9668	4.81819e+06	9.93166e+06	2.33562e-07
510	1	1	1	1	5.11347e+06	5.54333	2.05583	12.7191	11.4554	4.81819e+06	9.93166e+06	2.23558e-07
511	1	1	1	1	5.11347e+06	5.30589	1.96778	12.1743	10.9659	4.81819e+06	9.93167e+06	2.13982e-07
512	1	1	1	1	5.11347e+06	5.07861	1.88349	11.6528	10.4973	4.81819e+06	9.93167e+06	2.04816e-07
513	1	1	1	1	5.11347e+06	4.86108	1.80281	11.1537	10.0486	4.81819e+06	9.93167e+06	1.96043e-07
514	1	1	1	1	5.11346e+06	4.65286	1.72559	10.676	9.61917	4.8182e+06	9.93167e+06	1.87646e-07
515	1	1	1	1	5.11346e+06	4.45356	1.65168	10.2187	9.20801	4.8182e+06	9.93167e+06	1.79608e-07
516	1	1	1	1	5.11346e+06	4.26279	1.58093	9.78098	8.81441	4.8182e+06	9.93167e+06	1.71915e-07
517	1	1	1	1	5.11346e+06	4.0802	1.51321	9.36203	8.43762	4.8182e+06	9.93167e+06	1.64551e-07
518	1	1	1	1	5.11346e+06	3.90543	1.44839	8.96102	8.07691	4.8182e+06	9.93167e+06	1.57503e-07
519	1	1	1	1	5.11346e+06	3.73815	1.38635	8.5772	7.7316	4.81821e+06	9.93167e+06	1.50756e-07
520	1	1	1	1	5.11346e+06	3.57803	1.32697	8.20981	7.40104	4.81821e+06	9.93167e+06	1.44299e-07
521	1	1	1	1	5.11346e+06	3.42476	1.27013	7.85815	7.0846	4.81821e+06	9.93167e+06	1.38118e-07
522	1	1	1	1	5.11346e+06	3.27807	1.21573	7.52156	6.78167	4.81821e+06	9.93167e+06	1.32202e-07
523	1	1	1	1	5.11346e+06	3.13765	1.16365	7.19939	6.49168	4.81821e+06	9.93167e+06	1.26539e-07
524	1	1	1	1	5.11346e+06	3.00326	1.11381	6.89101	6.21407	4.81821e+06	9.93167e+06	1.21119e-07
525	1	1	1	1	5.11346e+06	2.87461	1.0661	6.59585	5.94833	4.81821e+06	9.93168e+06	1.15931e-07
526	1	1	1	1	5.11346e+06	2.75148	1.02043	6.31332	5.69394	4.81822e+06	9.93168e+06	1.10965e-07
527	1	1	1	1	5.11346e+06	2.63362	0.976724	6.0429	5.45042	4.81822e+06	9.93168e+06	1.06212e-07
528	1	1	1	1	5.11345e+06	2.52081	0.934887	5.78406	5.2173	4.81822e+06	9.93168e+06	1.01662e-07
529	1	1	1	1	5.11345e+06	2.41284	0.894841	5.53631	4.99415	4.81822e+06	9.93168e+06	9.73077e-08
530	1	1	1	1	5.11345e+06	2.30948	0.856511	5.29917	4.78053	4.81822e+06	9.93168e+06	9.31396e-08
531	1	1	1	1	5.11345e+06	2.21056	0.819823	5.07218	4.57604	4.81822e+06	9.93168e+06	8.915e-08
532	1	1	1	1	5.11345e+06	2.11587	0.784707	4.85492	4.38029	4.81822e+06	9.93168e+06	8.53313e-08
533	1	1	1	1	5.11345e+06	2.02524	0.751094	4.64697	4.19291	4.81822e+06	9.93168e+06	8.16762e-08
534	1	1	1	1	5.11345e+06	1.93849	0.718922	4.44792	4.01354	4.81822e+06	9.93168e+06	7.81776e-08
535	1	1	1	1	5.11345e+06	1.85546	0.688127	4.2574	3.84183	4.81823e+06	9.93168e+06	7.4829e-08
536	1	1	1	1	5.11345e+06	1.77598	0.658652	4.07504	3.67747	4.81823e+06	9.93168e+06	7.16237e-08
537	1	1	1	1	5.11345e+06	1.69991	0.630439	3.90049	3.52013	4.81823e+06	9.93168e+06	6.85557e-08
538	1	1	1	1	5.11345e+06	1.62709	0.603434	3.73341	3.36952	4.81823e+06	9.93168e+06	6.56192e-08
539	1	1	1	1	5.11345e+06	1.5574	0.577587	3.5735	3.22535	4.81823e+06	9.93168e+06	6.28084e-08
540	1	1	1	1	5.11345e+06	1.49069	0.552846	3.42043	3.08734	4.81823e+06	9.93168e+06	6.01181e-08
541	1	1	1	1	5.11345e+06	1.42683	0.529165	3.27392	2.95523	4.81823e+06	9.93168e+06	5.7543e-08
542	1	1	1	1	5.11345e+06	1.36572	0.506499	3.13368	2.82878	4.81823e+06	9.93168e+06	5.50781e-08
543	1	1	1	1	5.11345e+06	1.30722	0.484803	2.99945	2.70773	4.81823e+06	9.93168e+06	5.27189e-08
544	1	1	1	1	5.11345e+06	1.25122	0.464037	2.87097	2.59186	4.81823e+06	9.93168e+06	5.04607e-08
545	1	1	1	1	5.11345e+06	1.19763	0.44416	2.748	2.48094	4.81823e+06	9.93168e+06	4.82992e-08
546	1	1	1	1	5.11345e+06	1.14633	0.425135	2.63029	2.37477	4.81823e+06	9.93168e+06	4.62304e-08
547	1	1	1	1	5.11345e+06	1.09722	0.406924	2.51762	2.27314	4.81823e+06	9.93168e+06	4.42501e-08
548	1	1	1	1	5.11345e+06	1.05023	0.389494	2.40978	2.17585	4.81823e+06	9.93168e+06	4.23547e-08
549	1	1	1	1	5.11345e+06	1.00524	0.37281	2.30656	2.08273	4.81823e+06	9.93168e+06	4.05404e-08
550	1	1	1	1	5.11345e+06	0.96218	0.356841	2.20776	1.99359	4.81823e+06	9.93168e+06	3.88039e-08
551	1	1	1	1	5.11345e+06	0.920966	0.341556	2.11319	1.90826	4.81823e+06	9.93168e+06	3.71418e-08
552	1	1	1	1	5.11345e+06	0.881516	0.326925	2.02268	1.82659	4.81823e+06	9.93168e+06	3.55508e-08
553	1	1	1	1	5.11345e+06	0.843757	0.312922	1.93604	1.7484	4.81824e+06	9.93168e+06	3.4028e-08
554	1	1	1	1	5.11345e+06	0.807615	0.299518	1.85311	1.67357	4.81824e+06	9.93168e+06	3.25704e-08
555	1	1	1	1	5.11345e+06	0.773021	0.286688	1.77373	1.60193	4.81824e+06	9.93168e+06	3.11753e-08
556	1	1	1	1	5.11345e+06	0.739909	0.274408	1.69775	1.53336	4.81824e+06	9.93168e+06	2.98399e-08
557	1	1	1	1	5.11345e+06	0.708216	0.262654	1.62503	1.46773	4.81824e+06	9.93168e+06	2.85617e-08
558	1	1	1	1	5.11345e+06	0.677879	0.251403	1.55542	1.4049	4.81824e+06	9.93168e+06	2.73383e-08
559	1	1	1	1	5.11345e+06	0.648843	0.240634	1.4888	1.34476	4.81824e+06	9.93168e+06	2.61673e-08
560	1	1	1	1	5.11345e+06	0.62105	0.230327	1.42503	1.28719	4.81824e+06	9.93168e+06	2.50464e-08
561	1	1	1	1	5.11345e+06	0.594447	0.220461	1.36399	1.23209	4.81824e+06	9.93168e+06	2.39736e-08
562	1	1	1	1	5.11345e+06	0.568985	0.211018	1.30556	1.17934	4.81824e+06	9.93168e+06	2.29467e-08
563	1	1	1	1	5.11345e+06	0.544612	0.201979	1.24964	1.12886	4.81824e+06	9.93168e+06	2.19637e-08
564	1	1	1	1	5.11345e+06	0.521284	0.193327	1.19611	1.08053	4.81824e+06	9.93168e+06	2.10229e-08
565	1	1	1	1	5.11345e+06	0.498955	0.185046	1.14488	1.03427	4.81824e+06	9.93168e+06	2.01224e-08
566	1	1	1	1	5.11345e+06	0.477582	0.17712	1.09584	0.989991	4.81824e+06	9.93168e+06	1.92605e-08
567	1	1	1	1	5.11345e+06	0.457125	0.169533	1.0489	0.947607	4.81824e+06	9.93168e+06	1.84355e-08
568	1	1	1	1	5.11345e+06	0.437545	0.162271	1.00397	0.907037	4.81824e+06	9.93169e+06	1.76458e-08
569	1	1	1	1	5.11344e+06	0.418803	0.15532	0.960962	0.868204	4.81824e+06	9.93169e+06	1.689e-08
570	1	1	1	1	5.11344e+06	0.400863	0.148667	0.9198	0.831032	4.81824e+06	9.93169e+06	1.61665e-08
571	1	1	1	1	5.11344e+06	0.383692	0.142299	0.880401	0.795451	4.81824e+06	9.93169e+06	1.5474e-08
572	1	1	1	1	5.11344e+06	0.367257	0.136204	0.842689	0.761394	4.81824e+06	9.93169e+06	1.48112e-08
573	1	1	1	1	5.11344e+06	0.351526	0.130369	0.806593	0.728794	4.81824e+06	9.93169e+06	1.41767e-08
574	1	1	1	1	5.11344e+06	0.336468	0.124785	0.772043	0.69759	4.81824e+06	9.93169e+06	1.35695e-08
575	1	1	1	1	5.11344e+06	0.322056	0.11944	0.738973	0.667721	4.81824e+06	9.93169e+06	1.29882e-08
576	1	1	1	1	5.11344e+06	0.308261	0.114324	0.707319	0.639131	4.81824e+06	9.93169e+06	1.24319e-08
577	1	1	1	1	5.11344e+06	0.295056	0.109427	0.677021	0.611765	4.81824e+06	9.93169e+06	1.18994e-08
578	1	1	1	1	5.11344e+06	0.282418	0.104739	0.648021	0.58557	4.81824e+06	9.93169e+06	1.13897e-08
579	1	1	1	1	5.11344e+06	0.270321	0.100253	0.620264	0.560497	4.81824e+06	9.93169e+06	1.09018e-08
580	1	1	1	1	5.11344e+06	0.258741	0.0959587	0.593695	0.536497	4.81824e+06	9.93169e+06	1.04348e-08
581	1	1	1	1	5.11344e+06	0.247658	0.0918483	0.568264	0.513524	4.81824e+06	9.93169e+06	9.98785e-09
582	1	1	1	1	5.11344e+06	0.23705	0.087914	0.543923	0.491535	4.81824e+06	9.93169e+06	9.56002e-09
583	1	1	1	1	5.11344e+06	0.226896	0.0841483	0.520624	0.470487	4.81824e+06	9.93169e+06	9.15052e-09
584	1	1	1	1	5.11344e+06	0.217177	0.0805438	0.498323	0.450341	4.81824e+06	9.93169e+06	8.75856e-09
585	1	1	1	1	5.11344e+06	0.207874	0.0770937	0.476978	0.431056	4.81824e+06	9.93169e+06	8.38339e-09
586	1	1	1	1	5.11344e+06	0.19897	0.0737915	0.456547	0.412598	4.81824e+06	9.93169e+06	8.02429e-09
587	1	1	1	1	5.11344e+06	0.190447	0.0706306	0.436991	0.39493	4.81824e+06	9.93169e+06	7.68058e-09
588	1	1	1	1	5.11344e+06	0.18229	0.0676052	0.418272	0.378018	4.81824e+06	9.93169e+06	7.35158e-09
589	1	1	1	1	5.11344e+06	0.174481	0.0647093	0.400356	0.36183	4.81824e+06	9.93169e+06	7.03668e-09
590	1	1	1	1	5.11344e+06	0.167007	0.0619375	0.383207	0.346336	4.81824e+06	9.93169e+06	6.73526e-09
591	1	1	1	1	5.11344e+06	0.159854	0.0592844	0.366792	0.331504	4.81824e+06	9.93169e+06	6.44676e-09
592	1	1	1	1	5.11344e+06	0.153006	0.056745	0.351081	0.317308	4.81824e+06	9.93169e+06	6.17062e-09
593	1	1	1	1	5.11344e+06	0.146452	0.0543144	0.336042	0.30372	4.81824e+06	9.93169e+06	5.9063e-09
594	1	1	1	1	5.11344e+06	0.140179	0.0519878	0.321648	0.290713	4.81824e+06	9.93169e+06	5.65331e-09
595	1	1	1	1	5.11344e+06	0.134175	0.0497609	0.30787	0.278264	4.81824e+06	9.93169e+06	5.41115e-09
596	1	1	1	1	5.11344e+06	0.128427	0.0476295	0.294683	0.266347	4.81824e+06	9.93169e+06	5.17936e-09
597	1	1	1	1	5.11344e+06	0.122926	0.0455893	0.28206	0.254941	4.81824e+06	9.93169e+06	4.95751e-09
598	1	1	1	1	5.11344e+06	0.117661	0.0436365	0.269978	0.244023	4.81824e+06	9.93169e+06	4.74515e-09
599	1	1	1	1	5.11344e+06	0.112621	0.0417673	0.258414	0.233572	4.81824e+06	9.93169e+06	4.5419e-09
600	1	1	1	1	5.11344e+06	0.107797	0.0399782	0.247345	0.22357	4.81824e+06	9.93169e+06	4.34734e-09
601	1	1	1	1	5.11344e+06	0.103179	0.0382658	0.23675	0.213995	4.81824e+06	9.93169e+06	4.16113e-09
602	1	1	1	1	5.11344e+06	0.0987595	0.0366267	0.226609	0.20483	4.81824e+06	9.93169e+06	3.98289e-09
603	1	1	1	1	5.11344e+06	0.0945292	0.0350578	0.216902	0.196058	4.81824e+06	9.93169e+06	3.81228e-09
604	1	1	1	1	5.11344e+06	0.0904801	0.0335561	0.207611	0.187662	4.81824e+06	9.93169e+06	3.64899e-09
605	1	1	1	1	5.11344e+06	0.0866044	0.0321187	0.198718	0.179625	4.81824e+06	9.93169e+06	3.49268e-09
606	1	1	1	1	5.11344e+06	0.0828947	0.0307429	0.190206	0.171932	4.81824e+06	9.93169e+06	3.34307e-09
607	1	1	1	1	5.11344e+06	0.079344	0.0294261	0.182059	0.164569	4.81824e+06	9.93169e+06	3.19988e-09
608	1	1	1	1	5.11344e+06	0.0759453	0.0281656	0.17426	0.15752	4.81824e+06	9.93169e+06	3.06281e-09
609	1	1	1	1	5.11344e+06	0.0726922	0.0269591	0.166796	0.150774	4.81824e+06	9.93169e+06	2.93161e-09
610	1	1	1	1	5.11344e+06	0.0695784	0.0258044	0.159651	0.144317	4.81824e+06	9.93169e+06	2.80604e-09
611	1	1	1	1	5.11344e+06	0.0665981	0.024699	0.152813	0.138136	4.81824e+06	9.93169e+06	2.68584e-09
612	1	1	1	1	5.11344e+06	0.0637454	0.0236411	0.146267	0.13222	4.81824e+06	9.93169e+06	2.5708e-09
613	1	1	1	1	5.11344e+06	0.0610149	0.0226284	0.140002	0.126557	4.81824e+06	9.93169e+06	2.46068e-09
614	1	1	1	1	5.11344e+06	0.0584013	0.0216591	0.134005	0.121137	4.81824e+06	9.93169e+06	2.35528e-09
615	1	1	1	1	5.11344e+06	0.0558997	0.0207314	0.128265	0.115949	4.81824e+06	9.93169e+06	2.25439e-09
616	1	1	1	1	5.11344e+06	0.0535053	0.0198433	0.122771	0.110983	4.81824e+06	9.93169e+06	2.15782e-09
617	1	1	1	1	5.11344e+06	0.0512134	0.0189934	0.117512	0.106229	4.81824e+06	9.93169e+06	2.06539e-09
618	1	1	1	1	5.11344e+06	0.0490197	0.0181798	0.112478	0.10168	4.81824e+06	9.93169e+06	1.97692e-09
619	1	1	1	1	5.11344e+06	0.0469199	0.0174011	0.10766	0.0973249	4.81824e+06	9.93169e+06	1.89224e-09
620	1	1	1	1	5.11344e+06	0.0449101	0.0166557	0.103049	0.0931565	4.81824e+06	9.93169e+06	1.81118e-09
621	1	1	1	1	5.11344e+06	0.0429864	0.0159422	0.0986345	0.0891666	4.81824e+06	9.93169e+06	1.7336e-09
622	1	1	1	1	5.11344e+06	0.0411451	0.0152594	0.0944095	0.0853476	4.81824e+06	9.93169e+06	1.65935e-09
623	1	1	1	1	5.11344e+06	0.0393827	0.0146057	0.0903655	0.0816922	4.81824e+06	9.93169e+06	1.58827e-09
624	1	1	1	1	5.11344e+06	0.0376957	0.0139801	0.0864948	0.0781933	4.81824e+06	9.93169e+06	1.52024e-09
625	1	1	1	1	5.11344e+06	0.036081	0.0133813	0.0827898	0.0748443	4.81824e+06	9.93169e+06	1.45512e-09
626	1	1	1	1	5.11344e+06	0.0345355	0.0128081	0.0792435	0.0716387	4.81824e+06	9.93169e+06	1.39279e-09
627	1	1	1	1	5.11344e+06	0.0330562	0.0122595	0.0758491	0.0685704	4.81824e+06	9.93169e+06	1.33313e-09
628	1	1	1	1	5.11344e+06	0.0316402	0.0117343	0.0726002	0.0656334	4.81824e+06	9.93169e+06	1.27602e-09
629	1	1	1	1	5.11344e+06	0.0302849	0.0112317	0.0694903	0.0628223	4.81824e+06	9.93169e+06	1.22137e-09
630	1	1	1	1	5.11344e+06	0.0289877	0.0107506	0.0665138	0.0601316	4.81824e+06	9.93169e+06	1.16905e-09
631	1	1	1	1	5.11344e+06	0.027746	0.0102901	0.0636647	0.0575561	4.81824e+06	9.93169e+06	1.11897e-09
632	1	1	1	1	5.11344e+06	0.0265575	0.00984931	0.0609376	0.0550909	4.81824e+06	9.93169e+06	1.07104e-09
633	1	1	1	1	5.11344e+06	0.0254199	0.00942741	0.0583274	0.0527313	4.81824e+06	9.93169e+06	1.02516e-09
634	1	1	1	1	5.11344e+06	0.0243311	0.00902359	0.0558289	0.0504728	4.81824e+06	9.93169e+06	9.8125e-10
635	1	1	1	1	5.11344e+06	0.0232888	0.00863707	0.0534375	0.048311	4.81824e+06	9.93169e+06	9.39218e-10
636	1	1	1	1	5.11344e+06	0.0222913	0.0082671	0.0511485	0.0462417	4.81824e+06	9.93169e+06	8.98989e-10
637	1	1	1	1	5.11344e+06	0.0213364	0.00791298	0.0489576	0.0442611	4.81824e+06	9.93169e+06	8.60481e-10
638	1	1	1	1	5.11344e+06	0.0204225	0.00757404	0.0468605	0.0423654	4.81824e+06	9.93169e+06	8.23622e-10
639	1	1	1	1	5.11344e+06	0.0195477	0.00724961	0.0448533	0.0405508	4.81824e+06	9.93169e+06	7.88344e-10
640	1	1	1	1	5.11344e+06	0.0187104	0.00693907	0.042932	0.0388139	4.81824e+06	9.93169e+06	7.54576e-10
641	1	1	1	1	5.11344e+06	0.0179089	0.00664184	0.041093	0.0371514	4.81824e+06	9.93169e+06	7.22252e-10
642	1	1	1	1	5.11344e+06	0.0171418	0.00635734	0.0393328	0.0355602	4.81824e+06	9.93169e+06	6.91316e-10
643	1	1	1	1	5.11344e+06	0.0164076	0.00608502	0.037648	0.0340371	4.81824e+06	9.93169e+06	6.61703e-10
644	1	1	1	1	5.11344e+06	0.0157047	0.00582437	0.0360353	0.0325792	4.81824e+06	9.93169e+06	6.33359e-10
645	1	1	1	1	5.11344e+06	0.015032	0.00557489	0.0344918	0.0311838	4.81824e+06	9.93169e+06	6.06231e-10
646	1	1	1	1	5.11344e+06	0.0143882	0.00533609	0.0330143	0.0298481	4.81824e+06	9.93169e+06	5.80262e-10
647	1	1	1	1	5.11344e+06	0.0137718	0.00510752	0.0316002	0.0285696	4.81824e+06	9.93169e+06	5.55405e-10
648	1	1	1	1	5.11344e+06	0.0131819	0.00488874	0.0302466	0.0273459	4.81824e+06	9.93169e+06	5.31614e-10
649	1	1	1	1	5.11344e+06	0.0126173	0.00467933	0.028951	0.0261746	4.81824e+06	9.93169e+06	5.08845e-10
650	1	1	1	1	5.11344e+06	0.0120768	0.0044789	0.0277109	0.0250535	4.81824e+06	9.93169e+06	4.87049e-10
651	1	1	1	1	5.11344e+06	0.0115595	0.00428705	0.0265239	0.0239804	4.81824e+06	9.93169e+06	4.66186e-10
652	1	1	1	1	5.11344e+06	0.0110644	0.00410341	0.0253878	0.0229533	4.81824e+06	9.93169e+06	4.46215e-10
653	1	1	1	1	5.11344e+06	0.0105904	0.00392764	0.0243003	0.0219701	4.81824e+06	9.93169e+06	4.27102e-10
654	1	1	1	1	5.11344e+06	0.0101368	0.0037594	0.0232594	0.0210291	4.81824e+06	9.93169e+06	4.08807e-10
655	1	1	1	1	5.11344e+06	0.00970258	0.00359837	0.0222631	0.0201283	4.81824e+06	9.93169e+06	3.91297e-10
656	1	1	1	1	5.11344e+06	0.00928697	0.00344423	0.0213094	0.0192662	4.81824e+06	9.93169e+06	3.74535e-10
657	1	1	1	1	5.11344e+06	0.00888916	0.0032967	0.0203967	0.018441	4.81824e+06	9.93169e+06	3.58492e-10
658	1	1	1	1	5.11344e+06	0.00850839	0.00315548	0.019523	0.0176511	4.81824e+06	9.93169e+06	3.43138e-10
659	1	1	1	1	5.11344e+06	0.00814396	0.00302032	0.0186867	0.016895	4.81824e+06	9.93169e+06	3.28439e-10
660	1	1	1	1	5.11344e+06	0.00779511	0.00289095	0.0178863	0.0161714	4.81824e+06	9.93169e+06	3.14369e-10
661	1	1	1	1	5.11344e+06	0.00746121	0.00276712	0.0171201	0.0154787	4.81824e+06	9.93169e+06	3.00905e-10
662	1	1	1	1	5.11344e+06	0.0071416	0.00264859	0.0163868	0.0148157	4.81824e+06	9.93169e+06	2.88013e-10
663	1	1	1	1	5.11344e+06	0.00683569	0.00253514	0.0156849	0.0141811	4.81824e+06	9.93169e+06	2.75679e-10
664	1	1	1	1	5.11344e+06	0.00654289	0.00242654	0.015013	0.0135737	4.81824e+06	9.93169e+06	2.63868e-10
665	1	1	1	1	5.11344e+06	0.00626263	0.0023226	0.0143699	0.0129923	4.81824e+06	9.93169e+06	2.52566e-10
666	1	1	1	1	5.11344e+06	0.00599435	0.00222311	0.0137544	0.0124358	4.81824e+06	9.93169e+06	2.41748e-10
667	1	1	1	1	5.11344e+06	0.00573758	0.00212788	0.0131652	0.0119031	4.81824e+06	9.93169e+06	2.31392e-10
668	1	1	1	1	5.11344e+06	0.00549181	0.00203673	0.0126013	0.0113933	4.81824e+06	9.93169e+06	2.21481e-10
669	1	1	1	1	5.11344e+06	0.00525657	0.00194949	0.0120615	0.0109052	4.81824e+06	9.93169e+06	2.11992e-10
670	1	1	1	1	5.11344e+06	0.0050314	0.00186598	0.0115449	0.0104381	4.81824e+06	9.93169e+06	2.02911e-10
671	1	1	1	1	5.11344e+06	0.00481588	0.00178605	0.0110503	0.00999103	4.81824e+06	9.93169e+06	1.94221e-10
672	1	1	1	1	5.11344e+06	0.00460959	0.00170955	0.010577	0.00956308	4.81824e+06	9.93169e+06	1.859e-10
673	1	1	1	1	5.11344e+06	0.00441217	0.00163633	0.0101239	0.00915346	4.81824e+06	9.93169e+06	1.77939e-10
674	1	1	1	1	5.11344e+06	0.00422317	0.00156624	0.00969029	0.00876139	4.81824e+06	9.93169e+06	1.70315e-10
675	1	1	1	1	5.11344e+06	0.00404228	0.00149915	0.00927521	0.0083861	4.81824e+06	9.93169e+06	1.63022e-10
676	1	1	1	1	5.11344e+06	0.00386914	0.00143493	0.00887791	0.0080269	4.81824e+06	9.93169e+06	1.5604e-10
677	1	1	1	1	5.11344e+06	0.0037034	0.00137347	0.00849763	0.00768308	4.81824e+06	9.93169e+06	1.49354e-10
678	1	1	1	1	5.11344e+06	0.00354476	0.00131464	0.00813364	0.00735398	4.81824e+06	9.93169e+06	1.42956e-10
679	1	1	1	1	5.11344e+06	0.00339292	0.00125832	0.00778524	0.00703898	4.81824e+06	9.93169e+06	1.36834e-10
680	1	1	1	1	5.11344e+06	0.00324757	0.00120442	0.00745175	0.00673748	4.81824e+06	9.93169e+06	1.30974e-10
681	1	1	1	1	5.11344e+06	0.00310846	0.00115283	0.00713255	0.00644889	4.81824e+06	9.93169e+06	1.25364e-10
682	1	1	1	1	5.11344e+06	0.0029753	0.00110344	0.00682703	0.00617266	4.81824e+06	9.93169e+06	1.19993e-10
683	1	1	1	1	5.11344e+06	0.00284785	0.00105618	0.00653459	0.00590826	4.81824e+06	9.93169e+06	1.1485e-10
684	1	1	1	1	5.11344e+06	0.00272587	0.00101093	0.00625468	0.00565518	4.81824e+06	9.93169e+06	1.09931e-10
685	1	1	1	1	5.11344e+06	0.00260911	0.000967633	0.00598676	0.00541295	4.81824e+06	9.93169e+06	1.05224e-10
686	1	1	1	1	5.11344e+06	0.00249735	0.000926185	0.00573032	0.00518109	4.81824e+06	9.93169e+06	1.00717e-10
687	1	1	1	1	5.11344e+06	0.00239039	0.000886516	0.00548487	0.00495917	4.81824e+06	9.93169e+06	9.64029e-11
688	1	1	1	1	5.11344e+06	0.002288	0.000848543	0.00524993	0.00474674	4.81824e+06	9.93169e+06	9.22746e-11
689	1	1	1	1	5.11344e+06	0.00219	0.000812197	0.00502505	0.00454342	4.81824e+06	9.93169e+06	8.83214e-11
690	1	1	1	1	5.11344e+06	0.0020962	0.000777409	0.0048098	0.00434881	4.81824e+06	9.93169e+06	8.45359e-11
691	1	1	1	1	5.11344e+06	0.0020064	0.000744109	0.00460378	0.00416253	4.81824e+06	9.93169e+06	8.09148e-11
692	1	1	1	1	5.11344e+06	0.00192045	0.000712233	0.00440658	0.00398423	4.81824e+06	9.93169e+06	7.74518e-11
693	1	1	1	1	5.11344e+06	0.00183819	0.000681725	0.00421782	0.00381357	4.81824e+06	9.93169e+06	7.41318e-11
694	1	1	1	1	5.11344e+06	0.00175947	0.000652526	0.00403716	0.00365022	4.81824e+06	9.93169e+06	7.09575e-11
695	1	1	1	1	5.11344e+06	0.00168409	0.000624577	0.00386423	0.00349387	4.81824e+06	9.93169e+06	6.79172e-11
696	1	1	1	1	5.11344e+06	0.00161195	0.000597822	0.00369871	0.00334421	4.81824e+06	9.93169e+06	6.50102e-11
697	1	1	1	1	5.11344e+06	0.0015429	0.000572214	0.00354027	0.00320097	4.81824e+06	9.93169e+06	6.22249e-11
698	1	1	1	1	5.11344e+06	0.00147682	0.000547703	0.00338863	0.00306386	4.81824e+06	9.93169e+06	5.95604e-11
699	1	1	1	1	5.11344e+06	0.00141356	0.000524242	0.00324348	0.00293262	4.81824e+06	9.93169e+06	5.7006e-11
700	1	1	1	1	5.11344e+06	0.00135302	0.000501788	0.00310454	0.002807	4.81824e+06	9.93169e+06	5.45644e-11
701	1	1	1	1	5.11344e+06	0.00129507	0.0004803	0.00297157	0.00268677	4.81824e+06	9.93169e+06	5.22293e-11
702	1	1	1	1	5.11344e+06	0.00123959	0.000459725	0.00284429	0.00257168	4.81824e+06	9.93169e+06	4.99929e-11
703	1	1	1	1	5.11344e+06	0.00118649	0.000440032	0.00272245	0.00246153	4.81824e+06	9.93169e+06	4.78488e-11
704	1	1	1	1	5.11344e+06	0.00113566	0.000421182	0.00260584	0.00235609	4.81824e+06	9.93169e+06	4.58016e-11
705	1	1	1	1	5.11344e+06	0.00108702	0.000403141	0.00249422	0.00225517	4.81824e+06	9.93169e+06	4.38378e-11
706	1	1	1	1	5.11344e+06	0.00104047	0.000385872	0.00238738	0.00215857	4.81824e+06	9.93169e+06	4.1962e-11
707	1	1	1	1	5.11344e+06	0.0009959	0.000369346	0.00228512	0.00206611	4.81824e+06	9.93169e+06	4.01652e-11
708	1	1	1	1	5.11344e+06	0.000953229	0.000353525	0.00218724	0.00197761	4.81824e+06	9.93169e+06	3.8443e-11
709	1	1	1	1	5.11344e+06	0.000912394	0.000338379	0.00209355	0.0018929	4.81824e+06	9.93169e+06	3.67946e-11
710	1	1	1	1	5.11344e+06	0.000873309	0.000323884	0.00200388	0.00181182	4.81824e+06	9.93169e+06	3.52216e-11
711	1	1	1	1	5.11344e+06	0.000835899	0.000310009	0.00191804	0.00173421	4.81824e+06	9.93169e+06	3.37126e-11
712	1	1	1	1	5.11344e+06	0.000800085	0.000296729	0.00183588	0.00165993	4.81824e+06	9.93169e+06	3.22693e-11
713	1	1	1	1	5.11344e+06	0.000765813	0.000284017	0.00175724	0.00158883	4.81824e+06	9.93169e+06	3.08855e-11
714	1	1	1	1	5.11344e+06	0.00073301	0.00027185	0.00168196	0.00152077	4.81824e+06	9.93169e+06	2.95621e-11
715	1	1	1	1	5.11344e+06	0.000701624	0.000260212	0.00160993	0.00145563	4.81824e+06	9.93169e+06	2.82965e-11
716	1	1	1	1	5.11344e+06	0.000671573	0.000249065	0.00154097	0.00139328	4.81824e+06	9.93169e+06	2.70823e-11
717	1	1	1	1	5.11344e+06	0.000642812	0.000238397	0.00147496	0.0013336	4.81824e+06	9.93169e+06	2.59233e-11
718	1	1	1	1	5.11344e+06	0.000615283	0.000228186	0.00141178	0.00127648	4.81824e+06	9.93169e+06	2.48139e-11
719	1	1	1	1	5.11344e+06	0.000588927	0.000218412	0.00135131	0.0012218	4.81824e+06	9.93169e+06	2.3749e-11
720	1	1	1	1	5.11344e+06	0.000563694	0.000209057	0.00129343	0.00116947	4.81824e+06	9.93169e+06	2.27338e-11
721	1	1	1	1	5.11344e+06	0.000539552	0.000200102	0.00123802	0.00111937	4.81824e+06	9.93169e+06	2.17586e-11

## Sheet: T_12
Time (days)	U1	U2	U3	U4	Susceptible	Exposed	Infectious_presymptomatic	Infectious_symptomatic	Seriously_ill_hospitalized	Recovered	Active_population	beta
0	1	1	1	1	10000000	100	0	0	0	0	10000100	0
1	1	1	1	1	9.99999e+06	87.1281	16.2563	4.49352	0.0398734	2.17602	1.00001e+07	1.75565e-06
2	1	1	1	1	9.99997e+06	87.33	23.3812	13.5581	0.251376	7.42442	1.00001e+07	2.52512e-06
3	1	1	1	1	9.99994e+06	92.5124	27.4517	24.0561	0.687832	14.8312	1.00001e+07	2.96473e-06
4	1	1	1	1	9.99991e+06	99.8961	30.5951	34.979	1.35354	24.1059	1.00001e+07	3.30421e-06
5	1	1	1	1	9.99987e+06	108.529	33.5835	46.0449	2.23896	35.1822	1.00001e+07	3.62694e-06
6	1	1	1	1	9.99984e+06	118.148	36.6825	57.2414	3.33188	48.0871	1e+07	3.96164e-06
7	1	1	1	1	9.9998e+06	128.7	40.0069	68.6349	4.6219	62.887	1e+07	4.32066e-06
8	1	1	0.3	0.2	9.99976e+06	133.658	42.946	80.2106	6.10057	79.6206	1e+07	3.89941e-06
9	1	1	0.3	0.2	9.99972e+06	139.631	45.3724	91.6693	7.75559	98.1762	1e+07	4.11973e-06
10	1	1	0.3	0.2	9.99967e+06	146.165	47.6825	102.89	9.57017	118.483	9.99999e+06	4.32949e-06
11	1	1	0.3	0.2	9.99963e+06	153.115	50.0177	113.886	11.5276	140.521	9.99997e+06	4.54151e-06
12	1	1	0.3	0.2	9.99958e+06	160.433	52.4345	124.71	13.6131	164.29	9.99996e+06	4.76096e-06
13	1	1	0.3	0.2	9.99954e+06	168.116	54.9554	135.429	15.8147	189.805	9.99995e+06	4.98985e-06
14	1	1	0.3	0.2	9.99948e+06	176.172	57.5929	146.106	18.1224	217.089	9.99994e+06	5.22933e-06
15	1	1	0.3	0.2	9.99943e+06	184.617	60.355	156.805	20.5289	246.175	9.99992e+06	5.48013e-06
16	1	1	0.3	0.2	9.99937e+06	193.466	63.2488	167.582	23.0284	277.1	9.99991e+06	5.74288e-06
17	1	1	0.3	0.2	9.99932e+06	202.74	66.2809	178.493	25.6172	309.911	9.99989e+06	6.01819e-06
18	1	1	0.3	0.2	9.99925e+06	212.459	69.4583	189.589	28.293	344.66	9.99988e+06	6.30669e-06
19	1	1	0.3	0.2	9.99919e+06	222.643	72.7879	200.919	31.0547	381.404	9.99987e+06	6.60901e-06
20	1	1	0.3	0.2	9.99912e+06	233.314	76.2769	212.528	33.9028	420.21	9.99985e+06	6.9258e-06
21	1	1	0.3	0.2	9.99905e+06	244.497	79.9331	224.462	36.8385	461.148	9.99984e+06	7.25778e-06
22	1	1	0.3	0.2	9.99898e+06	256.216	83.7643	236.762	39.8641	504.295	9.99982e+06	7.60565e-06
23	1	1	0.3	0.2	9.9989e+06	268.495	87.7791	249.47	42.9829	549.734	9.99981e+06	7.97018e-06
24	1	1	0.3	0.2	9.99882e+06	281.363	91.9862	262.628	46.1987	597.555	9.99979e+06	8.35217e-06
25	1	1	0.3	0.2	9.99873e+06	294.847	96.3947	276.275	49.5161	647.853	9.99977e+06	8.75245e-06
26	1	1	0.3	0.2	9.99864e+06	308.977	101.014	290.452	52.9406	700.731	9.99975e+06	9.1719e-06
27	1	1	0.3	0.2	9.99855e+06	323.783	105.855	305.197	56.4778	756.297	9.99973e+06	9.61144e-06
28	1	1	0.3	0.2	9.99845e+06	339.297	110.928	320.553	60.1344	814.666	9.99971e+06	1.0072e-05
29	1	1	0.3	0.2	9.99835e+06	355.554	116.243	336.558	63.9172	875.96	9.99969e+06	1.05546e-05
30	1	1	0.3	0.2	9.99824e+06	372.59	121.813	353.254	67.8338	940.308	9.99967e+06	1.10604e-05
31	1	1	0.3	0.2	9.99813e+06	390.44	127.649	370.683	71.8921	1007.85	9.99965e+06	1.15903e-05
32	1	1	0.3	0.2	9.99801e+06	409.145	133.765	388.888	76.1006	1078.72	9.99963e+06	1.21456e-05
33	1	1	0.3	0.2	9.99788e+06	428.745	140.173	407.913	80.4681	1153.08	9.9996e+06	1.27274e-05
34	1	1	0.3	0.2	9.99775e+06	449.282	146.888	427.803	85.004	1231.08	9.99958e+06	1.33371e-05
35	1	1	0.3	0.2	9.99762e+06	470.801	153.924	448.605	89.7182	1312.89	9.99955e+06	1.3976e-05
36	1	1	0.3	0.2	9.99747e+06	493.35	161.297	470.366	94.6209	1398.69	9.99953e+06	1.46454e-05
37	1	1	0.3	0.2	9.99732e+06	516.977	169.022	493.138	99.7229	1488.67	9.9995e+06	1.53468e-05
38	1	1	0.3	0.2	9.99717e+06	541.733	177.117	516.971	105.035	1583.01	9.99947e+06	1.60818e-05
39	1	1	0.3	0.2	9.997e+06	567.673	185.599	541.921	110.57	1681.93	9.99944e+06	1.68519e-05
40	1	1	0.3	0.2	9.99683e+06	594.853	194.486	568.042	116.34	1785.63	9.9994e+06	1.76588e-05
41	1	1	0.3	0.2	9.99665e+06	623.332	203.798	595.394	122.357	1894.34	9.99937e+06	1.85043e-05
42	1	1	0.3	0.2	9.99646e+06	653.171	213.556	624.037	128.635	2008.3	9.99933e+06	1.93902e-05
43	1	1	0.3	0.2	9.99626e+06	684.436	223.779	654.035	135.187	2127.75	9.9993e+06	2.03185e-05
44	1	1	0.3	0.2	9.99605e+06	717.194	234.491	685.454	142.029	2252.96	9.99926e+06	2.1291e-05
45	1	1	0.3	0.2	9.99583e+06	751.516	245.714	718.364	149.175	2384.2	9.99922e+06	2.23101e-05
46	1	1	0.3	0.2	9.99561e+06	787.477	257.473	752.836	156.642	2521.75	9.99917e+06	2.33777e-05
47	1	1	0.3	0.2	9.99537e+06	825.154	269.794	788.947	164.445	2665.91	9.99913e+06	2.44964e-05
48	1	1	0.3	0.2	9.99512e+06	864.628	282.703	826.776	172.603	2816.99	9.99908e+06	2.56684e-05
49	1	1	0.3	0.2	9.99485e+06	905.986	296.227	866.405	181.133	2975.33	9.99903e+06	2.68964e-05
50	1	1	0.3	0.2	9.99458e+06	949.317	310.397	907.92	190.053	3141.27	9.99898e+06	2.8183e-05
51	1	1	0.3	0.2	9.99429e+06	994.713	325.243	951.413	199.385	3315.17	9.99893e+06	2.95309e-05
52	1	1	0.3	0.2	9.99399e+06	1042.27	340.797	996.977	209.147	3497.41	9.99887e+06	3.0943e-05
53	1	1	0.3	0.2	9.99367e+06	1092.1	357.092	1044.71	219.363	3688.38	9.99881e+06	3.24225e-05
54	1	1	0.3	0.2	9.99334e+06	1144.3	374.164	1094.72	230.053	3888.51	9.99875e+06	3.39725e-05
55	1	1	0.3	0.2	9.99299e+06	1198.99	392.049	1147.11	241.242	4098.22	9.99868e+06	3.55964e-05
56	1	1	0.3	0.2	9.99263e+06	1256.28	410.786	1202	252.954	4317.97	9.99861e+06	3.72975e-05
57	1	1	0.3	0.2	9.99225e+06	1316.29	430.415	1259.5	265.214	4548.24	9.99854e+06	3.90797e-05
58	1	1	0.3	0.2	9.99185e+06	1379.16	450.978	1319.74	278.05	4789.53	9.99847e+06	4.09466e-05
59	1	1	0.3	0.2	9.99143e+06	1445.02	472.519	1382.86	291.49	5042.36	9.99839e+06	4.29024e-05
60	1	1	0.3	0.2	9.99099e+06	1514.01	495.085	1448.97	305.562	5307.29	9.99831e+06	4.49511e-05
61	1	1	0.3	0.2	9.99053e+06	1586.28	518.723	1518.23	320.297	5584.88	9.99822e+06	4.70973e-05
62	1	1	0.3	0.2	9.99005e+06	1661.98	543.485	1590.79	335.728	5875.75	9.99813e+06	4.93454e-05
63	1	1	0.3	0.2	9.98954e+06	1741.27	569.422	1666.8	351.887	6180.51	9.99803e+06	5.17002e-05
64	1	1	0.3	0.2	9.98901e+06	1824.32	596.591	1746.43	368.81	6499.84	9.99794e+06	5.41668e-05
65	1	1	0.3	0.2	9.98846e+06	1911.31	625.048	1829.84	386.534	6834.42	9.99783e+06	5.67505e-05
66	1	1	0.3	0.2	9.98788e+06	2002.43	654.855	1917.22	405.096	7184.98	9.99772e+06	5.94566e-05
67	1	1	0.3	0.2	9.98727e+06	2097.86	686.075	2008.75	424.538	7552.27	9.99761e+06	6.2291e-05
68	1	1	0.3	0.2	9.98664e+06	2197.8	718.774	2104.62	444.9	7937.09	9.99749e+06	6.52596e-05
69	1	1	0.3	0.2	9.98597e+06	2302.48	753.021	2205.05	466.227	8340.27	9.99736e+06	6.83688e-05
70	1	1	0.3	0.2	9.98527e+06	2412.1	788.887	2310.24	488.564	8762.69	9.99723e+06	7.1625e-05
71	1	1	0.3	0.2	9.98454e+06	2526.9	826.45	2420.42	511.96	9205.24	9.9971e+06	7.50351e-05
72	1	1	0.3	0.2	9.98377e+06	2647.11	865.787	2535.82	536.465	9668.89	9.99695e+06	7.86063e-05
73	1	1	0.3	0.2	9.98297e+06	2773	906.981	2656.68	562.131	10154.6	9.9968e+06	8.23461e-05
74	1	1	0.3	0.2	9.98213e+06	2904.82	950.118	2783.27	589.013	10663.5	9.99664e+06	8.62622e-05
75	1	1	0.3	0.2	9.98124e+06	3042.84	995.288	2915.85	617.169	11196.6	9.99648e+06	9.03629e-05
76	1	1	0.3	0.2	9.98032e+06	3187.36	1042.59	3054.69	646.659	11755.1	9.99631e+06	9.46567e-05
77	1	1	0.3	0.2	9.97935e+06	3338.67	1092.11	3200.1	677.545	12340.2	9.99613e+06	9.91525e-05
78	1	1	0.3	0.2	9.97834e+06	3497.09	1143.96	3352.37	709.894	12953.1	9.99594e+06	0.00010386
79	1	1	0.3	0.2	9.97728e+06	3662.93	1198.25	3511.83	743.774	13595.1	9.99574e+06	0.000108788
80	1	1	0.3	0.2	9.97617e+06	3836.55	1255.08	3678.8	779.256	14267.7	9.99553e+06	0.000113947
81	1	1	0.3	0.2	9.97501e+06	4018.29	1314.58	3853.63	816.417	14972.1	9.99531e+06	0.000119348
82	1	1	0.3	0.2	9.97379e+06	4208.52	1376.86	4036.7	855.334	15710.1	9.99508e+06	0.000125002
83	1	1	0.3	0.2	9.97251e+06	4407.64	1442.06	4228.37	896.089	16483	9.99485e+06	0.00013092
84	1	1	0.3	0.2	9.97118e+06	4616.04	1510.29	4429.04	938.769	17292.7	9.9946e+06	0.000137114
85	1	1	0.3	0.2	9.96978e+06	4834.14	1581.72	4639.13	983.462	18140.7	9.99433e+06	0.000143597
86	1	1	0.3	0.2	9.96831e+06	5062.39	1656.47	4859.07	1030.26	19028.8	9.99406e+06	0.000150383
87	1	1	0.3	0.2	9.96678e+06	5301.23	1734.69	5089.31	1079.27	19959.1	9.99377e+06	0.000157483
88	1	1	0.3	0.2	9.96517e+06	5551.13	1816.55	5330.31	1130.58	20933.3	9.99347e+06	0.000164913
89	1	1	0.3	0.2	9.96349e+06	5812.61	1902.2	5582.57	1184.31	21953.6	9.99316e+06	0.000172688
90	1	1	0.3	0.2	9.96173e+06	6086.16	1991.82	5846.6	1240.56	23022.1	9.99283e+06	0.000180823
91	1	1	0.3	0.2	9.95989e+06	6372.32	2085.58	6122.93	1299.46	24141.1	9.99249e+06	0.000189333
92	1	1	0.3	0.2	9.95796e+06	6671.65	2183.67	6412.12	1361.11	25312.9	9.99213e+06	0.000198235
93	1	1	0.3	0.2	9.95594e+06	6984.73	2286.27	6714.74	1425.66	26539.9	9.99175e+06	0.000207548
94	1	1	0.3	0.2	9.95382e+06	7312.16	2393.59	7031.4	1493.23	27824.8	9.99135e+06	0.000217288
95	1	1	0.3	0.2	9.95161e+06	7654.55	2505.83	7362.72	1563.96	29170.1	9.99094e+06	0.000227475
96	1	1	0.3	0.2	9.94929e+06	8012.57	2623.2	7709.36	1637.99	30578.7	9.99051e+06	0.000238127
97	1	1	0.3	0.2	9.94687e+06	8386.89	2745.93	8071.99	1715.48	32053.4	9.99006e+06	0.000249266
98	1	1	0.3	0.2	9.94433e+06	8778.19	2874.25	8451.33	1796.58	33597.4	9.98958e+06	0.000260911
99	1	1	0.3	0.2	9.94168e+06	9187.21	3008.4	8848.1	1881.45	35213.8	9.98909e+06	0.000273085
100	1	1	0.3	0.2	9.9389e+06	9614.69	3148.63	9263.08	1970.26	36905.8	9.98857e+06	0.000285811
101	1	1	0.3	0.2	9.936e+06	10061.4	3295.19	9697.05	2063.2	38677.1	9.98803e+06	0.000299111
102	1	1	0.3	0.2	9.93296e+06	10528.2	3448.36	10150.8	2160.43	40531.1	9.98746e+06	0.00031301
103	1	1	0.3	0.2	9.92978e+06	11015.8	3608.4	10625.3	2262.17	42471.6	9.98687e+06	0.000327533
104	1	1	0.3	0.2	9.92645e+06	11525.2	3775.61	11121.4	2368.6	44502.5	9.98625e+06	0.000342705
105	1	1	0.3	0.2	9.92297e+06	12057.2	3950.28	11639.9	2479.94	46628	9.98561e+06	0.000358554
106	1	1	0.3	0.2	9.91933e+06	12612.8	4132.71	12181.8	2596.39	48852.3	9.98493e+06	0.000375107
107	1	1	0.3	0.2	9.91553e+06	13192.8	4323.22	12748.2	2718.19	51179.8	9.98422e+06	0.000392392
108	1	1	0.3	0.2	9.91155e+06	13798.2	4522.14	13340.1	2845.57	53615.1	9.98348e+06	0.00041044
109	1	1	0.3	0.2	9.90739e+06	14430.2	4729.8	13958.4	2978.77	56163.1	9.98271e+06	0.000429279
110	1	1	0.3	0.2	9.90304e+06	15089.6	4946.54	14604.4	3118.04	58828.7	9.9819e+06	0.000448943
111	1	1	0.3	0.2	9.89849e+06	15777.5	5172.72	15279.1	3263.64	61617.2	9.98106e+06	0.000469462
112	1	1	0.3	0.2	9.89374e+06	16495.1	5408.7	15983.7	3415.85	64534	9.98018e+06	0.000490869
113	1	1	0.3	0.2	9.88878e+06	17243.4	5654.86	16719.5	3574.94	67584.7	9.97926e+06	0.000513198
114	1	1	0.3	0.2	9.88359e+06	18023.6	5911.57	17487.6	3741.22	70775.2	9.9783e+06	0.000536485
115	1	1	0.3	0.2	9.87817e+06	18836.8	6179.24	18289.3	3914.96	74111.6	9.9773e+06	0.000560764
116	1	1	0.3	0.2	9.87251e+06	19684.2	6458.26	19126	4096.5	77600.1	9.97625e+06	0.000586072
117	1	1	0.3	0.2	9.86659e+06	20567.1	6749.04	19999	4286.16	81247.4	9.97516e+06	0.000612445
118	1	1	0.3	0.2	9.86042e+06	21486.6	7052	20909.7	4484.26	85060.3	9.97402e+06	0.000639921
119	1	1	0.3	0.2	9.85397e+06	22444	7367.56	21859.5	4691.15	89045.8	9.97283e+06	0.000668539
120	1	1	0.3	0.3	9.84721e+06	23467.6	7698.9	22850.3	4907.19	93211.4	9.97159e+06	0.000701661
121	1	1	0.3	0.3	9.84015e+06	24530.4	8046.98	23885.4	5132.78	97565.8	9.97029e+06	0.000733363
122	1	1	0.3	0.3	9.83277e+06	25635.9	8410.57	24967	5368.36	102117	9.96893e+06	0.000766474
123	1	1	0.3	0.3	9.82507e+06	26786.2	8789.55	26097	5614.38	106875	9.96752e+06	0.000800986
124	1	1	0.3	0.3	9.81703e+06	27982.8	9184.2	27277	5871.31	111848	9.96604e+06	0.000836922
125	1	1	0.3	0.3	9.80863e+06	29227.4	9594.91	28508.7	6139.63	117044	9.9645e+06	0.000874319
126	1	1	0.3	0.3	9.79987e+06	30521.4	10022.2	29793.5	6419.82	122475	9.96289e+06	0.00091322
127	1	1	0.3	0.3	9.79073e+06	31866.1	10466.4	31133.4	6712.35	128148	9.96121e+06	0.000953667
128	1	1	0.3	0.3	9.78119e+06	33263	10928.2	32529.8	7017.74	134076	9.95946e+06	0.000995705
129	1	1	0.3	0.3	9.77125e+06	34713.4	11407.9	33984.6	7336.48	140267	9.95763e+06	0.00103938
130	1	1	0.3	0.3	9.76087e+06	36218.7	11906.1	35499.5	7669.07	146733	9.95573e+06	0.00108472
131	1	1	0.3	0.3	9.75006e+06	37780.2	12423.2	37076.2	8016.04	153485	9.95375e+06	0.00113179
132	1	1	0.3	0.3	9.7388e+06	39399.1	12959.7	38716.7	8377.91	160534	9.95169e+06	0.00118062
133	1	1	0.3	0.3	9.72706e+06	41076.7	13516	40422.5	8755.21	167892	9.94955e+06	0.00123125
134	1	1	0.3	0.3	9.71484e+06	42814	14092.6	42195.6	9148.47	175570	9.94732e+06	0.00128372
135	1	1	0.3	0.3	9.70212e+06	44612.2	14689.8	44037.6	9558.24	183581	9.945e+06	0.00133806
136	1	1	0.3	0.3	9.68887e+06	46472.3	15308	45950.3	9985.07	191938	9.94259e+06	0.00139431
137	1	1	0.3	0.3	9.67509e+06	48395	15947.6	47935.5	10429.5	200653	9.94009e+06	0.00145251
138	1	1	0.3	0.3	9.66076e+06	50381.3	16608.9	49994.7	10892.1	209739	9.93749e+06	0.00151267
139	1	1	0.3	0.3	9.64586e+06	52431.7	17292.1	52129.6	11373.4	219211	9.93479e+06	0.00157483
140	1	1	0.3	0.3	9.63037e+06	54546.7	17997.6	54341.8	11874	229080	9.932e+06	0.00163901
141	1	1	0.3	0.3	9.61429e+06	56726.9	18725.5	56632.7	12394.4	239362	9.9291e+06	0.00170522
142	1	1	0.3	0.3	9.59758e+06	58972.2	19475.9	59003.7	12935.2	250071	9.9261e+06	0.00177348
143	1	1	0.3	0.3	9.58024e+06	61282.9	20249	61456	13496.9	261220	9.92299e+06	0.00184379
144	1	1	0.3	0.3	9.56225e+06	63658.6	21044.8	63990.8	14080	272824	9.91977e+06	0.00191617
145	1	1	0.3	0.3	9.54359e+06	66099.1	21863.2	66609.2	14685.2	284898	9.91645e+06	0.0019906
146	1	1	0.3	0.3	9.52425e+06	68603.7	22704.2	69311.9	15312.8	297456	9.91301e+06	0.00206708
147	1	1	0.3	0.3	9.50421e+06	71171.6	23567.5	72099.7	15963.4	310513	9.90946e+06	0.00214558
148	1	1	0.3	0.3	9.48346e+06	73801.7	24452.9	74973	16637.4	324084	9.9058e+06	0.0022261
149	1	1	0.3	0.3	9.46198e+06	76492.5	25360	77932.2	17335.4	338184	9.90202e+06	0.00230859
150	1	1	0.3	0.3	9.43976e+06	79242.4	26288.4	80977.4	18057.7	352827	9.89812e+06	0.00239301
151	1	1	0.3	0.3	9.4168e+06	82049.4	27237.5	84108.3	18804.7	368029	9.89411e+06	0.00247931
152	1	1	0.3	0.3	9.39307e+06	84911.3	28206.6	87324.4	19576.8	383803	9.88999e+06	0.00256745
153	1	1	0.3	0.3	9.36856e+06	87825.3	29195.1	90625.2	20374.4	400165	9.88575e+06	0.00265734
154	1	1	0.3	0.3	9.34327e+06	90788.4	30202	94009.6	21197.6	417128	9.88139e+06	0.00274891
155	1	1	0.3	0.3	9.31719e+06	93797.5	31226.4	97476.1	22046.7	434706	9.87692e+06	0.00284207
156	1	1	0.3	0.3	9.29031e+06	96848.6	32267.1	101023	22921.9	452912	9.87234e+06	0.00293672
157	1	1	0.3	0.3	9.26262e+06	99937.8	33322.8	104649	23823.3	471760	9.86764e+06	0.00303275
158	1	1	0.3	0.3	9.23413e+06	103061	34392.3	108350	24751	491262	9.86284e+06	0.00313004
159	1	1	0.3	0.3	9.20482e+06	106212	35473.9	112125	25705	511430	9.85793e+06	0.00322846
160	1	1	0.3	0.3	9.17469e+06	109387	36566.1	115970	26685.1	532275	9.85292e+06	0.00332785
161	1	1	0.3	0.3	9.14375e+06	112581	37667.2	119881	27691.2	553808	9.84781e+06	0.00342806
162	1	1	0.3	0.3	9.112e+06	115786	38775.1	123855	28723.2	576039	9.8426e+06	0.00352892
163	1	1	0.3	0.3	9.07944e+06	118997	39888	127886	29780.6	598976	9.8373e+06	0.00363026
164	1	1	0.3	0.3	9.04608e+06	122207	41003.6	131970	30863	622628	9.83192e+06	0.00373187
165	1	1	0.3	0.3	9.01193e+06	125409	42119.6	136101	31969.9	647002	9.82646e+06	0.00383356
166	1	1	0.3	0.3	8.97699e+06	128595	43233.8	140274	33100.7	672103	9.82092e+06	0.00393512
167	1	1	0.3	0.3	8.94128e+06	131759	44343.6	144482	34254.6	697936	9.81532e+06	0.00403631
168	1	1	0.3	0.3	8.90482e+06	134893	45446.3	148718	35430.9	724504	9.80966e+06	0.00413692
169	1	1	0.3	0.3	8.86761e+06	137987	46539.4	152974	36628.6	751810	9.80395e+06	0.0042367
170	1	1	0.3	0.3	8.82968e+06	141035	47620.1	157245	37846.6	779854	9.79819e+06	0.0043354
171	1	1	0.3	0.3	8.79106e+06	144027	48685.5	161520	39083.8	808635	9.79241e+06	0.00443276
172	1	1	0.3	0.3	8.75176e+06	146956	49732.6	165792	40338.8	838152	9.7866e+06	0.00452854
173	1	1	0.3	0.3	8.7118e+06	149812	50758.7	170051	41610.2	868400	9.78077e+06	0.00462246
174	1	1	0.3	0.3	8.67123e+06	152587	51760.8	174290	42896.5	899373	9.77495e+06	0.00471427
175	1	1	0.3	0.3	8.63006e+06	155273	52735.7	178497	44196	931065	9.76913e+06	0.00480369
176	1	1	0.3	0.3	8.58832e+06	157860	53680.7	182663	45507	963466	9.76333e+06	0.00489045
177	1	1	0.3	0.3	8.54607e+06	160341	54592.7	186778	46827.5	996566	9.75757e+06	0.0049743
178	1	1	0.3	0.3	8.50331e+06	162708	55468.9	190832	48155.6	1.03035e+06	9.75184e+06	0.00505496
179	1	1	0.3	0.3	8.46011e+06	164953	56306.4	194814	49489	1.06481e+06	9.74618e+06	0.00513219
180	1	1	0.3	0.3	8.41649e+06	167067	57102.4	198714	50825.7	1.09993e+06	9.74058e+06	0.00520574
181	1	1	0.3	0.3	8.3725e+06	169045	57854.3	202521	52163.1	1.13568e+06	9.73507e+06	0.00527535
182	1	1	0.3	0.3	8.32817e+06	170878	58559.6	206225	53499	1.17205e+06	9.72966e+06	0.00534079
183	1	1	0.3	0.3	8.28355e+06	172562	59215.8	209816	54830.8	1.20902e+06	9.72435e+06	0.00540186
184	1	1	0.3	0.3	8.23869e+06	174089	59820.6	213281	56156	1.24656e+06	9.71916e+06	0.00545833
185	1	1	0.3	0.3	8.19363e+06	175455	60372	216613	57471.7	1.28465e+06	9.71411e+06	0.00551001
186	1	1	0.3	0.3	8.14841e+06	176654	60868.1	219800	58775.4	1.32327e+06	9.7092e+06	0.00555673
187	1	1	0.3	0.3	8.10309e+06	177683	61307.1	222834	60064.3	1.36238e+06	9.70445e+06	0.00559833
188	1	1	0.3	0.3	8.0577e+06	178539	61687.6	225704	61335.6	1.40195e+06	9.69988e+06	0.00563465
189	1	1	0.3	0.3	8.0123e+06	179218	62008.2	228402	62586.4	1.44196e+06	9.69549e+06	0.00566558
190	1	1	0.3	0.3	7.96693e+06	179718	62267.9	230921	63813.9	1.48238e+06	9.69129e+06	0.00569101
191	1	1	0.3	0.3	7.92163e+06	180038	62465.8	233251	65015.2	1.52316e+06	9.6873e+06	0.00571086
192	1	1	0.3	0.3	7.87646e+06	180177	62601.4	235385	66187.6	1.56428e+06	9.68352e+06	0.00572506
193	1	1	0.3	0.3	7.83146e+06	180136	62674.4	237318	67328.2	1.6057e+06	9.67997e+06	0.00573358
194	1	1	0.3	0.3	7.78667e+06	179914	62684.6	239043	68434.2	1.64738e+06	9.67666e+06	0.00573639
195	1	1	0.3	0.3	7.74214e+06	179514	62632.2	240555	69503.1	1.68929e+06	9.67358e+06	0.00573351
196	1	1	0.3	0.3	7.69791e+06	178937	62517.6	241850	70532.1	1.73139e+06	9.67076e+06	0.00572494
197	1	1	0.3	0.3	7.65401e+06	178187	62341.5	242924	71518.8	1.77365e+06	9.66819e+06	0.00571075
198	1	1	0.3	0.3	7.6105e+06	177266	62104.6	243773	72460.6	1.81601e+06	9.66588e+06	0.005691
199	1	1	0.3	0.3	7.5674e+06	176178	61808	244396	73355.2	1.85846e+06	9.66385e+06	0.00566577
200	1	1	0.3	0.3	7.52476e+06	174929	61453.2	244792	74200.4	1.90093e+06	9.66208e+06	0.00563518
201	1	1	0.3	0.3	7.48261e+06	173522	61041.5	244960	74994	1.94341e+06	9.66058e+06	0.00559935
202	1	1	0.3	0.3	7.44098e+06	171965	60574.6	244901	75734.3	1.98585e+06	9.65936e+06	0.00555842
203	1	1	0.3	0.3	7.3999e+06	170262	60054.5	244615	76419.3	2.02821e+06	9.65842e+06	0.00551256
204	1	1	0.3	0.3	7.3594e+06	168421	59483.1	244104	77047.5	2.07045e+06	9.65776e+06	0.00546194
205	1	1	0.3	0.3	7.31951e+06	166447	58862.7	243372	77617.3	2.11254e+06	9.65737e+06	0.00540675
206	1	1	0.3	0.3	7.28026e+06	164349	58195.5	242421	78127.5	2.15445e+06	9.65725e+06	0.0053472
207	1	1	0.3	0.3	7.24166e+06	162133	57483.9	241256	78576.9	2.19613e+06	9.65741e+06	0.0052835
208	1	1	0.3	0.3	7.20374e+06	159808	56730.5	239881	78964.7	2.23755e+06	9.65783e+06	0.00521587
209	1	1	0.3	0.3	7.16652e+06	157380	55937.8	238303	79290.1	2.27868e+06	9.65852e+06	0.00514454
210	1	1	0.3	0.3	7.13001e+06	154857	55108.5	236527	79552.6	2.31949e+06	9.65946e+06	0.00506976
211	1	1	0.5	0.4	7.09246e+06	153820	54406.9	234587	79751.9	2.35995e+06	9.66064e+06	0.00524973
212	1	1	0.5	0.4	7.05551e+06	152471	53847.1	232584	79889.8	2.4001e+06	9.66193e+06	0.00519638
213	1	1	0.5	0.4	7.01912e+06	150931	53312.9	230562	79969.6	2.43993e+06	9.6633e+06	0.00514539
214	1	1	0.5	0.4	6.98328e+06	149247	52762.4	228522	79994.8	2.47945e+06	9.66475e+06	0.00509281
215	1	1	0.5	0.4	6.948e+06	147441	52181	226454	79968.8	2.51865e+06	9.66627e+06	0.00503727
216	1	1	0.5	0.4	6.91329e+06	145527	51563.9	224347	79894.3	2.5575e+06	9.66788e+06	0.00497831
217	1	1	0.5	0.4	6.87917e+06	143513	50911.5	222187	79773.4	2.59599e+06	9.66959e+06	0.00491596
218	1	1	1	1	6.8412e+06	145362	50630.9	220035	79608.4	2.63415e+06	9.67134e+06	0.00552609
219	1	1	1	1	6.80347e+06	146587	50757	218118	79405.4	2.67208e+06	9.67289e+06	0.00553867
220	1	1	1	1	6.76581e+06	147482	51000.7	216521	79174.1	2.70986e+06	9.67415e+06	0.00556394
221	1	1	1	1	6.72818e+06	148152	51256.3	215231	78924	2.74754e+06	9.67513e+06	0.00559063
222	1	1	1	1	6.69059e+06	148640	51480.9	214209	78663.3	2.78514e+06	9.67585e+06	0.00561415
223	1	1	1	1	6.65307e+06	148959	51660.3	213402	78398.7	2.82267e+06	9.67636e+06	0.00563298
224	1	1	1	1	6.61565e+06	149115	51788.2	212762	78135	2.86015e+06	9.6767e+06	0.0056464
225	1	1	1	1	6.57837e+06	149111	51862.2	212245	77875.7	2.89758e+06	9.67692e+06	0.00565416
226	1	1	1	1	6.54127e+06	148951	51882.2	211811	77622.8	2.93495e+06	9.67705e+06	0.00565621
227	1	1	1	1	6.50439e+06	148635	51847.7	211424	77377.5	2.97226e+06	9.67713e+06	0.0056525
228	1	1	1	1	6.46775e+06	148166	51759.3	211054	77140	3.00951e+06	9.67719e+06	0.00564305
229	1	1	1	1	6.4314e+06	147548	51617.7	210672	76909.9	3.04668e+06	9.67725e+06	0.00562793
230	1	1	1	1	6.39537e+06	146784	51423.7	210255	76686	3.08376e+06	9.67734e+06	0.00560722
231	1	1	1	1	6.35969e+06	145878	51178.6	209784	76466.9	3.12074e+06	9.67748e+06	0.00558102
232	1	1	1	1	6.32439e+06	144834	50883.5	209240	76250.7	3.15759e+06	9.6777e+06	0.00554946
233	1	1	1	1	6.28951e+06	143657	50540	208609	76035.3	3.1943e+06	9.678e+06	0.00551268
234	1	1	1	1	6.25506e+06	142351	50149.6	207878	75818.2	3.23085e+06	9.67841e+06	0.00547083
235	1	1	1	1	6.22107e+06	140923	49714	207038	75597.2	3.26722e+06	9.67893e+06	0.00542409
236	1	1	1	1	6.18758e+06	139379	49235.1	206080	75369.7	3.30338e+06	9.67957e+06	0.00537264
237	1	1	1	1	6.15459e+06	137723	48714.8	204999	75133.3	3.33932e+06	9.68035e+06	0.00531669
238	1	1	1	1	6.12214e+06	135963	48155.2	203789	74885.5	3.37502e+06	9.68128e+06	0.00525645
239	1	1	1	1	6.09024e+06	134105	47558.4	202448	74624.1	3.41044e+06	9.68234e+06	0.00519213
240	1	1	1	1	6.0589e+06	132156	46926.6	200974	74346.6	3.44558e+06	9.68356e+06	0.00512398
241	1	1	1	1	6.02815e+06	130121	46262.1	199367	74051.1	3.4804e+06	9.68494e+06	0.00505223
242	1	1	1	1	5.998e+06	128009	45567.1	197627	73735.6	3.51489e+06	9.68646e+06	0.00497712
243	1	1	1	1	5.96845e+06	125825	44844.1	195757	73398.3	3.54903e+06	9.68815e+06	0.00489891
244	1	1	1	1	5.93952e+06	123576	44095.3	193758	73037.5	3.58279e+06	9.68998e+06	0.00481783
245	1	1	1	1	5.91122e+06	121270	43323.1	191635	72651.8	3.61616e+06	9.69197e+06	0.00473416
246	1	1	1	1	5.88355e+06	118913	42529.9	189392	72240.1	3.64911e+06	9.69411e+06	0.00464812
247	1	1	1	1	5.85653e+06	116511	41717.9	187033	71801.1	3.68164e+06	9.69639e+06	0.00455999
248	1	1	1	1	5.83014e+06	114071	40889.5	184563	71334.1	3.71371e+06	9.69882e+06	0.00447001
249	1	1	1	1	5.80441e+06	111599	40046.9	181989	70838.5	3.74533e+06	9.70138e+06	0.00437842
250	1	1	1	1	5.77931e+06	109102	39192.4	179316	70313.7	3.77646e+06	9.70407e+06	0.00428547
251	1	1	1	1	5.75487e+06	106584	38328	176551	69759.4	3.80711e+06	9.70689e+06	0.00419138
252	1	1	1	1	5.73107e+06	104053	37455.8	173701	69175.6	3.83725e+06	9.70983e+06	0.00409639
253	1	1	1	1	5.70792e+06	101513	36577.9	170772	68562.3	3.86687e+06	9.71288e+06	0.00400072
254	1	1	1	1	5.6854e+06	98969.7	35696.2	167772	67919.7	3.89597e+06	9.71604e+06	0.00390458
255	1	1	1	1	5.66352e+06	96428	34812.5	164707	67248.2	3.92453e+06	9.71929e+06	0.00380818
256	1	1	1	1	5.64226e+06	93892.6	33928.7	161585	66548.4	3.95255e+06	9.72263e+06	0.00371171
257	1	1	1	1	5.62163e+06	91368	33046.3	158413	65820.8	3.98002e+06	9.72606e+06	0.00361535
258	1	1	1	1	5.60161e+06	88858.3	32167	155197	65066.3	4.00693e+06	9.72956e+06	0.00351929
259	1	1	1	1	5.5822e+06	86367.5	31292.2	151944	64285.8	4.03328e+06	9.73313e+06	0.00342369
260	1	1	1	1	5.56338e+06	83899.2	30423.4	148662	63480.2	4.05906e+06	9.73677e+06	0.0033287
261	1	1	1	1	5.54516e+06	81456.7	29561.8	145357	62650.7	4.08427e+06	9.74045e+06	0.00323448
262	1	1	1	1	5.52751e+06	79043.2	28708.7	142035	61798.4	4.10892e+06	9.74418e+06	0.00314115
263	1	1	1	1	5.51043e+06	76661.5	27865.2	138703	60924.5	4.13299e+06	9.74795e+06	0.00304885
264	1	1	1	1	5.4939e+06	74314.2	27032.3	135367	60030.5	4.15649e+06	9.75175e+06	0.00295769
265	1	1	1	1	5.47793e+06	72003.6	26211	132032	59117.5	4.17943e+06	9.75557e+06	0.00286776
266	1	1	1	1	5.46248e+06	69731.9	25402	128703	58187.2	4.20179e+06	9.75941e+06	0.00277918
267	1	1	1	1	5.44756e+06	67500.7	24606.2	125387	57240.7	4.22359e+06	9.76326e+06	0.00269202
268	1	1	1	1	5.43315e+06	65311.9	23824.2	122088	56279.8	4.24483e+06	9.76711e+06	0.00260637
269	1	1	1	1	5.41923e+06	63166.8	23056.7	118811	55305.7	4.26551e+06	9.77097e+06	0.00252228
270	1	1	1	1	5.40581e+06	61066.5	22304.1	115559	54320	4.28563e+06	9.77481e+06	0.00243982
271	1	1	1	1	5.39285e+06	59012.2	21567	112338	53324.1	4.30521e+06	9.77864e+06	0.00235905
272	1	1	1	1	5.38036e+06	57004.7	20845.6	109151	52319.6	4.32425e+06	9.78246e+06	0.00228
273	1	1	1	1	5.36831e+06	55044.5	20140.3	106002	51307.9	4.34275e+06	9.78625e+06	0.00220271
274	1	1	1	1	5.3567e+06	53132.2	19451.4	102893	50290.5	4.36072e+06	9.79001e+06	0.00212721
275	1	1	1	1	5.34552e+06	51268.1	18779.1	99828.7	49268.7	4.37818e+06	9.79374e+06	0.00205352
276	1	1	1	1	5.33475e+06	49452.5	18123.5	96810.6	48244	4.39511e+06	9.79744e+06	0.00198167
277	1	1	1	1	5.32437e+06	47685.3	17484.6	93841.4	47217.7	4.41155e+06	9.80109e+06	0.00191165
278	1	1	1	1	5.31439e+06	45966.5	16862.6	90923.4	46191.1	4.42749e+06	9.8047e+06	0.00184348
279	1	1	1	1	5.30477e+06	44295.9	16257.4	88058.5	45165.6	4.44294e+06	9.80827e+06	0.00177716
280	1	1	1	1	5.29553e+06	42673.3	15669	85248.4	44142.2	4.45791e+06	9.81178e+06	0.00171268
281	1	1	1	1	5.28663e+06	41098.2	15097.3	82494.5	43122.3	4.47242e+06	9.81524e+06	0.00165003
282	1	1	1	1	5.27808e+06	39570.2	14542.1	79798.2	42107	4.48646e+06	9.81865e+06	0.0015892
283	1	1	1	1	5.26985e+06	38088.8	14003.4	77160.5	41097.3	4.50006e+06	9.822e+06	0.00153018
284	1	1	1	1	5.26195e+06	36653.3	13481	74582.2	40094.3	4.51321e+06	9.82529e+06	0.00147295
285	1	1	1	1	5.25435e+06	35263	12974.6	72063.9	39099	4.52594e+06	9.82852e+06	0.00141748
286	1	1	1	1	5.24705e+06	33917.3	12484.1	69606.2	38112.2	4.53824e+06	9.83169e+06	0.00136375
287	1	1	1	1	5.24003e+06	32615.4	12009.2	67209.3	37135	4.55014e+06	9.8348e+06	0.00131173
288	1	1	1	1	5.2333e+06	31356.4	11549.6	64873.4	36168	4.56164e+06	9.83784e+06	0.0012614
289	1	1	1	1	5.22683e+06	30139.5	11105	62598.5	35212	4.57274e+06	9.84081e+06	0.00121272
290	1	1	1	1	5.22062e+06	28963.8	10675.2	60384.5	34267.8	4.58347e+06	9.84372e+06	0.00116567
291	1	1	1	1	5.21465e+06	27828.3	10259.9	58231.1	33336.1	4.59383e+06	9.84657e+06	0.0011202
292	1	1	1	1	5.20893e+06	26732.2	9858.65	56138	32417.3	4.60382e+06	9.84935e+06	0.00107628
293	1	1	1	1	5.20344e+06	25674.5	9471.27	54104.6	31512.1	4.61347e+06	9.85206e+06	0.00103389
294	1	1	1	1	5.19817e+06	24654.2	9097.39	52130.5	30620.9	4.62278e+06	9.8547e+06	0.000992975
295	1	1	1	1	5.19311e+06	23670.4	8736.67	50214.9	29744.3	4.63176e+06	9.85728e+06	0.000953507
296	1	1	1	1	5.18826e+06	22722	8388.78	48357.1	28882.6	4.64041e+06	9.85979e+06	0.000915448
297	1	1	1	1	5.18361e+06	21808.2	8053.38	46556.3	28036.2	4.64876e+06	9.86223e+06	0.000878761
298	1	1	1	1	5.17915e+06	20927.9	7730.12	44811.6	27205.4	4.6568e+06	9.86461e+06	0.000843407
299	1	1	1	1	5.17487e+06	20080.2	7418.68	43122	26390.4	4.66455e+06	9.86692e+06	0.00080935
300	1	1	1	1	5.17077e+06	19264.1	7118.72	41486.7	25591.5	4.67202e+06	9.86917e+06	0.000776552
301	1	1	1	1	5.16684e+06	18478.6	6829.89	39904.5	24808.8	4.67921e+06	9.87135e+06	0.000744976
302	1	1	1	1	5.16307e+06	17722.8	6551.87	38374.4	24042.6	4.68613e+06	9.87348e+06	0.000714586
303	1	1	1	1	5.15946e+06	16995.8	6284.33	36895.3	23292.9	4.6928e+06	9.87554e+06	0.000685345
304	1	1	1	1	5.156e+06	16296.6	6026.93	35466.1	22559.9	4.69922e+06	9.87753e+06	0.000657217
305	1	1	1	1	5.15268e+06	15624.4	5779.36	34085.6	21843.4	4.70539e+06	9.87947e+06	0.000630166
306	1	1	1	1	5.1495e+06	14978.2	5541.3	32752.7	21143.6	4.71133e+06	9.88135e+06	0.000604158
307	1	1	1	1	5.14645e+06	14357.2	5312.44	31466.2	20460.5	4.71705e+06	9.88317e+06	0.000579158
308	1	1	1	1	5.14354e+06	13760.5	5092.47	30224.9	19794	4.72255e+06	9.88494e+06	0.000555132
309	1	1	1	1	5.14074e+06	13187.4	4881.1	29027.6	19144	4.72784e+06	9.88665e+06	0.000532048
310	1	1	1	1	5.13806e+06	12636.8	4678.02	27873.2	18510.5	4.73292e+06	9.8883e+06	0.000509873
311	1	1	1	1	5.1355e+06	12108.2	4482.95	26760.5	17893.3	4.73781e+06	9.8899e+06	0.000488576
312	1	1	1	1	5.13304e+06	11600.6	4295.62	25688.2	17292.3	4.74251e+06	9.89145e+06	0.000468125
313	1	1	1	1	5.13069e+06	11113.4	4115.75	24655.2	16707.3	4.74702e+06	9.89294e+06	0.000448491
314	1	1	1	1	5.12844e+06	10645.8	3943.07	23660.4	16138.2	4.75136e+06	9.89439e+06	0.000429645
315	1	1	1	1	5.12628e+06	10197.1	3777.32	22702.6	15584.8	4.75553e+06	9.89579e+06	0.000411556
316	1	1	1	1	5.12422e+06	9766.56	3618.25	21780.7	15046.9	4.75953e+06	9.89714e+06	0.000394199
317	1	1	1	1	5.12224e+06	9353.53	3465.62	20893.5	14524.2	4.76338e+06	9.89844e+06	0.000377546
318	1	1	1	1	5.12035e+06	8957.35	3319.18	20040	14016.6	4.76707e+06	9.8997e+06	0.00036157
319	1	1	1	1	5.11854e+06	8577.38	3178.7	19219	13523.8	4.77062e+06	9.90092e+06	0.000346247
320	1	1	1	1	5.11681e+06	8213.01	3043.97	18429.6	13045.5	4.77403e+06	9.90209e+06	0.000331552
321	1	1	1	1	5.11515e+06	7863.65	2914.76	17670.6	12581.5	4.7773e+06	9.90322e+06	0.00031746
322	1	1	1	1	5.11356e+06	7528.71	2790.86	16941	12131.6	4.78044e+06	9.90431e+06	0.000303949
323	1	1	1	1	5.11204e+06	7207.63	2672.07	16239.9	11695.4	4.78345e+06	9.90536e+06	0.000290996
324	1	1	1	1	5.11058e+06	6899.88	2558.19	15566.2	11272.7	4.78634e+06	9.90638e+06	0.000278579
325	1	1	1	1	5.10919e+06	6604.93	2449.03	14919	10863.2	4.78911e+06	9.90736e+06	0.000266679
326	1	1	1	1	5.10786e+06	6322.27	2344.4	14297.5	10466.7	4.79178e+06	9.9083e+06	0.000255273
327	1	1	1	1	5.10658e+06	6051.43	2244.13	13700.6	10082.8	4.79433e+06	9.90921e+06	0.000244344
328	1	1	1	1	5.10536e+06	5791.93	2148.05	13127.4	9711.21	4.79678e+06	9.91008e+06	0.000233871
329	1	1	1	1	5.10419e+06	5543.31	2055.98	12577.3	9351.72	4.79913e+06	9.91092e+06	0.000223838
330	1	1	1	1	5.10307e+06	5305.15	1967.77	12049.2	9004.02	4.80139e+06	9.91173e+06	0.000214225
331	1	1	1	1	5.102e+06	5077.02	1883.27	11542.4	8667.8	4.80355e+06	9.91251e+06	0.000205017
332	1	1	1	1	5.10098e+06	4858.51	1802.33	11056.1	8342.78	4.80562e+06	9.91326e+06	0.000196198
333	1	1	1	1	5.1e+06	4649.23	1724.79	10589.5	8028.68	4.80761e+06	9.91398e+06	0.00018775
334	1	1	1	1	5.09906e+06	4448.82	1650.53	10141.9	7725.21	4.80952e+06	9.91468e+06	0.00017966
335	1	1	1	1	5.09817e+06	4256.9	1579.41	9712.59	7432.08	4.81134e+06	9.91535e+06	0.000171912
336	1	1	1	1	5.09731e+06	4073.13	1511.3	9300.87	7149.02	4.81309e+06	9.91599e+06	0.000164493
337	1	1	1	1	5.09649e+06	3897.17	1446.08	8906.05	6875.74	4.81477e+06	9.91661e+06	0.000157389
338	1	1	1	1	5.09571e+06	3728.71	1383.64	8527.49	6611.98	4.81638e+06	9.9172e+06	0.000150588
339	1	1	1	1	5.09496e+06	3567.42	1323.84	8164.56	6357.46	4.81793e+06	9.91777e+06	0.000144076
340	1	1	1	1	5.09424e+06	3413.02	1266.6	7816.65	6111.91	4.8194e+06	9.91832e+06	0.000137842
341	1	1	1	1	5.09355e+06	3265.22	1211.8	7483.17	5875.07	4.82082e+06	9.91885e+06	0.000131874
342	1	1	1	1	5.09289e+06	3123.74	1159.34	7163.56	5646.69	4.82218e+06	9.91936e+06	0.000126162
343	1	1	1	1	5.09227e+06	2988.32	1109.12	6857.26	5426.5	4.82348e+06	9.91984e+06	0.000120693
344	1	1	1	1	5.09166e+06	2858.7	1061.05	6563.76	5214.25	4.82473e+06	9.92031e+06	0.00011546
345	1	1	1	1	5.09109e+06	2734.65	1015.04	6282.54	5009.71	4.82592e+06	9.92076e+06	0.00011045
346	1	1	1	1	5.09054e+06	2615.92	971.003	6013.11	4812.63	4.82707e+06	9.92119e+06	0.000105656
347	1	1	1	1	5.09001e+06	2502.3	928.857	5754.99	4622.77	4.82816e+06	9.92161e+06	0.000101068
348	1	1	1	1	5.08951e+06	2393.57	888.522	5507.73	4439.91	4.82921e+06	9.922e+06	9.66767e-05
349	1	1	1	1	5.08903e+06	2289.53	849.923	5270.9	4263.81	4.83022e+06	9.92239e+06	9.24749e-05
350	1	1	1	1	5.08857e+06	2189.96	812.984	5044.06	4094.26	4.83118e+06	9.92275e+06	8.8454e-05
351	1	1	1	1	5.08813e+06	2094.69	777.638	4826.82	3931.05	4.8321e+06	9.9231e+06	8.46066e-05
352	1	1	1	1	5.08771e+06	2003.53	743.815	4618.78	3773.96	4.83299e+06	9.92344e+06	8.09251e-05
353	1	1	1	1	5.0873e+06	1916.31	711.451	4419.56	3622.78	4.83383e+06	9.92377e+06	7.74026e-05
354	1	1	1	1	5.08692e+06	1832.86	680.485	4228.8	3477.33	4.83464e+06	9.92408e+06	7.40324e-05
355	1	1	1	1	5.08655e+06	1753.02	650.857	4046.15	3337.4	4.83542e+06	9.92438e+06	7.08078e-05
356	1	1	1	1	5.0862e+06	1676.64	622.51	3871.28	3202.8	4.83616e+06	9.92466e+06	6.77228e-05
357	1	1	1	1	5.08586e+06	1603.56	595.389	3703.86	3073.36	4.83687e+06	9.92494e+06	6.47713e-05
358	1	1	1	1	5.08554e+06	1533.65	569.442	3543.59	2948.89	4.83756e+06	9.9252e+06	6.19477e-05
359	1	1	1	1	5.08523e+06	1466.77	544.619	3390.17	2829.21	4.83821e+06	9.92545e+06	5.92464e-05
360	1	1	1	1	5.08494e+06	1402.79	520.872	3243.31	2714.17	4.83883e+06	9.92569e+06	5.66623e-05
361	1	1	1	1	5.08466e+06	1341.58	498.155	3102.74	2603.59	4.83943e+06	9.92593e+06	5.41903e-05
362	1	1	1	1	5.08439e+06	1283.03	476.423	2968.2	2497.31	4.84e+06	9.92615e+06	5.18255e-05
363	1	1	1	1	5.08413e+06	1227.03	455.634	2839.43	2395.19	4.84055e+06	9.92636e+06	4.95635e-05
364	1	1	1	1	5.08388e+06	1173.46	435.748	2716.19	2297.06	4.84108e+06	9.92657e+06	4.73998e-05
365	1	1	1	1	5.08365e+06	1122.22	416.725	2598.24	2202.8	4.84158e+06	9.92676e+06	4.533e-05
366	1	1	1	1	5.08342e+06	1073.2	398.53	2485.37	2112.24	4.84206e+06	9.92695e+06	4.33503e-05
367	1	1	1	1	5.08321e+06	1026.32	381.125	2377.36	2025.27	4.84252e+06	9.92713e+06	4.14567e-05
368	1	1	1	1	5.083e+06	981.477	364.478	2274.01	1941.74	4.84296e+06	9.9273e+06	3.96454e-05
369	1	1	1	1	5.0828e+06	938.587	348.554	2175.11	1861.54	4.84338e+06	9.92747e+06	3.79131e-05
370	1	1	1	1	5.08261e+06	897.565	333.324	2080.47	1784.53	4.84378e+06	9.92763e+06	3.62561e-05
371	1	1	1	1	5.08243e+06	858.33	318.757	1989.93	1710.59	4.84417e+06	9.92778e+06	3.46713e-05
372	1	1	1	1	5.08226e+06	820.804	304.824	1903.29	1639.61	4.84454e+06	9.92793e+06	3.31556e-05
373	1	1	1	1	5.0821e+06	784.914	291.499	1820.41	1571.49	4.84489e+06	9.92806e+06	3.17059e-05
374	1	1	1	1	5.08194e+06	750.589	278.754	1741.1	1506.1	4.84523e+06	9.9282e+06	3.03194e-05
375	1	1	1	1	5.08179e+06	717.76	266.564	1665.23	1443.35	4.84555e+06	9.92833e+06	2.89933e-05
376	1	1	1	1	5.08164e+06	686.364	254.906	1592.65	1383.14	4.84586e+06	9.92845e+06	2.77251e-05
377	1	1	1	1	5.08151e+06	656.337	243.757	1523.21	1325.36	4.84616e+06	9.92857e+06	2.65123e-05
378	1	1	1	1	5.08137e+06	627.62	233.094	1456.79	1269.93	4.84644e+06	9.92868e+06	2.53523e-05
379	1	1	1	1	5.08125e+06	600.157	222.896	1393.24	1216.75	4.84672e+06	9.92879e+06	2.4243e-05
380	1	1	1	1	5.08113e+06	573.893	213.143	1332.45	1165.74	4.84698e+06	9.92889e+06	2.31821e-05
381	1	1	1	1	5.08101e+06	548.776	203.816	1274.3	1116.81	4.84722e+06	9.92899e+06	2.21676e-05
382	1	1	1	1	5.0809e+06	524.756	194.896	1218.68	1069.88	4.84746e+06	9.92908e+06	2.11973e-05
383	1	1	1	1	5.0808e+06	501.786	186.366	1165.47	1024.88	4.84769e+06	9.92917e+06	2.02694e-05
384	1	1	1	1	5.0807e+06	479.818	178.208	1114.58	981.722	4.84791e+06	9.92926e+06	1.93821e-05
385	1	1	1	1	5.0806e+06	458.811	170.407	1065.9	940.339	4.84812e+06	9.92934e+06	1.85335e-05
386	1	1	1	1	5.08051e+06	438.722	162.947	1019.34	900.66	4.84831e+06	9.92942e+06	1.77221e-05
387	1	1	1	1	5.08042e+06	419.511	155.813	974.801	862.618	4.84851e+06	9.9295e+06	1.69461e-05
388	1	1	1	1	5.08034e+06	401.14	148.99	932.204	826.148	4.84869e+06	9.92957e+06	1.6204e-05
389	1	1	1	1	5.08026e+06	383.573	142.466	891.461	791.187	4.84886e+06	9.92964e+06	1.54943e-05
390	1	1	1	1	5.08018e+06	366.773	136.227	852.494	757.674	4.84903e+06	9.92971e+06	1.48157e-05
391	1	1	1	1	5.0801e+06	350.708	130.261	815.224	725.553	4.84919e+06	9.92977e+06	1.41668e-05
392	1	1	1	1	5.08003e+06	335.346	124.555	779.579	694.767	4.84934e+06	9.92984e+06	1.35463e-05
393	1	1	1	1	5.07997e+06	320.656	119.1	745.488	665.262	4.84949e+06	9.92989e+06	1.29529e-05
394	1	1	1	1	5.0799e+06	306.609	113.883	712.883	636.987	4.84963e+06	9.92995e+06	1.23855e-05
395	1	1	1	1	5.07984e+06	293.177	108.894	681.701	609.892	4.84976e+06	9.93001e+06	1.18429e-05
396	1	1	1	1	5.07978e+06	280.332	104.123	651.879	583.929	4.84989e+06	9.93006e+06	1.1324e-05
397	1	1	1	1	5.07973e+06	268.049	99.5616	623.359	559.052	4.85001e+06	9.93011e+06	1.08279e-05
398	1	1	1	1	5.07967e+06	256.304	95.1995	596.083	535.218	4.85013e+06	9.93015e+06	1.03534e-05
399	1	1	1	1	5.07962e+06	245.074	91.0283	569.998	512.383	4.85024e+06	9.9302e+06	9.89976e-06
400	1	1	1	1	5.07957e+06	234.334	87.0397	545.052	490.507	4.85035e+06	9.93024e+06	9.46595e-06
401	1	1	1	1	5.07952e+06	224.065	83.2256	521.196	469.55	4.85045e+06	9.93028e+06	9.05114e-06
402	1	1	1	1	5.07948e+06	214.246	79.5786	498.382	449.476	4.85055e+06	9.93032e+06	8.65449e-06
403	1	1	1	1	5.07944e+06	204.857	76.0913	476.564	430.247	4.85064e+06	9.93036e+06	8.27521e-06
404	1	1	1	1	5.0794e+06	195.878	72.7566	455.7	411.829	4.85073e+06	9.9304e+06	7.91253e-06
405	1	1	1	1	5.07936e+06	187.293	69.568	435.748	394.188	4.85082e+06	9.93043e+06	7.56574e-06
406	1	1	1	1	5.07932e+06	179.084	66.519	416.668	377.293	4.8509e+06	9.93046e+06	7.23414e-06
407	1	1	1	1	5.07928e+06	171.235	63.6035	398.422	361.113	4.85098e+06	9.9305e+06	6.91706e-06
408	1	1	1	1	5.07925e+06	163.729	60.8157	380.974	345.617	4.85105e+06	9.93053e+06	6.61387e-06
409	1	1	1	1	5.07922e+06	156.552	58.1501	364.288	330.778	4.85113e+06	9.93056e+06	6.32396e-06
410	1	1	1	1	5.07918e+06	149.69	55.6012	348.333	316.569	4.85119e+06	9.93058e+06	6.04675e-06
411	1	1	1	1	5.07915e+06	143.128	53.1639	333.075	302.962	4.85126e+06	9.93061e+06	5.78169e-06
412	1	1	1	1	5.07913e+06	136.854	50.8335	318.485	289.934	4.85132e+06	9.93064e+06	5.52824e-06
413	1	1	1	1	5.0791e+06	130.854	48.6051	304.533	277.459	4.85138e+06	9.93066e+06	5.28589e-06
414	1	1	1	1	5.07907e+06	125.118	46.4744	291.192	265.516	4.85144e+06	9.93068e+06	5.05416e-06
415	1	1	1	1	5.07905e+06	119.633	44.437	278.435	254.081	4.8515e+06	9.93071e+06	4.83259e-06
416	1	1	1	1	5.07902e+06	114.388	42.4889	266.236	243.133	4.85155e+06	9.93073e+06	4.62073e-06
417	1	1	1	1	5.079e+06	109.373	40.6262	254.57	232.653	4.8516e+06	9.93075e+06	4.41814e-06
418	1	1	1	1	5.07898e+06	104.578	38.8451	243.416	222.619	4.85165e+06	9.93077e+06	4.22444e-06
419	1	1	1	1	5.07896e+06	99.9926	37.142	232.749	213.015	4.85169e+06	9.93079e+06	4.03923e-06
420	1	1	1	1	5.07894e+06	95.6085	35.5136	222.55	203.82	4.85174e+06	9.9308e+06	3.86213e-06
421	1	1	1	1	5.07892e+06	91.4165	33.9565	212.797	195.019	4.85178e+06	9.93082e+06	3.6928e-06
422	1	1	1	1	5.0789e+06	87.4083	32.4677	203.472	186.595	4.85182e+06	9.93084e+06	3.53088e-06
423	1	1	1	1	5.07888e+06	83.5758	31.0442	194.554	178.531	4.85186e+06	9.93085e+06	3.37607e-06
424	1	1	1	1	5.07886e+06	79.9112	29.683	186.027	170.813	4.85189e+06	9.93087e+06	3.22804e-06
425	1	1	1	1	5.07885e+06	76.4073	28.3815	177.874	163.426	4.85193e+06	9.93088e+06	3.0865e-06
426	1	1	1	1	5.07883e+06	73.057	27.1371	170.078	156.356	4.85196e+06	9.9309e+06	2.95116e-06
427	1	1	1	1	5.07882e+06	69.8535	25.9472	162.623	149.589	4.85199e+06	9.93091e+06	2.82176e-06
428	1	1	1	1	5.0788e+06	66.7905	24.8094	155.495	143.113	4.85203e+06	9.93092e+06	2.69802e-06
429	1	1	1	1	5.07879e+06	63.8618	23.7215	148.679	136.915	4.85205e+06	9.93093e+06	2.57972e-06
430	1	1	1	1	5.07878e+06	61.0614	22.6814	142.161	130.984	4.85208e+06	9.93095e+06	2.4666e-06
431	1	1	1	1	5.07877e+06	58.3838	21.6868	135.929	125.307	4.85211e+06	9.93096e+06	2.35843e-06
432	1	1	1	1	5.07875e+06	55.8236	20.7358	129.971	119.876	4.85214e+06	9.93097e+06	2.25501e-06
433	1	1	1	1	5.07874e+06	53.3757	19.8265	124.273	114.677	4.85216e+06	9.93098e+06	2.15613e-06
434	1	1	1	1	5.07873e+06	51.035	18.9571	118.825	109.703	4.85218e+06	9.93099e+06	2.06158e-06
435	1	1	1	1	5.07872e+06	48.797	18.1258	113.615	104.944	4.85221e+06	9.931e+06	1.97117e-06
436	1	1	1	1	5.07871e+06	46.6571	17.3309	108.634	100.389	4.85223e+06	9.931e+06	1.88473e-06
437	1	1	1	1	5.0787e+06	44.6111	16.5709	103.872	96.0312	4.85225e+06	9.93101e+06	1.80208e-06
438	1	1	1	1	5.07869e+06	42.6547	15.8443	99.3176	91.8613	4.85227e+06	9.93102e+06	1.72305e-06
439	1	1	1	1	5.07869e+06	40.7842	15.1494	94.9632	87.8715	4.85229e+06	9.93103e+06	1.64749e-06
440	1	1	1	1	5.07868e+06	38.9956	14.4851	90.7995	84.0539	4.8523e+06	9.93104e+06	1.57524e-06
441	1	1	1	1	5.07867e+06	37.2855	13.8498	86.8184	80.4013	4.85232e+06	9.93104e+06	1.50616e-06
442	1	1	1	1	5.07866e+06	35.6503	13.2425	83.0118	76.9066	4.85234e+06	9.93105e+06	1.44011e-06
443	1	1	1	1	5.07866e+06	34.0869	12.6617	79.372	73.5631	4.85235e+06	9.93106e+06	1.37695e-06
444	1	1	1	1	5.07865e+06	32.592	12.1065	75.8918	70.3641	4.85237e+06	9.93106e+06	1.31657e-06
445	1	1	1	1	5.07864e+06	31.1627	11.5755	72.5641	67.3036	4.85238e+06	9.93107e+06	1.25883e-06
446	1	1	1	1	5.07864e+06	29.796	11.0679	69.3823	64.3756	4.8524e+06	9.93107e+06	1.20362e-06
447	1	1	1	1	5.07863e+06	28.4893	10.5825	66.3399	61.5743	4.85241e+06	9.93108e+06	1.15083e-06
448	1	1	1	1	5.07862e+06	27.2398	10.1184	63.4309	58.8945	4.85242e+06	9.93108e+06	1.10036e-06
449	1	1	1	1	5.07862e+06	26.0452	9.67463	60.6495	56.3307	4.85244e+06	9.93109e+06	1.05211e-06
450	1	1	1	1	5.07861e+06	24.9029	9.25034	57.99	53.8781	4.85245e+06	9.93109e+06	1.00596e-06
451	1	1	1	1	5.07861e+06	23.8108	8.84465	55.4471	51.5318	4.85246e+06	9.9311e+06	9.61846e-07
452	1	1	1	1	5.0786e+06	22.7665	8.45675	53.0157	49.2872	4.85247e+06	9.9311e+06	9.19662e-07
453	1	1	1	1	5.0786e+06	21.768	8.08587	50.6908	47.1401	4.85248e+06	9.93111e+06	8.79328e-07
454	1	1	1	1	5.07859e+06	20.8134	7.73125	48.4679	45.0861	4.85249e+06	9.93111e+06	8.40764e-07
455	1	1	1	1	5.07859e+06	19.9005	7.39217	46.3425	43.1213	4.8525e+06	9.93112e+06	8.0389e-07
456	1	1	1	1	5.07859e+06	19.0277	7.06797	44.3102	41.2418	4.85251e+06	9.93112e+06	7.68633e-07
457	1	1	1	1	5.07858e+06	18.1932	6.75799	42.3671	39.4439	4.85251e+06	9.93112e+06	7.34923e-07
458	1	1	1	1	5.07858e+06	17.3953	6.4616	40.5091	37.7242	4.85252e+06	9.93113e+06	7.02691e-07
459	1	1	1	1	5.07858e+06	16.6324	6.17821	38.7327	36.0791	4.85253e+06	9.93113e+06	6.71872e-07
460	1	1	1	1	5.07857e+06	15.9029	5.90725	37.0341	34.5056	4.85254e+06	9.93113e+06	6.42405e-07
461	1	1	1	1	5.07857e+06	15.2054	5.64816	35.41	33.0004	4.85254e+06	9.93113e+06	6.1423e-07
462	1	1	1	1	5.07857e+06	14.5386	5.40045	33.8571	31.5608	4.85255e+06	9.93114e+06	5.87291e-07
463	1	1	1	1	5.07856e+06	13.9009	5.16359	32.3723	30.1837	4.85256e+06	9.93114e+06	5.61533e-07
464	1	1	1	1	5.07856e+06	13.2912	4.93713	30.9526	28.8665	4.85256e+06	9.93114e+06	5.36905e-07
465	1	1	1	1	5.07856e+06	12.7083	4.72059	29.5951	27.6067	4.85257e+06	9.93114e+06	5.13357e-07
466	1	1	1	1	5.07855e+06	12.1509	4.51355	28.2972	26.4017	4.85258e+06	9.93115e+06	4.90842e-07
467	1	1	1	1	5.07855e+06	11.618	4.31559	27.0562	25.2491	4.85258e+06	9.93115e+06	4.69314e-07
468	1	1	1	1	5.07855e+06	11.1085	4.12632	25.8696	24.1467	4.85259e+06	9.93115e+06	4.48731e-07
469	1	1	1	1	5.07855e+06	10.6213	3.94534	24.7351	23.0923	4.85259e+06	9.93115e+06	4.2905e-07
470	1	1	1	1	5.07855e+06	10.1554	3.7723	23.6503	22.0839	4.8526e+06	9.93116e+06	4.10232e-07
471	1	1	1	1	5.07854e+06	9.71001	3.60685	22.6131	21.1194	4.8526e+06	9.93116e+06	3.9224e-07
472	1	1	1	1	5.07854e+06	9.28413	3.44866	21.6213	20.1969	4.8526e+06	9.93116e+06	3.75036e-07
473	1	1	1	1	5.07854e+06	8.87694	3.2974	20.6731	19.3146	4.85261e+06	9.93116e+06	3.58587e-07
474	1	1	1	1	5.07854e+06	8.4876	3.15278	19.7664	18.4707	4.85261e+06	9.93116e+06	3.4286e-07
475	1	1	1	1	5.07854e+06	8.11534	3.0145	18.8995	17.6637	4.85262e+06	9.93116e+06	3.27822e-07
476	1	1	1	1	5.07853e+06	7.7594	2.88229	18.0706	16.8918	4.85262e+06	9.93117e+06	3.13444e-07
477	1	1	1	1	5.07853e+06	7.41908	2.75587	17.2781	16.1536	4.85262e+06	9.93117e+06	2.99697e-07
478	1	1	1	1	5.07853e+06	7.09368	2.635	16.5203	15.4476	4.85263e+06	9.93117e+06	2.86552e-07
479	1	1	1	1	5.07853e+06	6.78255	2.51943	15.7957	14.7724	4.85263e+06	9.93117e+06	2.73984e-07
480	1	1	1	1	5.07853e+06	6.48507	2.40893	15.103	14.1266	4.85263e+06	9.93117e+06	2.61967e-07
481	1	1	1	1	5.07853e+06	6.20064	2.30327	14.4406	13.509	4.85264e+06	9.93117e+06	2.50477e-07
482	1	1	1	1	5.07853e+06	5.92868	2.20225	13.8072	12.9184	4.85264e+06	9.93117e+06	2.39491e-07
483	1	1	1	1	5.07853e+06	5.66865	2.10566	13.2017	12.3535	4.85264e+06	9.93117e+06	2.28987e-07
484	1	1	1	1	5.07852e+06	5.42002	2.01331	12.6227	11.8133	4.85264e+06	9.93118e+06	2.18944e-07
485	1	1	1	1	5.07852e+06	5.1823	1.925	12.0691	11.2967	4.85265e+06	9.93118e+06	2.09341e-07
486	1	1	1	1	5.07852e+06	4.955	1.84057	11.5397	10.8026	4.85265e+06	9.93118e+06	2.00159e-07
487	1	1	1	1	5.07852e+06	4.73768	1.75985	11.0336	10.3301	4.85265e+06	9.93118e+06	1.9138e-07
488	1	1	1	1	5.07852e+06	4.52988	1.68266	10.5497	9.87825	4.85265e+06	9.93118e+06	1.82986e-07
489	1	1	1	1	5.07852e+06	4.3312	1.60886	10.087	9.44612	4.85265e+06	9.93118e+06	1.74961e-07
490	1	1	1	1	5.07852e+06	4.14123	1.53829	9.64457	9.03287	4.85266e+06	9.93118e+06	1.67287e-07
491	1	1	1	1	5.07852e+06	3.9596	1.47082	9.22157	8.63767	4.85266e+06	9.93118e+06	1.5995e-07
492	1	1	1	1	5.07852e+06	3.78593	1.40631	8.81712	8.25974	4.85266e+06	9.93118e+06	1.52934e-07
493	1	1	1	1	5.07852e+06	3.61988	1.34463	8.4304	7.89832	4.85266e+06	9.93118e+06	1.46226e-07
494	1	1	1	1	5.07852e+06	3.46111	1.28566	8.06065	7.55269	4.85266e+06	9.93118e+06	1.39813e-07
495	1	1	1	1	5.07851e+06	3.3093	1.22927	7.70712	7.22217	4.85266e+06	9.93118e+06	1.33681e-07
496	1	1	1	1	5.07851e+06	3.16415	1.17535	7.36908	6.9061	4.85267e+06	9.93118e+06	1.27817e-07
497	1	1	1	1	5.07851e+06	3.02537	1.1238	7.04588	6.60384	4.85267e+06	9.93118e+06	1.22211e-07
498	1	1	1	1	5.07851e+06	2.89268	1.07451	6.73685	6.31479	4.85267e+06	9.93119e+06	1.16851e-07
499	1	1	1	1	5.07851e+06	2.76581	1.02738	6.44137	6.03838	4.85267e+06	9.93119e+06	1.11726e-07
500	1	1	1	1	5.07851e+06	2.6445	0.982319	6.15886	5.77405	4.85267e+06	9.93119e+06	1.06826e-07
501	1	1	1	1	5.07851e+06	2.52851	0.939234	5.88873	5.52128	4.85267e+06	9.93119e+06	1.0214e-07
502	1	1	1	1	5.07851e+06	2.41761	0.898039	5.63045	5.27957	4.85267e+06	9.93119e+06	9.76602e-08
503	1	1	1	1	5.07851e+06	2.31157	0.858651	5.3835	5.04843	4.85267e+06	9.93119e+06	9.33768e-08
504	1	1	1	1	5.07851e+06	2.21018	0.82099	5.14738	4.82739	4.85268e+06	9.93119e+06	8.92812e-08
505	1	1	1	1	5.07851e+06	2.11324	0.784981	4.92162	4.61602	4.85268e+06	9.93119e+06	8.53653e-08
506	1	1	1	1	5.07851e+06	2.02055	0.750551	4.70575	4.4139	4.85268e+06	9.93119e+06	8.16211e-08
507	1	1	1	1	5.07851e+06	1.93193	0.717631	4.49936	4.22062	4.85268e+06	9.93119e+06	7.80412e-08
508	1	1	1	1	5.07851e+06	1.8472	0.686156	4.30202	4.0358	4.85268e+06	9.93119e+06	7.46182e-08
509	1	1	1	1	5.07851e+06	1.76618	0.656061	4.11333	3.85906	4.85268e+06	9.93119e+06	7.13454e-08
510	1	1	1	1	5.07851e+06	1.68871	0.627285	3.93292	3.69006	4.85268e+06	9.93119e+06	6.82162e-08
511	1	1	1	1	5.07851e+06	1.61464	0.599772	3.76042	3.52845	4.85268e+06	9.93119e+06	6.52242e-08
512	1	1	1	1	5.07851e+06	1.54382	0.573466	3.59549	3.37391	4.85268e+06	9.93119e+06	6.23634e-08
513	1	1	1	1	5.07851e+06	1.47611	0.548313	3.43779	3.22613	4.85268e+06	9.93119e+06	5.96281e-08
514	1	1	1	1	5.07851e+06	1.41137	0.524264	3.287	3.08482	4.85268e+06	9.93119e+06	5.70128e-08
515	1	1	1	1	5.07851e+06	1.34946	0.501269	3.14284	2.9497	4.85268e+06	9.93119e+06	5.45122e-08
516	1	1	1	1	5.07851e+06	1.29028	0.479283	3.00499	2.82049	4.85269e+06	9.93119e+06	5.21212e-08
517	1	1	1	1	5.07851e+06	1.23368	0.458262	2.87319	2.69694	4.85269e+06	9.93119e+06	4.98351e-08
518	1	1	1	1	5.0785e+06	1.17957	0.438162	2.74717	2.57879	4.85269e+06	9.93119e+06	4.76493e-08
519	1	1	1	1	5.0785e+06	1.12784	0.418944	2.62668	2.46582	4.85269e+06	9.93119e+06	4.55594e-08
520	1	1	1	1	5.0785e+06	1.07837	0.400569	2.51147	2.35779	4.85269e+06	9.93119e+06	4.35611e-08
521	1	1	1	1	5.0785e+06	1.03107	0.382999	2.40132	2.2545	4.85269e+06	9.93119e+06	4.16505e-08
522	1	1	1	1	5.0785e+06	0.985847	0.366201	2.29599	2.15572	4.85269e+06	9.93119e+06	3.98237e-08
523	1	1	1	1	5.0785e+06	0.942607	0.350139	2.19529	2.06127	4.85269e+06	9.93119e+06	3.8077e-08
524	1	1	1	1	5.0785e+06	0.901263	0.334782	2.099	1.97096	4.85269e+06	9.93119e+06	3.64069e-08
525	1	1	1	1	5.0785e+06	0.861733	0.320098	2.00694	1.8846	4.85269e+06	9.93119e+06	3.48101e-08
526	1	1	1	1	5.0785e+06	0.823937	0.306058	1.91891	1.80202	4.85269e+06	9.93119e+06	3.32833e-08
527	1	1	1	1	5.0785e+06	0.787799	0.292634	1.83475	1.72306	4.85269e+06	9.93119e+06	3.18235e-08
528	1	1	1	1	5.0785e+06	0.753245	0.279799	1.75428	1.64755	4.85269e+06	9.93119e+06	3.04277e-08
529	1	1	1	1	5.0785e+06	0.720207	0.267527	1.67733	1.57536	4.85269e+06	9.93119e+06	2.90931e-08
530	1	1	1	1	5.0785e+06	0.688618	0.255793	1.60376	1.50632	4.85269e+06	9.93119e+06	2.7817e-08
531	1	1	1	1	5.0785e+06	0.658415	0.244574	1.53342	1.44031	4.85269e+06	9.93119e+06	2.65969e-08
532	1	1	1	1	5.0785e+06	0.629536	0.233846	1.46617	1.37719	4.85269e+06	9.93119e+06	2.54304e-08
533	1	1	1	1	5.0785e+06	0.601924	0.22359	1.40186	1.31684	4.85269e+06	9.9312e+06	2.4315e-08
534	1	1	1	1	5.0785e+06	0.575524	0.213783	1.34037	1.25913	4.85269e+06	9.9312e+06	2.32485e-08
535	1	1	1	1	5.0785e+06	0.550281	0.204406	1.28158	1.20394	4.85269e+06	9.9312e+06	2.22288e-08
536	1	1	1	1	5.0785e+06	0.526145	0.195441	1.22537	1.15118	4.85269e+06	9.9312e+06	2.12538e-08
537	1	1	1	1	5.0785e+06	0.503068	0.186869	1.17163	1.10072	4.85269e+06	9.9312e+06	2.03216e-08
538	1	1	1	1	5.0785e+06	0.481003	0.178672	1.12024	1.05248	4.85269e+06	9.9312e+06	1.94303e-08
539	1	1	1	1	5.0785e+06	0.459906	0.170836	1.0711	1.00635	4.85269e+06	9.9312e+06	1.85781e-08
540	1	1	1	1	5.0785e+06	0.439734	0.163343	1.02412	0.96224	4.85269e+06	9.9312e+06	1.77632e-08
541	1	1	1	1	5.0785e+06	0.420447	0.156178	0.979205	0.920064	4.85269e+06	9.9312e+06	1.69841e-08
542	1	1	1	1	5.0785e+06	0.402005	0.149328	0.936256	0.879735	4.85269e+06	9.9312e+06	1.62392e-08
543	1	1	1	1	5.0785e+06	0.384373	0.142779	0.895191	0.841174	4.85269e+06	9.9312e+06	1.55269e-08
544	1	1	1	1	5.0785e+06	0.367514	0.136516	0.855927	0.804302	4.85269e+06	9.9312e+06	1.48459e-08
545	1	1	1	1	5.0785e+06	0.351395	0.130528	0.818386	0.769046	4.85269e+06	9.9312e+06	1.41947e-08
546	1	1	1	1	5.0785e+06	0.335982	0.124803	0.782491	0.735334	4.85269e+06	9.9312e+06	1.35721e-08
547	1	1	1	1	5.0785e+06	0.321246	0.119329	0.74817	0.7031	4.85269e+06	9.9312e+06	1.29769e-08
548	1	1	1	1	5.0785e+06	0.307156	0.114096	0.715355	0.672279	4.8527e+06	9.9312e+06	1.24077e-08
549	1	1	1	1	5.0785e+06	0.293684	0.109091	0.683979	0.642808	4.8527e+06	9.9312e+06	1.18635e-08
550	1	1	1	1	5.0785e+06	0.280802	0.104306	0.653979	0.614629	4.8527e+06	9.9312e+06	1.13431e-08
551	1	1	1	1	5.0785e+06	0.268486	0.0997314	0.625295	0.587685	4.8527e+06	9.9312e+06	1.08456e-08
552	1	1	1	1	5.0785e+06	0.25671	0.0953571	0.597869	0.561921	4.8527e+06	9.9312e+06	1.03699e-08
553	1	1	1	1	5.0785e+06	0.245451	0.0911746	0.571646	0.537287	4.8527e+06	9.9312e+06	9.91508e-09
554	1	1	1	1	5.0785e+06	0.234685	0.0871756	0.546573	0.513732	4.8527e+06	9.9312e+06	9.48019e-09
555	1	1	1	1	5.0785e+06	0.224391	0.083352	0.5226	0.49121	4.8527e+06	9.9312e+06	9.06439e-09
556	1	1	1	1	5.0785e+06	0.214549	0.0796961	0.499678	0.469674	4.8527e+06	9.9312e+06	8.66681e-09
557	1	1	1	1	5.0785e+06	0.205139	0.0762006	0.477762	0.449083	4.8527e+06	9.9312e+06	8.28668e-09
558	1	1	1	1	5.0785e+06	0.196142	0.0728584	0.456807	0.429394	4.8527e+06	9.9312e+06	7.92322e-09
559	1	1	1	1	5.0785e+06	0.187539	0.0696627	0.436771	0.410569	4.8527e+06	9.9312e+06	7.5757e-09
560	1	1	1	1	5.0785e+06	0.179313	0.0666073	0.417614	0.392568	4.8527e+06	9.9312e+06	7.24342e-09
561	1	1	1	1	5.0785e+06	0.171448	0.0636858	0.399297	0.375356	4.8527e+06	9.9312e+06	6.92572e-09
562	1	1	1	1	5.0785e+06	0.163928	0.0608925	0.381783	0.358899	4.8527e+06	9.9312e+06	6.62195e-09
563	1	1	1	1	5.0785e+06	0.156738	0.0582217	0.365038	0.343163	4.8527e+06	9.9312e+06	6.33151e-09
564	1	1	1	1	5.0785e+06	0.149864	0.0556681	0.349027	0.328117	4.8527e+06	9.9312e+06	6.0538e-09
565	1	1	1	1	5.0785e+06	0.14329	0.0532264	0.333719	0.313731	4.8527e+06	9.9312e+06	5.78828e-09
566	1	1	1	1	5.0785e+06	0.137006	0.0508918	0.319081	0.299975	4.8527e+06	9.9312e+06	5.5344e-09
567	1	1	1	1	5.0785e+06	0.130996	0.0486597	0.305086	0.286822	4.8527e+06	9.9312e+06	5.29165e-09
568	1	1	1	1	5.0785e+06	0.125251	0.0465254	0.291705	0.274246	4.8527e+06	9.9312e+06	5.05956e-09
569	1	1	1	1	5.0785e+06	0.119757	0.0444848	0.27891	0.262221	4.8527e+06	9.9312e+06	4.83764e-09
570	1	1	1	1	5.0785e+06	0.114505	0.0425336	0.266677	0.250724	4.8527e+06	9.9312e+06	4.62546e-09
571	1	1	1	1	5.0785e+06	0.109482	0.0406681	0.254981	0.23973	4.8527e+06	9.9312e+06	4.42258e-09
572	1	1	1	1	5.0785e+06	0.10468	0.0388843	0.243797	0.229218	4.8527e+06	9.9312e+06	4.2286e-09
573	1	1	1	1	5.0785e+06	0.100089	0.0371788	0.233104	0.219168	4.8527e+06	9.9312e+06	4.04313e-09
574	1	1	1	1	5.0785e+06	0.0956989	0.0355481	0.22288	0.209557	4.8527e+06	9.9312e+06	3.8658e-09
575	1	1	1	1	5.0785e+06	0.0915015	0.033989	0.213104	0.200369	4.8527e+06	9.9312e+06	3.69624e-09
576	1	1	1	1	5.0785e+06	0.0874881	0.0324982	0.203757	0.191583	4.8527e+06	9.9312e+06	3.53412e-09
577	1	1	1	1	5.0785e+06	0.0836508	0.0310728	0.19482	0.183182	4.8527e+06	9.9312e+06	3.37911e-09
578	1	1	1	1	5.0785e+06	0.0799818	0.0297099	0.186275	0.175149	4.8527e+06	9.9312e+06	3.2309e-09
579	1	1	1	1	5.0785e+06	0.0764737	0.0284068	0.178105	0.167469	4.8527e+06	9.9312e+06	3.08919e-09
580	1	1	1	1	5.0785e+06	0.0731195	0.0271609	0.170293	0.160125	4.8527e+06	9.9312e+06	2.95369e-09
581	1	1	1	1	5.0785e+06	0.0699124	0.0259696	0.162824	0.153104	4.8527e+06	9.9312e+06	2.82414e-09
582	1	1	1	1	5.0785e+06	0.066846	0.0248305	0.155682	0.14639	4.8527e+06	9.9312e+06	2.70027e-09
583	1	1	1	1	5.0785e+06	0.0639141	0.0237414	0.148854	0.139971	4.8527e+06	9.9312e+06	2.58184e-09
584	1	1	1	1	5.0785e+06	0.0611108	0.0227001	0.142325	0.133833	4.8527e+06	9.9312e+06	2.46859e-09
585	1	1	1	1	5.0785e+06	0.0584304	0.0217045	0.136083	0.127964	4.8527e+06	9.9312e+06	2.36032e-09
586	1	1	1	1	5.0785e+06	0.0558676	0.0207525	0.130114	0.122352	4.8527e+06	9.9312e+06	2.25679e-09
587	1	1	1	1	5.0785e+06	0.0534172	0.0198423	0.124407	0.116987	4.8527e+06	9.9312e+06	2.15781e-09
588	1	1	1	1	5.0785e+06	0.0510743	0.018972	0.11895	0.111857	4.8527e+06	9.9312e+06	2.06317e-09
589	1	1	1	1	5.0785e+06	0.0488341	0.0181398	0.113733	0.106952	4.8527e+06	9.9312e+06	1.97268e-09
590	1	1	1	1	5.0785e+06	0.0466922	0.0173442	0.108745	0.102261	4.8527e+06	9.9312e+06	1.88615e-09
591	1	1	1	1	5.0785e+06	0.0446442	0.0165835	0.103975	0.0977769	4.8527e+06	9.9312e+06	1.80342e-09
592	1	1	1	1	5.0785e+06	0.0426861	0.0158561	0.0994146	0.0934891	4.8527e+06	9.9312e+06	1.72432e-09
593	1	1	1	1	5.0785e+06	0.0408138	0.0151606	0.0950542	0.0893893	4.8527e+06	9.9312e+06	1.64869e-09
594	1	1	1	1	5.0785e+06	0.0390237	0.0144957	0.090885	0.0854692	4.8527e+06	9.9312e+06	1.57638e-09
595	1	1	1	1	5.0785e+06	0.0373121	0.0138599	0.0868987	0.0817211	4.8527e+06	9.9312e+06	1.50724e-09
596	1	1	1	1	5.0785e+06	0.0356756	0.013252	0.0830872	0.0781373	4.8527e+06	9.9312e+06	1.44113e-09
597	1	1	1	1	5.0785e+06	0.0341108	0.0126707	0.079443	0.0747106	4.8527e+06	9.9312e+06	1.37792e-09
598	1	1	1	1	5.0785e+06	0.0326147	0.012115	0.0759585	0.0714342	4.8527e+06	9.9312e+06	1.31748e-09
599	1	1	1	1	5.0785e+06	0.0311842	0.0115836	0.0726269	0.0683015	4.8527e+06	9.9312e+06	1.2597e-09
600	1	1	1	1	5.0785e+06	0.0298164	0.0110755	0.0694414	0.0653062	4.8527e+06	9.9312e+06	1.20444e-09
601	1	1	1	1	5.0785e+06	0.0285086	0.0105898	0.0663957	0.0624422	4.8527e+06	9.9312e+06	1.15162e-09
602	1	1	1	1	5.0785e+06	0.0272582	0.0101253	0.0634835	0.0597038	4.8527e+06	9.9312e+06	1.10111e-09
603	1	1	1	1	5.0785e+06	0.0260627	0.00968119	0.0606991	0.0570854	4.8527e+06	9.9312e+06	1.05281e-09
604	1	1	1	1	5.0785e+06	0.0249195	0.00925656	0.0580368	0.0545819	4.8527e+06	9.9312e+06	1.00664e-09
605	1	1	1	1	5.0785e+06	0.0238265	0.00885056	0.0554912	0.0521882	4.8527e+06	9.9312e+06	9.62485e-10
606	1	1	1	1	5.0785e+06	0.0227815	0.00846237	0.0530573	0.0498995	4.8527e+06	9.9312e+06	9.20267e-10
607	1	1	1	1	5.0785e+06	0.0217823	0.0080912	0.0507302	0.0477111	4.8527e+06	9.9312e+06	8.79904e-10
608	1	1	1	1	5.0785e+06	0.0208269	0.00773632	0.0485051	0.0456187	4.8527e+06	9.9312e+06	8.41312e-10
609	1	1	1	1	5.0785e+06	0.0199134	0.00739699	0.0463776	0.043618	4.8527e+06	9.9312e+06	8.04411e-10
610	1	1	1	1	5.0785e+06	0.01904	0.00707255	0.0443435	0.0417051	4.8527e+06	9.9312e+06	7.69129e-10
611	1	1	1	1	5.0785e+06	0.0182049	0.00676234	0.0423985	0.0398761	4.8527e+06	9.9312e+06	7.35393e-10
612	1	1	1	1	5.0785e+06	0.0174064	0.00646574	0.0405389	0.0381272	4.8527e+06	9.9312e+06	7.03139e-10
613	1	1	1	1	5.0785e+06	0.0166429	0.00618215	0.0387608	0.0364551	4.8527e+06	9.9312e+06	6.72299e-10
614	1	1	1	1	5.0785e+06	0.0159129	0.00591099	0.0370607	0.0348563	4.8527e+06	9.9312e+06	6.42808e-10
615	1	1	1	1	5.0785e+06	0.015215	0.00565173	0.0354352	0.0333276	4.8527e+06	9.9312e+06	6.14613e-10
616	1	1	1	1	5.0785e+06	0.0145476	0.00540384	0.033881	0.031866	4.8527e+06	9.9312e+06	5.87657e-10
617	1	1	1	1	5.0785e+06	0.0139096	0.00516683	0.0323949	0.0304684	4.8527e+06	9.9312e+06	5.61886e-10
618	1	1	1	1	5.0785e+06	0.0132995	0.00494021	0.0309741	0.0291322	4.8527e+06	9.9312e+06	5.3724e-10
619	1	1	1	1	5.0785e+06	0.0127162	0.00472353	0.0296155	0.0278545	4.8527e+06	9.9312e+06	5.13674e-10
620	1	1	1	1	5.0785e+06	0.0121584	0.00451635	0.0283166	0.0266329	4.8527e+06	9.9312e+06	4.91146e-10
621	1	1	1	1	5.0785e+06	0.0116252	0.00431826	0.0270746	0.0254649	4.8527e+06	9.9312e+06	4.69601e-10
622	1	1	1	1	5.0785e+06	0.0111153	0.00412886	0.0258871	0.024348	4.8527e+06	9.9312e+06	4.49008e-10
623	1	1	1	1	5.0785e+06	0.0106277	0.00394776	0.0247516	0.0232802	4.8527e+06	9.9312e+06	4.29311e-10
624	1	1	1	1	5.0785e+06	0.0101616	0.00377461	0.023666	0.0222592	4.8527e+06	9.9312e+06	4.10481e-10
625	1	1	1	1	5.0785e+06	0.0097159	0.00360905	0.022628	0.0212829	4.8527e+06	9.9312e+06	3.92476e-10
626	1	1	1	1	5.0785e+06	0.00928975	0.00345075	0.0216355	0.0203495	4.8527e+06	9.9312e+06	3.75262e-10
627	1	1	1	1	5.0785e+06	0.00888229	0.0032994	0.0206866	0.019457	4.8527e+06	9.9312e+06	3.58803e-10
628	1	1	1	1	5.0785e+06	0.0084927	0.00315469	0.0197792	0.0186037	4.8527e+06	9.9312e+06	3.43068e-10
629	1	1	1	1	5.0785e+06	0.00812019	0.00301632	0.0189117	0.0177878	4.8527e+06	9.9312e+06	3.28018e-10
630	1	1	1	1	5.0785e+06	0.00776403	0.00288402	0.0180822	0.0170076	4.8527e+06	9.9312e+06	3.1363e-10
631	1	1	1	1	5.0785e+06	0.00742351	0.00275752	0.0172891	0.0162617	4.8527e+06	9.9312e+06	2.99877e-10
632	1	1	1	1	5.0785e+06	0.0070979	0.00263658	0.0165308	0.0155485	4.8527e+06	9.9312e+06	2.86722e-10
633	1	1	1	1	5.0785e+06	0.00678658	0.00252093	0.0158057	0.0148666	4.8527e+06	9.9312e+06	2.74147e-10
634	1	1	1	1	5.0785e+06	0.00648891	0.00241036	0.0151125	0.0142145	4.8527e+06	9.9312e+06	2.6212e-10
635	1	1	1	1	5.0785e+06	0.00620429	0.00230464	0.0144496	0.0135911	4.8527e+06	9.9312e+06	2.50625e-10
636	1	1	1	1	5.0785e+06	0.00593217	0.00220355	0.0138159	0.012995	4.8527e+06	9.9312e+06	2.39634e-10
637	1	1	1	1	5.0785e+06	0.00567198	0.0021069	0.0132099	0.0124251	4.8527e+06	9.9312e+06	2.29121e-10
638	1	1	1	1	5.0785e+06	0.0054232	0.0020145	0.0126305	0.0118801	4.8527e+06	9.9312e+06	2.19072e-10
639	1	1	1	1	5.0785e+06	0.00518533	0.00192614	0.0120765	0.0113591	4.8527e+06	9.9312e+06	2.09465e-10
640	1	1	1	1	5.0785e+06	0.0049579	0.00184165	0.0115468	0.0108609	4.8527e+06	9.9312e+06	2.00279e-10
641	1	1	1	1	5.0785e+06	0.00474044	0.00176088	0.0110404	0.0103845	4.8527e+06	9.9312e+06	1.9149e-10
642	1	1	1	1	5.0785e+06	0.00453251	0.00168364	0.0105561	0.00992909	4.8527e+06	9.9312e+06	1.83094e-10
643	1	1	1	1	5.0785e+06	0.00433372	0.00160979	0.0100931	0.00949361	4.8527e+06	9.9312e+06	1.75062e-10
644	1	1	1	1	5.0785e+06	0.00414364	0.00153919	0.00965042	0.00907723	4.8527e+06	9.9312e+06	1.67384e-10
645	1	1	1	1	5.0785e+06	0.0039619	0.00147168	0.00922716	0.00867911	4.8527e+06	9.9312e+06	1.60044e-10
646	1	1	1	1	5.0785e+06	0.00378812	0.00140713	0.00882244	0.00829846	4.8527e+06	9.9312e+06	1.53022e-10
647	1	1	1	1	5.0785e+06	0.00362197	0.00134541	0.00843548	0.00793449	4.8527e+06	9.9312e+06	1.4631e-10
648	1	1	1	1	5.0785e+06	0.00346311	0.0012864	0.00806549	0.00758649	4.8527e+06	9.9312e+06	1.39896e-10
649	1	1	1	1	5.0785e+06	0.00331122	0.00122998	0.00771173	0.00725376	4.8527e+06	9.9312e+06	1.33759e-10
650	1	1	1	1	5.0785e+06	0.00316599	0.00117603	0.00737349	0.00693561	4.8527e+06	9.9312e+06	1.27891e-10
651	1	1	1	1	5.0785e+06	0.00302713	0.00112445	0.00705008	0.00663142	4.8527e+06	9.9312e+06	1.22281e-10
652	1	1	1	1	5.0785e+06	0.00289435	0.00107513	0.00674086	0.00634057	4.8527e+06	9.9312e+06	1.16921e-10
653	1	1	1	1	5.0785e+06	0.0027674	0.00102797	0.0064452	0.00606248	4.8527e+06	9.9312e+06	1.11791e-10
654	1	1	1	1	5.0785e+06	0.00264603	0.000982887	0.00616251	0.00579658	4.8527e+06	9.9312e+06	1.06886e-10
655	1	1	1	1	5.0785e+06	0.00252997	0.000939778	0.00589221	0.00554235	4.8527e+06	9.9312e+06	1.022e-10
656	1	1	1	1	5.0785e+06	0.002419	0.000898559	0.00563378	0.00529926	4.8527e+06	9.9312e+06	9.77183e-11
657	1	1	1	1	5.0785e+06	0.00231291	0.000859148	0.00538667	0.00506684	4.8527e+06	9.9312e+06	9.34302e-11
658	1	1	1	1	5.0785e+06	0.00221145	0.000821463	0.00515041	0.00484461	4.8527e+06	9.9312e+06	8.93321e-11
659	1	1	1	1	5.0785e+06	0.00211447	0.000785434	0.00492451	0.00463213	4.8527e+06	9.9312e+06	8.54161e-11
660	1	1	1	1	5.0785e+06	0.00202172	0.000750986	0.00470852	0.00442896	4.8527e+06	9.9312e+06	8.16698e-11
661	1	1	1	1	5.0785e+06	0.00193305	0.000718047	0.004502	0.00423471	4.8527e+06	9.9312e+06	7.80851e-11
662	1	1	1	1	5.0785e+06	0.00184827	0.000686554	0.00430454	0.00404898	4.8527e+06	9.9312e+06	7.46603e-11
663	1	1	1	1	5.0785e+06	0.00176721	0.000656443	0.00411574	0.00387139	4.8527e+06	9.9312e+06	7.13882e-11
664	1	1	1	1	5.0785e+06	0.0016897	0.000627652	0.00393522	0.00370159	4.8527e+06	9.9312e+06	6.82556e-11
665	1	1	1	1	5.0785e+06	0.00161559	0.000600124	0.00376262	0.00353924	4.8527e+06	9.9312e+06	6.52607e-11
666	1	1	1	1	5.0785e+06	0.00154471	0.000573794	0.00359758	0.00338401	4.8527e+06	9.9312e+06	6.2399e-11
667	1	1	1	1	5.0785e+06	0.00147696	0.000548627	0.00343979	0.00323559	4.8527e+06	9.9312e+06	5.96625e-11
668	1	1	1	1	5.0785e+06	0.00141217	0.000524564	0.00328892	0.00309368	4.8527e+06	9.9312e+06	5.70468e-11
669	1	1	1	1	5.0785e+06	0.00135024	0.000501556	0.00314466	0.00295799	4.8527e+06	9.9312e+06	5.45413e-11
670	1	1	1	1	5.0785e+06	0.001291	0.000479557	0.00300673	0.00282825	4.8527e+06	9.9312e+06	5.21521e-11
671	1	1	1	1	5.0785e+06	0.00123438	0.000458522	0.00287485	0.0027042	4.8527e+06	9.9312e+06	4.98623e-11
672	1	1	1	1	5.0785e+06	0.00118025	0.000438411	0.00274876	0.0025856	4.8527e+06	9.9312e+06	4.76756e-11
673	1	1	1	1	5.0785e+06	0.00112847	0.000419181	0.0026282	0.00247219	4.8527e+06	9.9312e+06	4.55858e-11
674	1	1	1	1	5.0785e+06	0.00107898	0.000400796	0.00251292	0.00236376	4.8527e+06	9.9312e+06	4.35882e-11
675	1	1	1	1	5.0785e+06	0.00103166	0.000383217	0.0024027	0.00226009	4.8527e+06	9.9312e+06	4.16751e-11
676	1	1	1	1	5.0785e+06	0.0009864	0.000366408	0.00229732	0.00216096	4.8527e+06	9.9312e+06	3.98481e-11
677	1	1	1	1	5.0785e+06	0.000943133	0.000350336	0.00219655	0.00206618	4.8527e+06	9.9312e+06	3.80993e-11
678	1	1	1	1	5.0785e+06	0.00090177	0.00033497	0.00210021	0.00197556	4.8527e+06	9.9312e+06	3.64269e-11
679	1	1	1	1	5.0785e+06	0.000862212	0.000320276	0.00200809	0.00188891	4.8527e+06	9.9312e+06	3.48281e-11
680	1	1	1	1	5.0785e+06	0.000824391	0.000306228	0.00192001	0.00180606	4.8527e+06	9.9312e+06	3.33031e-11
681	1	1	1	1	5.0785e+06	0.000788238	0.000292797	0.00183579	0.00172685	4.8527e+06	9.9312e+06	3.1843e-11
682	1	1	1	1	5.0785e+06	0.000753663	0.000279954	0.00175527	0.00165111	4.8527e+06	9.9312e+06	3.04468e-11
683	1	1	1	1	5.0785e+06	0.00072061	0.000267676	0.00167828	0.00157869	4.8527e+06	9.9312e+06	2.911e-11
684	1	1	1	1	5.0785e+06	0.000689004	0.000255936	0.00160467	0.00150945	4.8527e+06	9.9312e+06	2.78337e-11
685	1	1	1	1	5.0785e+06	0.000658779	0.000244709	0.00153429	0.00144324	4.8527e+06	9.9312e+06	2.66125e-11
686	1	1	1	1	5.0785e+06	0.00062988	0.000233976	0.00146699	0.00137994	4.8527e+06	9.9312e+06	2.54445e-11
687	1	1	1	1	5.0785e+06	0.000602239	0.00022371	0.00140264	0.00131941	4.8527e+06	9.9312e+06	2.43263e-11
688	1	1	1	1	5.0785e+06	0.00057582	0.000213896	0.00134112	0.00126154	4.8527e+06	9.9312e+06	2.32605e-11
689	1	1	1	1	5.0785e+06	0.000550562	0.000204513	0.00128229	0.00120621	4.8527e+06	9.9312e+06	2.22382e-11
690	1	1	1	1	5.0785e+06	0.000526411	0.000195541	0.00122605	0.00115331	4.8527e+06	9.9312e+06	2.12657e-11
691	1	1	1	1	5.0785e+06	0.000503327	0.000186965	0.00117227	0.00110272	4.8527e+06	9.9312e+06	2.03331e-11
692	1	1	1	1	5.0785e+06	0.000481245	0.000178763	0.00112085	0.00105435	4.8527e+06	9.9312e+06	1.94413e-11
693	1	1	1	1	5.0785e+06	0.000460133	0.000170923	0.00107168	0.00100811	4.8527e+06	9.9312e+06	1.85869e-11
694	1	1	1	1	5.0785e+06	0.000439973	0.000163432	0.00102468	0.000963893	4.8527e+06	9.9312e+06	1.77725e-11
695	1	1	1	1	5.0785e+06	0.000420675	0.000156263	0.000979738	0.000921616	4.8527e+06	9.9312e+06	1.69953e-11
696	1	1	1	1	5.0785e+06	0.000402231	0.00014941	0.000936766	0.000881193	4.8527e+06	9.9312e+06	1.62501e-11
697	1	1	1	1	5.0785e+06	0.000384585	0.000142857	0.000895679	0.000842543	4.8527e+06	9.9312e+06	1.55369e-11
698	1	1	1	1	5.0785e+06	0.00036773	0.000136592	0.000856395	0.000805588	4.8527e+06	9.9312e+06	1.48521e-11
699	1	1	1	1	5.0785e+06	0.000351593	0.000130601	0.000818834	0.000770254	4.8527e+06	9.9312e+06	1.42011e-11
700	1	1	1	1	5.0785e+06	0.000336181	0.000124876	0.00078292	0.00073647	4.8527e+06	9.9312e+06	1.35794e-11
701	1	1	1	1	5.0785e+06	0.000321438	0.0001194	0.00074858	0.000704168	4.8527e+06	9.9312e+06	1.29825e-11
702	1	1	1	1	5.0785e+06	0.00030734	0.000114162	0.00071575	0.000673283	4.8527e+06	9.9312e+06	1.24158e-11
703	1	1	1	1	5.0785e+06	0.000293853	0.000109155	0.000684358	0.000643752	4.8527e+06	9.9312e+06	1.18705e-11
704	1	1	1	1	5.0785e+06	0.000280969	0.000104368	0.000654343	0.000615517	4.8527e+06	9.9312e+06	1.13491e-11
705	1	1	1	1	5.0785e+06	0.000268644	9.97896e-05	0.000625645	0.00058852	4.8527e+06	9.9312e+06	1.08535e-11
706	1	1	1	1	5.0785e+06	0.000256858	9.5414e-05	0.000598205	0.000562707	4.8527e+06	9.9312e+06	1.03775e-11
707	1	1	1	1	5.0785e+06	0.000245587	9.12266e-05	0.000571968	0.000538026	4.8527e+06	9.9312e+06	9.92184e-12
708	1	1	1	1	5.0785e+06	0.000234818	8.72252e-05	0.000546881	0.000514428	4.8527e+06	9.9312e+06	9.48752e-12
709	1	1	1	1	5.0785e+06	0.000224525	8.34002e-05	0.000522894	0.000491865	4.8527e+06	9.9312e+06	9.0683e-12
710	1	1	1	1	5.0785e+06	0.000214675	7.97425e-05	0.000499961	0.000470292	4.8527e+06	9.9312e+06	8.67306e-12
711	1	1	1	1	5.0785e+06	0.000205267	7.62463e-05	0.000478033	0.000449664	4.8527e+06	9.9312e+06	8.29292e-12
712	1	1	1	1	5.0785e+06	0.000196264	7.29023e-05	0.000457067	0.000429942	4.8527e+06	9.9312e+06	7.92966e-12
713	1	1	1	1	5.0785e+06	0.000187659	6.97067e-05	0.000437021	0.000411085	4.8527e+06	9.9312e+06	7.57971e-12
714	1	1	1	1	5.0785e+06	0.000179429	6.66486e-05	0.000417855	0.000393054	4.8527e+06	9.9312e+06	7.24665e-12
715	1	1	1	1	5.0785e+06	0.000171555	6.37245e-05	0.000399527	0.000375815	4.8527e+06	9.9312e+06	6.93046e-12
716	1	1	1	1	5.0785e+06	0.000164039	6.09306e-05	0.000382005	0.000359332	4.8527e+06	9.9312e+06	6.62492e-12
717	1	1	1	1	5.0785e+06	0.000156844	5.82593e-05	0.000365251	0.000343571	4.8527e+06	9.9312e+06	6.33449e-12
718	1	1	1	1	5.0785e+06	0.000149968	5.57055e-05	0.000349233	0.000328502	4.8527e+06	9.9312e+06	6.05915e-12
719	1	1	1	1	5.0785e+06	0.000143391	5.32624e-05	0.000333918	0.000314094	4.8527e+06	9.9312e+06	5.79359e-12
720	1	1	1	1	5.0785e+06	0.000137108	5.09285e-05	0.000319274	0.000300318	4.8527e+06	9.9312e+06	5.53868e-12
721	1	1	1	1	5.0785e+06	0.000131088	4.86935e-05	0.000305273	0.000287146	4.8527e+06	9.9312e+06	5.29621e-12

## Sheet: T_13
Time (days)	U1	U2	U3	U4	Susceptible	Exposed	Infectious_presymptomatic	Infectious_symptomatic	Seriously_ill_hospitalized	Recovered	Active_population	beta
0	1	1	1	1	10000000	100	0	0	0	0	10000100	0
1	1	1	1	1	9.99999e+06	87.1281	16.2563	4.49352	0.0398734	2.17602	1.00001e+07	1.75565e-06
2	1	1	1	1	9.99997e+06	87.33	23.3812	13.5581	0.251376	7.42442	1.00001e+07	2.52512e-06
3	1	1	1	1	9.99994e+06	92.5124	27.4517	24.0561	0.687832	14.8312	1.00001e+07	2.96473e-06
4	1	1	1	1	9.99991e+06	99.8961	30.5951	34.979	1.35354	24.1059	1.00001e+07	3.30421e-06
5	1	1	1	1	9.99987e+06	108.529	33.5835	46.0449	2.23896	35.1822	1.00001e+07	3.62694e-06
6	1	1	1	1	9.99984e+06	118.148	36.6825	57.2414	3.33188	48.0871	1e+07	3.96164e-06
7	1	1	1	1	9.9998e+06	128.7	40.0069	68.6349	4.6219	62.887	1e+07	4.32066e-06
8	1	1	0.4	0.2	9.99976e+06	134.418	43.0227	80.2239	6.10065	79.6268	1e+07	3.99242e-06
9	1	1	0.4	0.2	9.99972e+06	141.136	45.6198	91.7556	7.75673	98.2205	1e+07	4.23343e-06
10	1	1	0.4	0.2	9.99967e+06	148.456	48.1495	103.134	9.57506	118.62	9.99999e+06	4.46818e-06
11	1	1	0.4	0.2	9.99963e+06	156.253	50.7378	114.382	11.5409	140.821	9.99997e+06	4.70838e-06
12	1	1	0.4	0.2	9.99958e+06	164.495	53.4366	125.555	13.6416	164.843	9.99996e+06	4.95882e-06
13	1	1	0.4	0.2	9.99953e+06	173.183	56.2678	136.721	15.8668	190.715	9.99995e+06	5.22155e-06
14	1	1	0.4	0.2	9.99947e+06	182.336	59.245	147.947	18.2087	218.478	9.99993e+06	5.49782e-06
15	1	1	0.4	0.2	9.99942e+06	191.974	62.378	159.298	20.6613	248.182	9.99992e+06	5.78856e-06
16	1	1	0.4	0.2	9.99936e+06	202.122	65.6759	170.834	23.2209	279.882	9.99991e+06	6.0946e-06
17	1	1	0.4	0.2	9.99929e+06	212.806	69.1478	182.614	25.8853	313.645	9.99989e+06	6.41679e-06
18	1	1	0.4	0.2	9.99923e+06	224.055	72.8031	194.694	28.6538	349.542	9.99988e+06	6.75599e-06
19	1	1	0.4	0.2	9.99916e+06	235.898	76.6516	207.127	31.5271	387.654	9.99986e+06	7.11312e-06
20	1	1	0.4	0.2	9.99909e+06	248.367	80.7033	219.966	34.5071	428.067	9.99984e+06	7.48911e-06
21	1	1	0.4	0.2	9.99901e+06	261.494	84.969	233.262	37.597	470.878	9.99983e+06	7.88496e-06
22	1	1	0.4	0.2	9.99893e+06	275.315	89.4601	247.063	40.8007	516.187	9.99981e+06	8.30172e-06
23	1	1	0.4	0.2	9.99884e+06	289.866	94.1884	261.422	44.1233	564.107	9.99979e+06	8.74049e-06
24	1	1	0.4	0.2	9.99875e+06	305.185	99.1664	276.386	47.5706	614.755	9.99977e+06	9.20243e-06
25	1	1	0.4	0.2	9.99866e+06	321.313	104.407	292.007	51.1492	668.257	9.99975e+06	9.68877e-06
26	1	1	0.4	0.2	9.99856e+06	338.293	109.925	308.333	54.8665	724.75	9.99973e+06	1.02008e-05
27	1	1	0.4	0.2	9.99846e+06	356.169	115.734	325.418	58.7306	784.375	9.99971e+06	1.07398e-05
28	1	1	0.4	0.2	9.99835e+06	374.988	121.85	343.312	62.7503	847.286	9.99969e+06	1.13074e-05
29	1	1	0.4	0.2	9.99823e+06	394.801	128.288	362.07	66.9351	913.645	9.99967e+06	1.19048e-05
30	1	1	0.4	0.2	9.99811e+06	415.66	135.066	381.746	71.2951	983.622	9.99964e+06	1.25338e-05
31	1	1	0.4	0.2	9.99798e+06	437.62	142.203	402.398	75.8411	1057.4	9.99962e+06	1.31961e-05
32	1	1	0.4	0.2	9.99784e+06	460.738	149.715	424.084	80.5845	1135.17	9.99959e+06	1.38932e-05
33	1	1	0.4	0.2	9.9977e+06	485.076	157.624	446.865	85.5373	1217.13	9.99956e+06	1.46271e-05
34	1	1	0.4	0.2	9.99755e+06	510.698	165.951	470.806	90.7125	1303.5	9.99953e+06	1.53998e-05
35	1	1	0.4	0.2	9.99739e+06	537.671	174.717	495.971	96.1233	1394.51	9.9995e+06	1.62132e-05
36	1	1	0.4	0.2	9.99723e+06	566.067	183.945	522.431	101.784	1490.39	9.99947e+06	1.70696e-05
37	1	1	0.4	0.2	9.99705e+06	595.96	193.66	550.257	107.709	1591.4	9.99943e+06	1.7971e-05
38	1	1	0.4	0.2	9.99687e+06	627.429	203.887	579.525	113.915	1697.8	9.9994e+06	1.89201e-05
39	1	1	0.4	0.2	9.99667e+06	660.556	214.653	610.314	120.418	1809.87	9.99936e+06	1.99191e-05
40	1	1	0.4	0.2	9.99647e+06	695.43	225.987	642.706	127.234	1927.9	9.99932e+06	2.09708e-05
41	1	1	0.4	0.2	9.99625e+06	732.141	237.918	676.789	134.383	2052.21	9.99928e+06	2.2078e-05
42	1	1	0.4	0.2	9.99603e+06	770.787	250.478	712.653	141.883	2183.13	9.99923e+06	2.32435e-05
43	1	1	0.4	0.2	9.99579e+06	811.467	263.699	750.395	149.753	2320.99	9.99918e+06	2.44703e-05
44	1	1	0.4	0.2	9.99554e+06	854.29	277.617	790.113	158.016	2466.16	9.99914e+06	2.57618e-05
45	1	1	0.4	0.2	9.99527e+06	899.368	292.268	831.914	166.693	2619.04	9.99908e+06	2.71214e-05
46	1	1	0.4	0.2	9.99499e+06	946.818	307.69	875.909	175.806	2780	9.99903e+06	2.85524e-05
47	1	1	0.4	0.2	9.9947e+06	996.764	323.924	922.213	185.381	2949.5	9.99897e+06	3.00588e-05
48	1	1	0.4	0.2	9.99439e+06	1049.34	341.013	970.95	195.443	3127.96	9.99891e+06	3.16445e-05
49	1	1	0.4	0.2	9.99407e+06	1104.68	359	1022.25	206.017	3315.86	9.99885e+06	3.33136e-05
50	1	1	0.4	0.2	9.99373e+06	1162.93	377.933	1076.24	217.134	3513.69	9.99878e+06	3.50705e-05
51	1	1	0.4	0.2	9.99337e+06	1224.24	397.862	1133.07	228.82	3721.99	9.99871e+06	3.69197e-05
52	1	1	0.4	0.2	9.99299e+06	1288.77	418.838	1192.88	241.109	3941.28	9.99864e+06	3.88661e-05
53	1	1	0.4	0.2	9.99259e+06	1356.69	440.917	1255.84	254.032	4172.16	9.99856e+06	4.09148e-05
54	1	1	0.4	0.2	9.99217e+06	1428.17	464.155	1322.11	267.622	4415.24	9.99848e+06	4.30711e-05
55	1	1	0.4	0.2	9.99173e+06	1503.41	488.614	1391.86	281.918	4671.14	9.99839e+06	4.53406e-05
56	1	1	0.4	0.2	9.99126e+06	1582.6	514.356	1465.28	296.955	4940.54	9.9983e+06	4.77292e-05
57	1	1	0.4	0.2	9.99078e+06	1665.93	541.448	1542.55	312.773	5224.16	9.99821e+06	5.02431e-05
58	1	1	0.4	0.2	9.99026e+06	1753.64	569.962	1623.88	329.414	5522.74	9.99811e+06	5.28888e-05
59	1	1	0.4	0.2	9.98972e+06	1845.94	599.97	1709.48	346.923	5837.05	9.998e+06	5.56732e-05
60	1	1	0.4	0.2	9.98915e+06	1943.07	631.55	1799.57	365.344	6167.94	9.99789e+06	5.86034e-05
61	1	1	0.4	0.2	9.98855e+06	2045.28	664.784	1894.39	384.726	6516.26	9.99777e+06	6.16871e-05
62	1	1	0.4	0.2	9.98791e+06	2152.85	699.758	1994.18	405.12	6882.93	9.99765e+06	6.49322e-05
63	1	1	0.4	0.2	9.98725e+06	2266.03	736.561	2099.21	426.579	7268.92	9.99752e+06	6.8347e-05
64	1	1	0.4	0.2	9.98655e+06	2385.13	775.288	2209.73	449.159	7675.22	9.99738e+06	7.19402e-05
65	1	1	0.4	0.2	9.98581e+06	2510.44	816.038	2326.05	472.92	8102.91	9.99724e+06	7.57212e-05
66	1	1	0.4	0.2	9.98504e+06	2642.29	858.916	2448.46	497.923	8553.11	9.99709e+06	7.96996e-05
67	1	1	0.4	0.2	9.98422e+06	2781.02	904.032	2577.28	524.233	9026.98	9.99693e+06	8.38855e-05
68	1	1	0.4	0.2	9.98336e+06	2926.97	951.5	2712.83	551.92	9525.78	9.99676e+06	8.82897e-05
69	1	1	0.4	0.2	9.98246e+06	3080.51	1001.44	2855.47	581.054	10050.8	9.99659e+06	9.29232e-05
70	1	1	0.4	0.2	9.9815e+06	3242.05	1053.98	3005.56	611.711	10603.4	9.9964e+06	9.77979e-05
71	1	1	0.4	0.2	9.9805e+06	3411.97	1109.26	3163.49	643.972	11185	9.99621e+06	0.000102926
72	1	1	0.4	0.2	9.97945e+06	3590.72	1167.4	3329.66	677.918	11797.2	9.996e+06	0.000108321
73	1	1	0.4	0.2	9.97834e+06	3778.73	1228.57	3504.49	713.639	12441.5	9.99579e+06	0.000113995
74	1	1	0.4	0.2	9.97717e+06	3976.48	1292.9	3688.43	751.226	13119.6	9.99556e+06	0.000119964
75	1	1	0.4	0.2	9.97595e+06	4184.47	1360.58	3881.94	790.775	13833.2	9.99532e+06	0.000126243
76	1	1	0.4	0.2	9.97465e+06	4403.2	1431.75	4085.52	832.39	14584.3	9.99507e+06	0.000132846
77	1	1	0.4	0.2	9.97329e+06	4633.23	1506.6	4299.68	876.175	15374.7	9.99481e+06	0.00013979
78	1	1	0.4	0.2	9.97186e+06	4875.11	1585.32	4524.96	922.244	16206.5	9.99453e+06	0.000147093
79	1	1	0.4	0.2	9.97036e+06	5129.45	1668.1	4761.92	970.714	17081.9	9.99424e+06	0.000154772
80	1	1	0.4	0.2	9.96878e+06	5396.86	1755.14	5011.16	1021.71	18003	9.99393e+06	0.000162846
81	1	1	0.4	0.2	9.96711e+06	5678	1846.66	5273.3	1075.36	18972.2	9.99361e+06	0.000171336
82	1	1	0.4	0.2	9.96536e+06	5973.54	1942.88	5549	1131.8	19992.1	9.99327e+06	0.000180261
83	1	1	0.4	0.2	9.96352e+06	6284.21	2044.03	5838.93	1191.17	21065.3	9.99291e+06	0.000189644
84	1	1	0.4	0.2	9.96158e+06	6610.74	2150.35	6143.81	1253.63	22194.4	9.99253e+06	0.000199507
85	1	1	0.4	0.2	9.95954e+06	6953.92	2262.11	6464.39	1319.33	23382.4	9.99214e+06	0.000209874
86	1	1	0.4	0.2	9.9574e+06	7314.55	2379.57	6801.46	1388.43	24632.3	9.99172e+06	0.000220769
87	1	1	0.4	0.2	9.95514e+06	7693.5	2503.01	7155.84	1461.11	25947.3	9.99129e+06	0.000232218
88	1	1	0.4	0.2	9.95277e+06	8091.64	2632.72	7528.38	1537.55	27330.6	9.99083e+06	0.000244249
89	1	1	0.4	0.2	9.95028e+06	8509.9	2769.01	7920	1617.94	28785.8	9.99034e+06	0.000256889
90	1	1	0.4	0.2	9.94766e+06	8949.25	2912.18	8331.62	1702.49	30316.5	9.98983e+06	0.000270168
91	1	1	0.4	0.2	9.9449e+06	9410.7	3062.58	8764.24	1791.38	31926.7	9.9893e+06	0.000284117
92	1	1	0.4	0.2	9.942e+06	9895.29	3220.55	9218.88	1884.86	33620.2	9.98874e+06	0.000298767
93	1	1	0.4	0.2	9.93896e+06	10404.1	3386.44	9696.62	1983.14	35401.4	9.98815e+06	0.000314152
94	1	1	0.4	0.2	9.93576e+06	10938.3	3560.64	10198.6	2086.47	37274.6	9.98753e+06	0.000330306
95	1	1	0.4	0.2	9.93239e+06	11499	3743.53	10725.9	2195.09	39244.6	9.98688e+06	0.000347266
96	1	1	0.4	0.2	9.92886e+06	12087.6	3935.52	11279.9	2309.27	41316.1	9.98619e+06	0.000365069
97	1	1	0.4	0.2	9.92514e+06	12705.1	4137.03	11861.7	2429.28	43494.4	9.98548e+06	0.000383754
98	1	1	0.4	0.2	9.92123e+06	13353.1	4348.49	12472.7	2555.41	45784.6	9.98472e+06	0.000403361
99	1	1	0.4	0.2	9.91713e+06	14032.7	4570.37	13114.3	2687.96	48192.3	9.98393e+06	0.000423933
100	1	1	0.4	0.2	9.91282e+06	14745.6	4803.12	13787.9	2827.24	50723.6	9.9831e+06	0.000445512
101	1	1	0.4	0.2	9.9083e+06	15493	5047.24	14495.1	2973.58	53384.3	9.98222e+06	0.000468144
102	1	1	0.4	0.2	9.90354e+06	16276.6	5303.23	15237.3	3127.31	56181.1	9.9813e+06	0.000491876
103	1	1	0.4	0.2	9.89855e+06	17097.9	5571.6	16016.2	3288.8	59120.4	9.98034e+06	0.000516755
104	1	1	0.4	0.2	9.89331e+06	17958.5	5852.91	16833.4	3458.42	62209.4	9.97933e+06	0.000542831
105	1	1	0.4	0.2	9.88781e+06	18860	6147.7	17690.7	3636.55	65455.2	9.97827e+06	0.000570156
106	1	1	0.4	0.2	9.88203e+06	19804.2	6456.54	18589.9	3823.59	68865.6	9.97716e+06	0.000598781
107	1	1	0.4	0.2	9.87597e+06	20792.8	6780.02	19532.9	4019.96	72448.5	9.97599e+06	0.000628762
108	1	1	0.4	0.2	9.86961e+06	21827.7	7118.74	20521.5	4226.1	76212.2	9.97476e+06	0.000660153
109	1	1	0.4	0.2	9.86293e+06	22910.5	7473.32	21557.7	4442.46	80165.3	9.97348e+06	0.000693012
110	1	1	0.4	0.2	9.85593e+06	24043.3	7844.39	22643.6	4669.5	84316.9	9.97213e+06	0.000727397
111	1	1	0.4	0.2	9.84859e+06	25227.9	8232.6	23781.3	4907.73	88676.4	9.97072e+06	0.000763368
112	1	1	0.4	0.2	9.84089e+06	26466.2	8638.59	24973	5157.64	93253.5	9.96925e+06	0.000800985
113	1	1	0.4	0.2	9.83282e+06	27760.2	9063.05	26220.8	5419.75	98058.4	9.9677e+06	0.000840309
114	1	1	0.4	0.2	9.82436e+06	29112	9506.65	27527.1	5694.61	103102	9.96608e+06	0.000881404
115	1	1	0.4	0.2	9.81549e+06	30523.4	9970.08	28894.3	5982.78	108394	9.96438e+06	0.000924333
116	1	1	0.4	0.2	9.80621e+06	31996.5	10454	30324.6	6284.84	113948	9.96261e+06	0.000969159
117	1	1	0.4	0.2	9.79648e+06	33533.3	10959.2	31820.5	6601.38	119774	9.96075e+06	0.00101595
118	1	1	0.4	0.2	9.7863e+06	35135.9	11486.3	33384.5	6933.02	125885	9.9588e+06	0.00106476
119	1	1	0.4	0.2	9.77563e+06	36806.2	12036	35019.2	7280.39	132294	9.95677e+06	0.00111566
120	1	1	0.4	0.2	9.76448e+06	38546.1	12609	36727	7644.14	139014	9.95465e+06	0.00116872
121	1	1	0.4	0.2	9.7528e+06	40357.6	13205.9	38510.6	8024.94	146058	9.95242e+06	0.00122399
122	1	1	0.4	0.2	9.74059e+06	42242.6	13827.6	40372.5	8423.48	153441	9.95011e+06	0.00128155
123	1	1	0.4	0.2	9.72783e+06	44202.9	14474.5	42315.4	8840.45	161176	9.94768e+06	0.00134144
124	1	1	0.4	0.2	9.71449e+06	46240.3	15147.4	44341.8	9276.57	169280	9.94516e+06	0.00140372
125	1	1	0.4	0.2	9.70055e+06	48356.2	15846.9	46454.4	9732.56	177767	9.94252e+06	0.00146846
126	1	1	0.4	0.2	9.68599e+06	50552.4	16573.5	48655.6	10209.2	186653	9.93977e+06	0.00153571
127	1	1	0.4	0.2	9.67079e+06	52830.2	17327.8	50948.1	10707.1	195955	9.93691e+06	0.00160551
128	1	1	0.4	0.2	9.65493e+06	55190.9	18110.3	53334.3	11227.2	205689	9.93392e+06	0.00167792
129	1	1	0.4	0.2	9.63839e+06	57635.5	18921.5	55816.7	11770.2	215872	9.93081e+06	0.00175297
130	1	1	0.4	0.2	9.62113e+06	60165	19761.7	58397.5	12336.9	226521	9.92758e+06	0.0018307
131	1	1	0.4	0.2	9.60315e+06	62780	20631.2	61079	12927.9	237655	9.92422e+06	0.00191114
132	1	1	0.4	0.2	9.58442e+06	65481	21530.4	63863.3	13544.2	249292	9.92072e+06	0.00199431
133	1	1	0.4	0.2	9.56492e+06	68268.2	22459.5	66752.4	14186.5	261449	9.91709e+06	0.00208024
134	1	1	0.4	0.2	9.54462e+06	71141.5	23418.4	69748.1	14855.5	274146	9.91332e+06	0.00216893
135	1	1	0.4	0.2	9.52351e+06	74100.4	24407.2	72852	15551.9	287402	9.90942e+06	0.00226037
136	1	1	0.4	0.2	9.50156e+06	77144.3	25425.9	76065.4	16276.6	301235	9.90536e+06	0.00235457
137	1	1	0.4	0.2	9.47875e+06	80272	26474.1	79389.6	17030.2	315666	9.90117e+06	0.0024515
138	1	1	0.4	0.2	9.45508e+06	83482	27551.5	82825.4	17813.4	330712	9.89682e+06	0.00255112
139	1	1	0.4	0.2	9.43051e+06	86772.4	28657.8	86373.4	18626.9	346395	9.89233e+06	0.0026534
140	1	1	0.4	0.2	9.40503e+06	90140.8	29792.1	90033.8	19471.3	362732	9.88769e+06	0.00275828
141	1	1	0.4	0.2	9.37862e+06	93584.4	30953.8	93806.7	20347.2	379743	9.8829e+06	0.00286569
142	1	1	0.4	0.2	9.35127e+06	97099.9	32142	97691.3	21255.1	397448	9.87796e+06	0.00297554
143	1	1	0.4	0.2	9.32296e+06	100683	33355.5	101687	22195.5	415865	9.87287e+06	0.00308774
144	1	1	0.4	0.2	9.29369e+06	104330	34593.1	105792	23168.8	435013	9.86763e+06	0.00320217
145	1	1	0.4	0.2	9.26344e+06	108036	35853.2	110005	24175.3	454908	9.86224e+06	0.00331869
146	1	1	0.4	0.2	9.2322e+06	111795	37134.4	114323	25215.5	475570	9.8567e+06	0.00343716
147	1	1	0.4	0.2	9.19997e+06	115602	38434.6	118744	26289.4	497015	9.85103e+06	0.00355742
148	1	1	0.4	0.2	9.16675e+06	119449	39752	123264	27397.1	519259	9.84521e+06	0.00367927
149	1	1	0.4	0.2	9.13252e+06	123329	41084.2	127878	28538.7	542318	9.83925e+06	0.00380251
150	1	1	0.4	0.2	9.09729e+06	127235	42428.9	132583	29714	566205	9.83316e+06	0.00392694
151	1	1	0.4	0.2	9.06107e+06	131158	43783.3	137373	30922.9	590934	9.82695e+06	0.0040523
152	1	1	0.4	0.2	9.02386e+06	135089	45144.8	142241	32165	616518	9.82061e+06	0.00417834
153	1	1	0.4	0.2	8.98567e+06	139019	46510.2	147182	33439.8	642966	9.81416e+06	0.00430479
154	1	1	0.4	0.2	8.9465e+06	142939	47876.3	152187	34746.7	670289	9.80761e+06	0.00443136
155	1	1	0.4	0.2	8.90638e+06	146837	49239.9	157249	36085	698495	9.80095e+06	0.00455774
156	1	1	0.4	0.2	8.86532e+06	150703	50597.3	162359	37453.8	727589	9.79421e+06	0.00468362
157	1	1	0.4	0.2	8.82334e+06	154525	51944.9	167508	38852.1	757577	9.78739e+06	0.00480866
158	1	1	0.4	0.2	8.78047e+06	158293	53278.8	172685	40278.5	788461	9.78051e+06	0.00493251
159	1	1	0.4	0.2	8.73673e+06	161994	54595.1	177879	41731.7	820241	9.77356e+06	0.00505481
160	1	1	0.4	0.2	8.69216e+06	165617	55889.7	183080	43210.2	852917	9.76658e+06	0.00517521
161	1	1	0.4	0.2	8.64678e+06	169149	57158.6	188276	44712.3	886484	9.75957e+06	0.00529331
162	1	1	0.4	0.2	8.60063e+06	172579	58397.5	193453	46235.9	920938	9.75254e+06	0.00540876
163	1	1	0.4	0.2	8.55375e+06	175893	59602.3	198599	47779	956270	9.74552e+06	0.00552116
164	1	1	0.4	0.2	8.50619e+06	179081	60768.8	203700	49339.5	992469	9.73851e+06	0.00563012
165	1	1	0.4	0.2	8.45799e+06	182131	61892.8	208743	50914.7	1.02952e+06	9.73154e+06	0.00573529
166	1	1	0.4	0.2	8.40919e+06	185030	62970.2	213714	52502.2	1.06742e+06	9.72461e+06	0.00583626
167	1	1	0.4	0.2	8.35985e+06	187769	63997	218597	54099.1	1.10613e+06	9.71775e+06	0.00593269
168	1	1	0.4	0.2	8.31002e+06	190335	64969.4	223378	55702.6	1.14565e+06	9.71097e+06	0.00602421
169	1	1	0.4	0.2	8.25974e+06	192720	65883.6	228043	57309.5	1.18595e+06	9.70429e+06	0.00611047
170	1	1	0.4	0.2	8.20909e+06	194914	66736	232577	58916.6	1.227e+06	9.69774e+06	0.00619115
171	1	1	0.4	0.2	8.15812e+06	196908	67523.3	236965	60520.6	1.26877e+06	9.69132e+06	0.00626592
172	1	1	0.4	0.2	8.10688e+06	198694	68242.3	241194	62117.9	1.31124e+06	9.68506e+06	0.00633451
173	1	1	0.4	0.2	8.05543e+06	200265	68890.3	245248	63705	1.35438e+06	9.67897e+06	0.00639664
174	1	1	0.4	0.2	8.00384e+06	201615	69464.7	249114	65278.3	1.39815e+06	9.67307e+06	0.00645206
175	1	1	0.4	0.2	7.95217e+06	202738	69963.1	252779	66834	1.4425e+06	9.66737e+06	0.00650056
176	1	1	0.4	0.2	7.90047e+06	203632	70383.7	256230	68368.3	1.48742e+06	9.6619e+06	0.00654195
177	1	1	0.4	0.2	7.84882e+06	204291	70724.9	259455	69877.3	1.53284e+06	9.65668e+06	0.00657607
178	1	1	0.4	0.2	7.79727e+06	204714	70985.5	262443	71357.3	1.57874e+06	9.6517e+06	0.00660278
179	1	1	0.4	0.2	7.74587e+06	204901	71164.5	265183	72804.3	1.62507e+06	9.647e+06	0.006622
180	1	1	0.4	0.2	7.6947e+06	204850	71261.4	267666	74214.5	1.67177e+06	9.64258e+06	0.00663366
181	1	1	0.4	0.2	7.6438e+06	204564	71276.1	269883	75584.2	1.71882e+06	9.63846e+06	0.00663773
182	1	1	0.4	0.2	7.59324e+06	204044	71208.9	271827	76909.7	1.76615e+06	9.63465e+06	0.00663421
183	1	1	0.4	0.2	7.54307e+06	203294	71060.3	273491	78187.3	1.81373e+06	9.63115e+06	0.00662315
184	1	1	0.4	0.2	7.49334e+06	202317	70831.3	274870	79413.5	1.86149e+06	9.62798e+06	0.00660461
185	1	1	0.4	0.2	7.44411e+06	201118	70523.1	275960	80584.9	1.9094e+06	9.62515e+06	0.00657869
186	1	1	0.4	0.2	7.39541e+06	199705	70137.5	276757	81698.3	1.95741e+06	9.62266e+06	0.00654552
187	1	1	0.4	0.2	7.34731e+06	198082	69676.2	277260	82750.6	2.00545e+06	9.62052e+06	0.00650528
188	1	1	0.4	0.2	7.29983e+06	196259	69141.7	277468	83738.9	2.05349e+06	9.61873e+06	0.00645814
189	1	1	0.4	0.2	7.25303e+06	194242	68536.3	277382	84660.4	2.10148e+06	9.61729e+06	0.00640432
190	1	1	0.4	0.3	7.20674e+06	192220	67881.1	277007	85512.9	2.14936e+06	9.61621e+06	0.00637291
191	1	1	0.4	0.3	7.16119e+06	189997	67180.5	276356	86294.1	2.1971e+06	9.61546e+06	0.00630967
192	1	1	0.4	0.3	7.11638e+06	187596	66424.2	275438	87002.5	2.24465e+06	9.61505e+06	0.0062411
193	1	1	0.4	0.3	7.07237e+06	185031	65610.4	274256	87636.6	2.29197e+06	9.61498e+06	0.00616702
194	1	1	0.4	0.3	7.02916e+06	182315	64740.7	272815	88195.4	2.33901e+06	9.61523e+06	0.00608758
195	1	1	0.4	0.3	6.98679e+06	179459	63817.7	271120	88677.8	2.38574e+06	9.61581e+06	0.00600302
196	1	1	0.4	0.3	6.94528e+06	176473	62844.9	269176	89082.9	2.43211e+06	9.61672e+06	0.00591366
197	1	1	0.6	0.4	6.90268e+06	175116	62005.6	267021	89410.5	2.4781e+06	9.61791e+06	0.00611422
198	1	1	0.6	0.4	6.86084e+06	173388	61315.5	264765	89662.1	2.52373e+06	9.61927e+06	0.00604726
199	1	1	0.6	0.4	6.8197e+06	171424	60645.4	262456	89841.2	2.56899e+06	9.62076e+06	0.00598212
200	1	1	0.6	0.4	6.77925e+06	169279	59949.1	260097	89951.7	2.61388e+06	9.62237e+06	0.00591437
201	1	1	0.6	0.4	6.73952e+06	166980	59211.2	257677	89996.9	2.65839e+06	9.6241e+06	0.00584253
202	1	1	0.6	0.4	6.70051e+06	164545	58426.9	255182	89979.7	2.70249e+06	9.62597e+06	0.00576613
203	1	1	0.6	0.4	6.66225e+06	161984	57597.3	252598	89902.4	2.74615e+06	9.62799e+06	0.00568527
204	1	1	1	1	6.62066e+06	162938	57097.4	249981	89767.4	2.7894e+06	9.6301e+06	0.00623971
205	1	1	1	1	6.57955e+06	163269	56957.3	247537	89580.3	2.83231e+06	9.63209e+06	0.00622354
206	1	1	1	1	6.53875e+06	163246	56909.6	245342	89350.2	2.87497e+06	9.63387e+06	0.00621734
207	1	1	1	1	6.49824e+06	162970	56856.4	243384	89085.9	2.91739e+06	9.63546e+06	0.00621069
208	1	1	1	1	6.45804e+06	162484	56758.9	241621	88795.1	2.95959e+06	9.63688e+06	0.00619942
209	1	1	1	1	6.41818e+06	161804	56605.1	240006	88483.7	3.00158e+06	9.63817e+06	0.00618224
210	1	1	1	1	6.3787e+06	160942	56390.2	238494	88156.2	3.04335e+06	9.63938e+06	0.00615861
211	1	1	1	1	6.33963e+06	159904	56113.6	237043	87815.6	3.0849e+06	9.64054e+06	0.00612845
212	1	1	1	1	6.30101e+06	158697	55776.8	235618	87463.8	3.12621e+06	9.64169e+06	0.00609188
213	1	1	1	1	6.26287e+06	157328	55381	234186	87101.8	3.16729e+06	9.64286e+06	0.00604901
214	1	1	1	1	6.22525e+06	155804	54928.1	232722	86730	3.2081e+06	9.64408e+06	0.00600003
215	1	1	1	1	6.18817e+06	154132	54420.5	231203	86347.8	3.24863e+06	9.64536e+06	0.00594517
216	1	1	1	1	6.15168e+06	152320	53860.6	229610	85954.4	3.28887e+06	9.64673e+06	0.00588467
217	1	1	1	1	6.11578e+06	150376	53250.9	227927	85548.6	3.3288e+06	9.64821e+06	0.00581879
218	1	1	1	1	6.08051e+06	148308	52594.3	226143	85129	3.36839e+06	9.6498e+06	0.00574781
219	1	1	1	1	6.04589e+06	146124	51893.4	224247	84693.9	3.40762e+06	9.65153e+06	0.00567202
220	1	1	1	1	6.01193e+06	143833	51151.2	222233	84241.7	3.44647e+06	9.65339e+06	0.00559171
221	1	1	1	1	5.97866e+06	141444	50370.7	220096	83770.5	3.48492e+06	9.6554e+06	0.0055072
222	1	1	1	1	5.94609e+06	138965	49554.7	217833	83278.7	3.52295e+06	9.65756e+06	0.00541879
223	1	1	1	1	5.91422e+06	136406	48706.2	215442	82764.6	3.56053e+06	9.65987e+06	0.00532681
224	1	1	1	1	5.88308e+06	133773	47828.4	212924	82226.8	3.59765e+06	9.66234e+06	0.00523156
225	1	1	1	1	5.85267e+06	131077	46924.2	210280	81663.7	3.63429e+06	9.66496e+06	0.00513338
226	1	1	1	1	5.82299e+06	128325	45996.5	207515	81074.2	3.67041e+06	9.66773e+06	0.00503259
227	1	1	1	1	5.79406e+06	125527	45048.4	204631	80457.1	3.70602e+06	9.67065e+06	0.00492949
228	1	1	1	1	5.76587e+06	122688	44082.6	201633	79811.6	3.74108e+06	9.67372e+06	0.0048244
229	1	1	1	1	5.73843e+06	119819	43101.9	198528	79136.9	3.77559e+06	9.67694e+06	0.00471763
230	1	1	1	1	5.71173e+06	116925	42109.2	195322	78432.6	3.80952e+06	9.68028e+06	0.00460947
231	1	1	1	1	5.68577e+06	114015	41107	192021	77698.3	3.84287e+06	9.68376e+06	0.0045002
232	1	1	1	1	5.66055e+06	111094	40097.9	188633	76933.9	3.87562e+06	9.68736e+06	0.00439012
233	1	1	1	1	5.63607e+06	108171	39084.3	185165	76139.4	3.90776e+06	9.69108e+06	0.00427949
234	1	1	1	1	5.61231e+06	105250	38068.6	181625	75315.2	3.93927e+06	9.6949e+06	0.00416857
235	1	1	1	1	5.58927e+06	102338	37053	178021	74461.5	3.97016e+06	9.69882e+06	0.00405759
236	1	1	1	1	5.56695e+06	99440.7	36039.5	174362	73579.1	4.00041e+06	9.70284e+06	0.0039468
237	1	1	1	1	5.54533e+06	96562.7	35030.2	170654	72668.6	4.03001e+06	9.70693e+06	0.00383641
238	1	1	1	1	5.5244e+06	93709.2	34026.9	166907	71730.9	4.05897e+06	9.7111e+06	0.00372664
239	1	1	1	1	5.50415e+06	90884.4	33031.3	163128	70767	4.08727e+06	9.71534e+06	0.00361766
240	1	1	1	1	5.48457e+06	88092.6	32045	159325	69778.1	4.11492e+06	9.71963e+06	0.00350967
241	1	1	1	1	5.46565e+06	85337.3	31069.5	155505	68765.4	4.14191e+06	9.72396e+06	0.00340282
242	1	1	1	1	5.44737e+06	82622.2	30106.1	151676	67730.2	4.16824e+06	9.72834e+06	0.00329727
243	1	1	1	1	5.42972e+06	79950.1	29156.1	147846	66673.9	4.19392e+06	9.73275e+06	0.00319316
244	1	1	1	1	5.41269e+06	77323.9	28220.6	144020	65598.1	4.21894e+06	9.73718e+06	0.00309062
245	1	1	1	1	5.39626e+06	74746	27300.6	140205	64504.3	4.24332e+06	9.74162e+06	0.00298975
246	1	1	1	1	5.38042e+06	72218.5	26397	136408	63394	4.26704e+06	9.74607e+06	0.00289066
247	1	1	1	1	5.36515e+06	69743.2	25510.6	132635	62269	4.29012e+06	9.75052e+06	0.00279344
248	1	1	1	1	5.35044e+06	67321.8	24642	128890	61130.8	4.31256e+06	9.75496e+06	0.00269816
249	1	1	1	1	5.33627e+06	64955.5	23791.9	125180	59981.1	4.33437e+06	9.75939e+06	0.0026049
250	1	1	1	1	5.32263e+06	62645.3	22960.7	121508	58821.6	4.35556e+06	9.7638e+06	0.00251371
251	1	1	1	1	5.3095e+06	60392.1	22148.8	117880	57654	4.37613e+06	9.76818e+06	0.00242463
252	1	1	1	1	5.29688e+06	58196.6	21356.7	114300	56479.9	4.39609e+06	9.77252e+06	0.00233771
253	1	1	1	1	5.28473e+06	56059.1	20584.4	110770	55300.9	4.41545e+06	9.77683e+06	0.00225298
254	1	1	1	1	5.27306e+06	53979.9	19832.2	107296	54118.8	4.43423e+06	9.7811e+06	0.00217044
255	1	1	1	1	5.26184e+06	51958.9	19100.2	103879	52935	4.45242e+06	9.78532e+06	0.00209012
256	1	1	1	1	5.25106e+06	49996.1	18388.5	100523	51751.1	4.47004e+06	9.78948e+06	0.00201203
257	1	1	1	1	5.2407e+06	48091.3	17697	97230.2	50568.6	4.4871e+06	9.79359e+06	0.00193616
258	1	1	1	1	5.23076e+06	46244	17025.7	94002.3	49389	4.50361e+06	9.79764e+06	0.00186251
259	1	1	1	1	5.22122e+06	44453.8	16374.4	90841.4	48213.6	4.51959e+06	9.80163e+06	0.00179106
260	1	1	1	1	5.21205e+06	42719.9	15743	87749.1	47043.8	4.53504e+06	9.80555e+06	0.00172179
261	1	1	1	1	5.20326e+06	41041.7	15131.3	84726.6	45881	4.54997e+06	9.80941e+06	0.0016547
262	1	1	1	1	5.19483e+06	39418.4	14539	81775	44726.2	4.5644e+06	9.81319e+06	0.00158975
263	1	1	1	1	5.18674e+06	37849.1	13966	78895.2	43580.6	4.57834e+06	9.8169e+06	0.0015269
264	1	1	1	1	5.17899e+06	36332.8	13411.8	76087.6	42445.5	4.5918e+06	9.82053e+06	0.00146614
265	1	1	1	1	5.17155e+06	34868.6	12876.3	73352.6	41321.7	4.6048e+06	9.82409e+06	0.00140742
266	1	1	1	1	5.16443e+06	33455.3	12358.9	70690.4	40210.3	4.61734e+06	9.82758e+06	0.00135071
267	1	1	1	1	5.1576e+06	32091.9	11859.5	68101	39112.2	4.62943e+06	9.83098e+06	0.00129597
268	1	1	1	1	5.15105e+06	30777.1	11377.5	65584.1	38028.2	4.6411e+06	9.83431e+06	0.00124315
269	1	1	1	1	5.14479e+06	29510	10912.6	63139.5	36959	4.65234e+06	9.83755e+06	0.00119221
270	1	1	1	1	5.13878e+06	28289.1	10464.5	60766.5	35905.5	4.66318e+06	9.84072e+06	0.00114311
271	1	1	1	1	5.13303e+06	27113.4	10032.7	58464.7	34868.2	4.67362e+06	9.8438e+06	0.00109581
272	1	1	1	1	5.12753e+06	25981.7	9616.69	56233.2	33847.8	4.68368e+06	9.84681e+06	0.00105025
273	1	1	1	1	5.12226e+06	24892.6	9216.18	54071.1	32844.6	4.69337e+06	9.84974e+06	0.00100639
274	1	1	1	1	5.11722e+06	23845	8830.7	51977.6	31859.4	4.70269e+06	9.85259e+06	0.000964187
275	1	1	1	1	5.11239e+06	22837.6	8459.83	49951.4	30892.3	4.71167e+06	9.85535e+06	0.000923587
276	1	1	1	1	5.10777e+06	21869.2	8103.15	47991.6	29943.9	4.7203e+06	9.85805e+06	0.000884546
277	1	1	1	1	5.10335e+06	20938.7	7760.22	46097	29014.3	4.72861e+06	9.86066e+06	0.000847017
278	1	1	1	1	5.09912e+06	20044.7	7430.62	44266.2	28103.9	4.7366e+06	9.8632e+06	0.000810952
279	1	1	1	1	5.09508e+06	19186.2	7113.94	42498	27212.8	4.74428e+06	9.86566e+06	0.000776307
280	1	1	1	1	5.09121e+06	18361.9	6809.75	40790.9	26341.3	4.75166e+06	9.86805e+06	0.000743034
281	1	1	1	1	5.08751e+06	17570.8	6517.66	39143.7	25489.4	4.75876e+06	9.87036e+06	0.000711089
282	1	1	1	1	5.08397e+06	16811.5	6237.26	37554.9	24657.1	4.76558e+06	9.8726e+06	0.000680428
283	1	1	1	1	5.08059e+06	16083.2	5968.15	36023.1	23844.7	4.77213e+06	9.87477e+06	0.000651005
284	1	1	1	1	5.07735e+06	15384.6	5709.94	34546.8	23051.9	4.77842e+06	9.87687e+06	0.000622779
285	1	1	1	1	5.07426e+06	14714.7	5462.26	33124.6	22278.9	4.78447e+06	9.87891e+06	0.000595708
286	1	1	1	1	5.07131e+06	14072.4	5224.72	31754.9	21525.4	4.79027e+06	9.88087e+06	0.000569749
287	1	1	1	1	5.06848e+06	13456.9	4996.97	30436.3	20791.5	4.79584e+06	9.88278e+06	0.000544863
288	1	1	1	1	5.06578e+06	12866.9	4778.64	29167.4	20077	4.80119e+06	9.88461e+06	0.000521011
289	1	1	1	1	5.0632e+06	12301.7	4569.39	27946.6	19381.7	4.80632e+06	9.88639e+06	0.000498154
290	1	1	1	1	5.06074e+06	11760.3	4368.89	26772.6	18705.4	4.81124e+06	9.8881e+06	0.000476255
291	1	1	1	1	5.05838e+06	11241.7	4176.8	25643.9	18048	4.81596e+06	9.88976e+06	0.000455278
292	1	1	1	1	5.05613e+06	10745.1	3992.8	24559	17409.3	4.82049e+06	9.89135e+06	0.000435187
293	1	1	1	1	5.05398e+06	10269.6	3816.58	23516.5	16788.9	4.82483e+06	9.8929e+06	0.000415948
294	1	1	1	1	5.05192e+06	9814.4	3647.84	22515.1	16186.6	4.829e+06	9.89438e+06	0.000397528
295	1	1	1	1	5.04996e+06	9378.7	3486.29	21553.5	15602.2	4.83299e+06	9.89581e+06	0.000379896
296	1	1	1	1	5.04808e+06	8961.71	3331.65	20630.1	15035.3	4.83682e+06	9.89719e+06	0.000363019
297	1	1	1	1	5.04629e+06	8562.7	3183.64	19743.9	14485.7	4.84049e+06	9.89853e+06	0.000346868
298	1	1	1	1	5.04458e+06	8180.92	3042	18893.4	13953	4.844e+06	9.89981e+06	0.000331414
299	1	1	1	1	5.04295e+06	7815.69	2906.47	18077.4	13436.9	4.84737e+06	9.90104e+06	0.000316628
300	1	1	1	1	5.04139e+06	7466.33	2776.8	17294.7	12937.2	4.8506e+06	9.90223e+06	0.000302483
301	1	1	1	1	5.0399e+06	7132.18	2652.76	16544.1	12453.4	4.85369e+06	9.90337e+06	0.000288954
302	1	1	1	1	5.03847e+06	6812.63	2534.12	15824.4	11985.2	4.85665e+06	9.90447e+06	0.000276014
303	1	1	1	1	5.03712e+06	6507.05	2420.64	15134.5	11532.3	4.85949e+06	9.90553e+06	0.00026364
304	1	1	1	1	5.03582e+06	6214.88	2312.13	14473.2	11094.4	4.86221e+06	9.90655e+06	0.000251808
305	1	1	1	1	5.03458e+06	5935.54	2208.37	13839.6	10671	4.86481e+06	9.90753e+06	0.000240495
306	1	1	1	1	5.0334e+06	5668.51	2109.17	13232.5	10261.8	4.8673e+06	9.90847e+06	0.00022968
307	1	1	1	1	5.03227e+06	5413.25	2014.33	12650.9	9866.49	4.86968e+06	9.90938e+06	0.000219341
308	1	1	1	1	5.03119e+06	5169.28	1923.67	12093.9	9484.72	4.87197e+06	9.91025e+06	0.000209459
309	1	1	1	1	5.03016e+06	4936.11	1837.01	11560.4	9116.11	4.87415e+06	9.91108e+06	0.000200014
310	1	1	1	1	5.02917e+06	4713.28	1754.18	11049.7	8760.32	4.87624e+06	9.91188e+06	0.000190987
311	1	1	1	1	5.02824e+06	4500.34	1675.03	10560.7	8417	4.87824e+06	9.91266e+06	0.000182361
312	1	1	1	1	5.02734e+06	4296.88	1599.38	10092.7	8085.81	4.88016e+06	9.9134e+06	0.000174119
313	1	1	1	1	5.02648e+06	4102.48	1527.1	9644.7	7766.41	4.88199e+06	9.91411e+06	0.000166243
314	1	1	1	1	5.02567e+06	3916.75	1458.04	9216	7458.45	4.88375e+06	9.91479e+06	0.000158719
315	1	1	1	1	5.02489e+06	3739.32	1392.05	8805.81	7161.6	4.88542e+06	9.91544e+06	0.00015153
316	1	1	1	1	5.02414e+06	3569.82	1329.01	8413.36	6875.54	4.88703e+06	9.91607e+06	0.000144663
317	1	1	1	1	5.02343e+06	3407.91	1268.79	8037.92	6599.94	4.88856e+06	9.91668e+06	0.000138103
318	1	1	1	1	5.02276e+06	3253.26	1211.26	7678.81	6334.49	4.89003e+06	9.91725e+06	0.000131837
319	1	1	1	1	5.02211e+06	3105.55	1156.31	7335.35	6078.86	4.89144e+06	9.91781e+06	0.000125852
320	1	1	1	1	5.02149e+06	2964.48	1103.83	7006.89	5832.74	4.89278e+06	9.91834e+06	0.000120136
321	1	1	1	1	5.0209e+06	2829.74	1053.7	6692.8	5595.85	4.89406e+06	9.91885e+06	0.000114677
322	1	1	1	1	5.02034e+06	2701.07	1005.82	6392.48	5367.88	4.89529e+06	9.91934e+06	0.000109463
323	1	1	1	1	5.0198e+06	2578.2	960.096	6105.36	5148.54	4.89647e+06	9.91981e+06	0.000104484
324	1	1	1	1	5.01929e+06	2460.87	916.431	5830.88	4937.55	4.89759e+06	9.92026e+06	9.97297e-05
325	1	1	1	1	5.0188e+06	2348.83	874.735	5568.5	4734.63	4.89866e+06	9.92069e+06	9.51897e-05
326	1	1	1	1	5.01833e+06	2241.85	834.919	5317.72	4539.51	4.89969e+06	9.9211e+06	9.08547e-05
327	1	1	1	1	5.01789e+06	2139.71	796.9	5078.03	4351.93	4.90067e+06	9.9215e+06	8.67156e-05
328	1	1	1	1	5.01746e+06	2042.19	760.599	4848.96	4171.62	4.90161e+06	9.92188e+06	8.27636e-05
329	1	1	1	1	5.01706e+06	1949.08	725.939	4630.06	3998.35	4.90251e+06	9.92224e+06	7.89904e-05
330	1	1	1	1	5.01667e+06	1860.18	692.847	4420.89	3831.85	4.90336e+06	9.92259e+06	7.53881e-05
331	1	1	1	1	5.0163e+06	1775.32	661.253	4221.03	3671.9	4.90418e+06	9.92292e+06	7.1949e-05
332	1	1	1	1	5.01595e+06	1694.3	631.09	4030.08	3518.27	4.90496e+06	9.92324e+06	6.86658e-05
333	1	1	1	1	5.01561e+06	1616.96	602.295	3847.65	3370.72	4.90571e+06	9.92354e+06	6.55315e-05
334	1	1	1	1	5.01529e+06	1543.13	574.805	3673.37	3229.05	4.90643e+06	9.92384e+06	6.25395e-05
335	1	1	1	1	5.01498e+06	1472.65	548.563	3506.88	3093.03	4.90711e+06	9.92412e+06	5.96834e-05
336	1	1	1	1	5.01469e+06	1405.38	523.513	3347.85	2962.46	4.90776e+06	9.92438e+06	5.6957e-05
337	1	1	1	1	5.01441e+06	1341.16	499.6	3195.96	2837.15	4.90839e+06	9.92464e+06	5.43545e-05
338	1	1	1	1	5.01415e+06	1279.86	476.775	3050.87	2716.89	4.90898e+06	9.92489e+06	5.18704e-05
339	1	1	1	1	5.01389e+06	1221.36	454.987	2912.31	2601.5	4.90955e+06	9.92512e+06	4.94994e-05
340	1	1	1	1	5.01365e+06	1165.51	434.19	2779.98	2490.8	4.9101e+06	9.92535e+06	4.72362e-05
341	1	1	1	1	5.01342e+06	1112.21	414.34	2653.6	2384.62	4.91062e+06	9.92556e+06	4.50761e-05
342	1	1	1	1	5.0132e+06	1061.34	395.394	2532.91	2282.77	4.91111e+06	9.92577e+06	4.30144e-05
343	1	1	1	1	5.01299e+06	1012.79	377.31	2417.67	2185.1	4.91159e+06	9.92596e+06	4.10466e-05
344	1	1	1	1	5.01279e+06	966.445	360.051	2307.62	2091.44	4.91204e+06	9.92615e+06	3.91685e-05
345	1	1	1	1	5.01259e+06	922.218	343.578	2202.55	2001.65	4.91247e+06	9.92633e+06	3.73761e-05
346	1	1	1	1	5.01241e+06	880.008	327.856	2102.22	1915.57	4.91289e+06	9.92651e+06	3.56654e-05
347	1	1	1	1	5.01224e+06	839.724	312.851	2006.43	1833.06	4.91328e+06	9.92667e+06	3.40328e-05
348	1	1	1	1	5.01207e+06	801.279	298.531	1914.97	1753.98	4.91366e+06	9.92683e+06	3.24747e-05
349	1	1	1	1	5.01191e+06	764.589	284.864	1827.65	1678.2	4.91402e+06	9.92698e+06	3.09878e-05
350	1	1	1	1	5.01176e+06	729.574	271.822	1744.29	1605.58	4.91436e+06	9.92712e+06	2.95687e-05
351	1	1	1	1	5.01162e+06	696.159	259.374	1664.71	1536	4.91469e+06	9.92726e+06	2.82145e-05
352	1	1	1	1	5.01148e+06	664.271	247.496	1588.74	1469.35	4.915e+06	9.92739e+06	2.69221e-05
353	1	1	1	1	5.01135e+06	633.84	236.16	1516.21	1405.49	4.9153e+06	9.92752e+06	2.56888e-05
354	1	1	1	1	5.01122e+06	604.8	225.341	1446.98	1344.34	4.91559e+06	9.92764e+06	2.45118e-05
355	1	1	1	1	5.0111e+06	577.088	215.018	1380.89	1285.76	4.91586e+06	9.92775e+06	2.33887e-05
356	1	1	1	1	5.01098e+06	550.643	205.166	1317.81	1229.67	4.91612e+06	9.92786e+06	2.23169e-05
357	1	1	1	1	5.01088e+06	525.407	195.765	1257.59	1175.95	4.91637e+06	9.92797e+06	2.12942e-05
358	1	1	1	1	5.01077e+06	501.326	186.794	1200.12	1124.52	4.91661e+06	9.92807e+06	2.03182e-05
359	1	1	1	1	5.01067e+06	478.346	178.233	1145.26	1075.28	4.91684e+06	9.92817e+06	1.93869e-05
360	1	1	1	1	5.01058e+06	456.419	170.063	1092.89	1028.14	4.91706e+06	9.92826e+06	1.84982e-05
361	1	1	1	1	5.01049e+06	435.494	162.268	1042.91	983.02	4.91726e+06	9.92835e+06	1.76501e-05
362	1	1	1	1	5.0104e+06	415.528	154.829	995.212	939.83	4.91746e+06	9.92843e+06	1.68409e-05
363	1	1	1	1	5.01032e+06	396.476	147.731	949.685	898.493	4.91765e+06	9.92851e+06	1.60687e-05
364	1	1	1	1	5.01024e+06	378.296	140.957	906.232	858.933	4.91783e+06	9.92859e+06	1.53319e-05
365	1	1	1	1	5.01016e+06	360.948	134.494	864.762	821.076	4.918e+06	9.92866e+06	1.46289e-05
366	1	1	1	1	5.01009e+06	344.395	128.327	825.183	784.852	4.91817e+06	9.92873e+06	1.3958e-05
367	1	1	1	1	5.01002e+06	328.6	122.442	787.41	750.191	4.91832e+06	9.9288e+06	1.33178e-05
368	1	1	1	1	5.00996e+06	313.529	116.827	751.361	717.031	4.91847e+06	9.92886e+06	1.2707e-05
369	1	1	1	1	5.0099e+06	299.148	111.469	716.958	685.306	4.91862e+06	9.92892e+06	1.21242e-05
370	1	1	1	1	5.00984e+06	285.427	106.356	684.126	654.958	4.91875e+06	9.92898e+06	1.15681e-05
371	1	1	1	1	5.00978e+06	272.334	101.478	652.794	625.928	4.91888e+06	9.92904e+06	1.10374e-05
372	1	1	1	1	5.00973e+06	259.841	96.8228	622.893	598.161	4.91901e+06	9.92909e+06	1.05311e-05
373	1	1	1	1	5.00968e+06	247.92	92.3812	594.359	571.604	4.91913e+06	9.92914e+06	1.0048e-05
374	1	1	1	1	5.00963e+06	236.546	88.1433	567.128	546.205	4.91924e+06	9.92919e+06	9.58699e-06
375	1	1	1	1	5.00958e+06	225.693	84.0995	541.143	521.915	4.91935e+06	9.92924e+06	9.14714e-06
376	1	1	1	1	5.00953e+06	215.338	80.2411	516.346	498.687	4.91945e+06	9.92928e+06	8.72746e-06
377	1	1	1	1	5.00949e+06	205.458	76.5596	492.683	476.476	4.91955e+06	9.92932e+06	8.32701e-06
378	1	1	1	1	5.00945e+06	196.03	73.0469	470.103	455.239	4.91964e+06	9.92936e+06	7.94493e-06
379	1	1	1	1	5.00941e+06	187.035	69.6952	448.556	434.934	4.91973e+06	9.9294e+06	7.58037e-06
380	1	1	1	1	5.00937e+06	178.453	66.4972	427.994	415.521	4.91982e+06	9.92944e+06	7.23252e-06
381	1	1	1	1	5.00934e+06	170.264	63.4459	408.374	396.961	4.9199e+06	9.92948e+06	6.90063e-06
382	1	1	1	1	5.00931e+06	162.45	60.5345	389.651	379.219	4.91998e+06	9.92951e+06	6.58396e-06
383	1	1	1	1	5.00927e+06	154.995	57.7565	371.786	362.258	4.92005e+06	9.92954e+06	6.28181e-06
384	1	1	1	1	5.00924e+06	147.882	55.106	354.739	346.046	4.92013e+06	9.92957e+06	5.99352e-06
385	1	1	1	1	5.00921e+06	141.095	52.5771	338.472	330.549	4.92019e+06	9.9296e+06	5.71845e-06
386	1	1	1	1	5.00919e+06	134.619	50.1642	322.951	315.738	4.92026e+06	9.92963e+06	5.456e-06
387	1	1	1	1	5.00916e+06	128.441	47.8619	308.14	301.582	4.92032e+06	9.92966e+06	5.20559e-06
388	1	1	1	1	5.00913e+06	122.546	45.6652	294.007	288.053	4.92038e+06	9.92968e+06	4.96667e-06
389	1	1	1	1	5.00911e+06	116.921	43.5694	280.523	275.123	4.92044e+06	9.92971e+06	4.73871e-06
390	1	1	1	1	5.00909e+06	111.555	41.5696	267.655	262.767	4.92049e+06	9.92973e+06	4.52121e-06
391	1	1	1	1	5.00906e+06	106.434	39.6616	255.378	250.959	4.92054e+06	9.92975e+06	4.31368e-06
392	1	1	1	1	5.00904e+06	101.549	37.8412	243.663	239.677	4.92059e+06	9.92977e+06	4.11568e-06
393	1	1	1	1	5.00902e+06	96.8876	36.1043	232.485	228.896	4.92064e+06	9.92979e+06	3.92677e-06
394	1	1	1	1	5.009e+06	92.4402	34.447	221.82	218.594	4.92068e+06	9.92981e+06	3.74652e-06
395	1	1	1	1	5.00898e+06	88.197	32.8659	211.643	208.752	4.92072e+06	9.92983e+06	3.57454e-06
396	1	1	1	1	5.00897e+06	84.1484	31.3572	201.933	199.348	4.92077e+06	9.92985e+06	3.41046e-06
397	1	1	1	1	5.00895e+06	80.2856	29.9178	192.668	190.364	4.9208e+06	9.92987e+06	3.2539e-06
398	1	1	1	1	5.00893e+06	76.6001	28.5445	183.827	181.781	4.92084e+06	9.92988e+06	3.10453e-06
399	1	1	1	1	5.00892e+06	73.0837	27.2341	175.392	173.581	4.92088e+06	9.9299e+06	2.96202e-06
400	1	1	1	1	5.00891e+06	69.7287	25.984	167.344	165.748	4.92091e+06	9.92991e+06	2.82604e-06
401	1	1	1	1	5.00889e+06	66.5277	24.7911	159.665	158.265	4.92094e+06	9.92993e+06	2.69631e-06
402	1	1	1	1	5.00888e+06	63.4736	23.6531	152.338	151.117	4.92097e+06	9.92994e+06	2.57253e-06
403	1	1	1	1	5.00887e+06	60.5597	22.5672	145.347	144.289	4.921e+06	9.92995e+06	2.45443e-06
404	1	1	1	1	5.00885e+06	57.7795	21.5312	138.677	137.767	4.92103e+06	9.92996e+06	2.34175e-06
405	1	1	1	1	5.00884e+06	55.1269	20.5428	132.313	131.537	4.92106e+06	9.92998e+06	2.23424e-06
406	1	1	1	1	5.00883e+06	52.5961	19.5997	126.24	125.587	4.92108e+06	9.92999e+06	2.13167e-06
407	1	1	1	1	5.00882e+06	50.1814	18.6999	120.446	119.904	4.92111e+06	9.93e+06	2.03381e-06
408	1	1	1	1	5.00881e+06	47.8776	17.8414	114.918	114.476	4.92113e+06	9.93001e+06	1.94044e-06
409	1	1	1	1	5.0088e+06	45.6795	17.0223	109.644	109.293	4.92115e+06	9.93002e+06	1.85135e-06
410	1	1	1	1	5.00879e+06	43.5823	16.2408	104.611	104.342	4.92117e+06	9.93003e+06	1.76635e-06
411	1	1	1	1	5.00878e+06	41.5814	15.4952	99.8098	99.6138	4.92119e+06	9.93003e+06	1.68526e-06
412	1	1	1	1	5.00878e+06	39.6724	14.7838	95.2285	95.0985	4.92121e+06	9.93004e+06	1.60789e-06
413	1	1	1	1	5.00877e+06	37.851	14.105	90.8575	90.7866	4.92123e+06	9.93005e+06	1.53407e-06
414	1	1	1	1	5.00876e+06	36.1131	13.4575	86.687	86.6689	4.92125e+06	9.93006e+06	1.46363e-06
415	1	1	1	1	5.00875e+06	34.4551	12.8396	82.7078	82.7369	4.92127e+06	9.93007e+06	1.39643e-06
416	1	1	1	1	5.00875e+06	32.8732	12.2501	78.9113	78.9821	4.92128e+06	9.93007e+06	1.33232e-06
417	1	1	1	1	5.00874e+06	31.3639	11.6877	75.2889	75.3967	4.9213e+06	9.93008e+06	1.27115e-06
418	1	1	1	1	5.00873e+06	29.9239	11.1511	71.8328	71.9731	4.92131e+06	9.93009e+06	1.21279e-06
419	1	1	1	1	5.00873e+06	28.55	10.6391	68.5354	68.7041	4.92133e+06	9.93009e+06	1.15711e-06
420	1	1	1	1	5.00872e+06	27.2392	10.1506	65.3892	65.5827	4.92134e+06	9.9301e+06	1.10398e-06
421	1	1	1	1	5.00872e+06	25.9885	9.68457	62.3874	62.6024	4.92135e+06	9.9301e+06	1.05329e-06
422	1	1	1	1	5.00871e+06	24.7953	9.23992	59.5234	59.7569	4.92136e+06	9.93011e+06	1.00493e-06
423	1	1	1	1	5.00871e+06	23.6568	8.81568	56.7909	57.04	4.92138e+06	9.93011e+06	9.5879e-07
424	1	1	1	1	5.0087e+06	22.5706	8.41091	54.1837	54.446	4.92139e+06	9.93012e+06	9.14768e-07
425	1	1	1	1	5.0087e+06	21.5343	8.02473	51.6962	51.9693	4.9214e+06	9.93012e+06	8.72767e-07
426	1	1	1	1	5.00869e+06	20.5456	7.65628	49.3229	49.6049	4.92141e+06	9.93013e+06	8.32694e-07
427	1	1	1	1	5.00869e+06	19.6022	7.30475	47.0586	47.3474	4.92142e+06	9.93013e+06	7.94461e-07
428	1	1	1	1	5.00868e+06	18.7022	6.96935	44.8981	45.1923	4.92143e+06	9.93014e+06	7.57984e-07
429	1	1	1	1	5.00868e+06	17.8435	6.64936	42.8369	43.1348	4.92143e+06	9.93014e+06	7.23181e-07
430	1	1	1	1	5.00868e+06	17.0242	6.34405	40.8702	41.1706	4.92144e+06	9.93014e+06	6.89976e-07
431	1	1	1	1	5.00867e+06	16.2425	6.05277	38.9938	39.2954	4.92145e+06	9.93015e+06	6.58295e-07
432	1	1	1	1	5.00867e+06	15.4967	5.77485	37.2036	37.5053	4.92146e+06	9.93015e+06	6.28069e-07
433	1	1	1	1	5.00867e+06	14.7852	5.5097	35.4955	35.7965	4.92147e+06	9.93015e+06	5.99231e-07
434	1	1	1	1	5.00866e+06	14.1063	5.25672	33.8659	34.1651	4.92147e+06	9.93016e+06	5.71717e-07
435	1	1	1	1	5.00866e+06	13.4586	5.01535	32.311	32.6079	4.92148e+06	9.93016e+06	5.45466e-07
436	1	1	1	1	5.00866e+06	12.8407	4.78507	30.8275	31.1213	4.92148e+06	9.93016e+06	5.20421e-07
437	1	1	1	1	5.00866e+06	12.2511	4.56536	29.4122	29.7023	4.92149e+06	9.93016e+06	4.96525e-07
438	1	1	1	1	5.00865e+06	11.6886	4.35573	28.0618	28.3478	4.9215e+06	9.93017e+06	4.73727e-07
439	1	1	1	1	5.00865e+06	11.1519	4.15574	26.7734	27.0548	4.9215e+06	9.93017e+06	4.51975e-07
440	1	1	1	1	5.00865e+06	10.6398	3.96492	25.5441	25.8206	4.92151e+06	9.93017e+06	4.31222e-07
441	1	1	1	1	5.00865e+06	10.1513	3.78287	24.3713	24.6425	4.92151e+06	9.93017e+06	4.11422e-07
442	1	1	1	1	5.00865e+06	9.68516	3.60917	23.2523	23.5179	4.92152e+06	9.93018e+06	3.92531e-07
443	1	1	1	1	5.00864e+06	9.24045	3.44345	22.1847	22.4446	4.92152e+06	9.93018e+06	3.74507e-07
444	1	1	1	1	5.00864e+06	8.81616	3.28534	21.1661	21.4201	4.92153e+06	9.93018e+06	3.57311e-07
445	1	1	1	1	5.00864e+06	8.41135	3.13449	20.1943	20.4422	4.92153e+06	9.93018e+06	3.40904e-07
446	1	1	1	1	5.00864e+06	8.02513	2.99056	19.2671	19.5088	4.92153e+06	9.93018e+06	3.25251e-07
447	1	1	1	1	5.00864e+06	7.65664	2.85325	18.3825	18.6179	4.92154e+06	9.93018e+06	3.10317e-07
448	1	1	1	1	5.00864e+06	7.30507	2.72223	17.5384	17.7676	4.92154e+06	9.93019e+06	2.96068e-07
449	1	1	1	1	5.00863e+06	6.96964	2.59724	16.7332	16.956	4.92154e+06	9.93019e+06	2.82473e-07
450	1	1	1	1	5.00863e+06	6.64962	2.47798	15.9649	16.1814	4.92155e+06	9.93019e+06	2.69503e-07
451	1	1	1	1	5.00863e+06	6.34429	2.3642	15.2318	15.4421	4.92155e+06	9.93019e+06	2.57128e-07
452	1	1	1	1	5.00863e+06	6.05298	2.25564	14.5325	14.7364	4.92155e+06	9.93019e+06	2.45322e-07
453	1	1	1	1	5.00863e+06	5.77504	2.15207	13.8652	14.063	4.92156e+06	9.93019e+06	2.34057e-07
454	1	1	1	1	5.00863e+06	5.50987	2.05325	13.2286	13.4202	4.92156e+06	9.93019e+06	2.2331e-07
455	1	1	1	1	5.00863e+06	5.25687	1.95897	12.6212	12.8068	4.92156e+06	9.9302e+06	2.13056e-07
456	1	1	1	1	5.00863e+06	5.01549	1.86902	12.0417	12.2213	4.92156e+06	9.9302e+06	2.03273e-07
457	1	1	1	1	5.00862e+06	4.78519	1.7832	11.4888	11.6625	4.92157e+06	9.9302e+06	1.9394e-07
458	1	1	1	1	5.00862e+06	4.56547	1.70132	10.9612	11.1293	4.92157e+06	9.9302e+06	1.85034e-07
459	1	1	1	1	5.00862e+06	4.35584	1.6232	10.4579	10.6203	4.92157e+06	9.9302e+06	1.76538e-07
460	1	1	1	1	5.00862e+06	4.15583	1.54867	9.97775	10.1346	4.92157e+06	9.9302e+06	1.68432e-07
461	1	1	1	1	5.00862e+06	3.965	1.47756	9.51961	9.67108	4.92157e+06	9.9302e+06	1.60698e-07
462	1	1	1	1	5.00862e+06	3.78294	1.40971	9.0825	9.22869	4.92158e+06	9.9302e+06	1.53319e-07
463	1	1	1	1	5.00862e+06	3.60924	1.34498	8.66547	8.8065	4.92158e+06	9.9302e+06	1.46279e-07
464	1	1	1	1	5.00862e+06	3.44351	1.28323	8.26758	8.40359	4.92158e+06	9.9302e+06	1.39562e-07
465	1	1	1	1	5.00862e+06	3.28539	1.2243	7.88796	8.01908	4.92158e+06	9.9302e+06	1.33154e-07
466	1	1	1	1	5.00862e+06	3.13453	1.16809	7.52577	7.65214	4.92158e+06	9.93021e+06	1.2704e-07
467	1	1	1	1	5.00862e+06	2.9906	1.11445	7.18021	7.30195	4.92158e+06	9.93021e+06	1.21207e-07
468	1	1	1	1	5.00862e+06	2.85328	1.06328	6.85052	6.96776	4.92159e+06	9.93021e+06	1.15641e-07
469	1	1	1	1	5.00862e+06	2.72227	1.01445	6.53596	6.64884	4.92159e+06	9.93021e+06	1.10331e-07
470	1	1	1	1	5.00862e+06	2.59727	0.967873	6.23585	6.3445	4.92159e+06	9.93021e+06	1.05265e-07
471	1	1	1	1	5.00861e+06	2.47801	0.923431	5.94952	6.05406	4.92159e+06	9.93021e+06	1.00431e-07
472	1	1	1	1	5.00861e+06	2.36422	0.881029	5.67634	5.7769	4.92159e+06	9.93021e+06	9.58198e-08
473	1	1	1	1	5.00861e+06	2.25566	0.840574	5.4157	5.51241	4.92159e+06	9.93021e+06	9.142e-08
474	1	1	1	1	5.00861e+06	2.15209	0.801977	5.16702	5.26001	4.92159e+06	9.93021e+06	8.72222e-08
475	1	1	1	1	5.00861e+06	2.05327	0.765152	4.92977	5.01915	4.92159e+06	9.93021e+06	8.32171e-08
476	1	1	1	1	5.00861e+06	1.95899	0.730018	4.70341	4.78931	4.9216e+06	9.93021e+06	7.9396e-08
477	1	1	1	1	5.00861e+06	1.86903	0.696497	4.48744	4.56997	4.9216e+06	9.93021e+06	7.57503e-08
478	1	1	1	1	5.00861e+06	1.78321	0.664515	4.28139	4.36067	4.9216e+06	9.93021e+06	7.2272e-08
479	1	1	1	1	5.00861e+06	1.70133	0.634002	4.0848	4.16094	4.9216e+06	9.93021e+06	6.89534e-08
480	1	1	1	1	5.00861e+06	1.62321	0.60489	3.89724	3.97035	4.9216e+06	9.93021e+06	6.57873e-08
481	1	1	1	1	5.00861e+06	1.54868	0.577115	3.71829	3.78847	4.9216e+06	9.93021e+06	6.27664e-08
482	1	1	1	1	5.00861e+06	1.47756	0.550615	3.54755	3.61492	4.9216e+06	9.93021e+06	5.98843e-08
483	1	1	1	1	5.00861e+06	1.40972	0.525332	3.38466	3.44931	4.9216e+06	9.93021e+06	5.71346e-08
484	1	1	1	1	5.00861e+06	1.34499	0.50121	3.22924	3.29128	4.9216e+06	9.93021e+06	5.45111e-08
485	1	1	1	1	5.00861e+06	1.28323	0.478196	3.08096	3.14048	4.9216e+06	9.93021e+06	5.20081e-08
486	1	1	1	1	5.00861e+06	1.2243	0.456238	2.93949	2.99658	4.9216e+06	9.93021e+06	4.962e-08
487	1	1	1	1	5.00861e+06	1.16809	0.435288	2.80452	2.85927	4.9216e+06	9.93021e+06	4.73415e-08
488	1	1	1	1	5.00861e+06	1.11445	0.415301	2.67574	2.72824	4.9216e+06	9.93021e+06	4.51677e-08
489	1	1	1	1	5.00861e+06	1.06328	0.396231	2.55288	2.60321	4.9216e+06	9.93021e+06	4.30937e-08
490	1	1	1	1	5.00861e+06	1.01445	0.378037	2.43566	2.48391	4.9216e+06	9.93021e+06	4.11149e-08
491	1	1	1	1	5.00861e+06	0.967872	0.360678	2.32382	2.37007	4.92161e+06	9.93021e+06	3.9227e-08
492	1	1	1	1	5.00861e+06	0.92343	0.344117	2.21711	2.26144	4.92161e+06	9.93021e+06	3.74258e-08
493	1	1	1	1	5.00861e+06	0.881028	0.328316	2.11531	2.15778	4.92161e+06	9.93022e+06	3.57073e-08
494	1	1	1	1	5.00861e+06	0.840573	0.31324	2.01818	2.05887	4.92161e+06	9.93022e+06	3.40677e-08
495	1	1	1	1	5.00861e+06	0.801975	0.298857	1.92551	1.96449	4.92161e+06	9.93022e+06	3.25033e-08
496	1	1	1	1	5.00861e+06	0.76515	0.285134	1.83709	1.87444	4.92161e+06	9.93022e+06	3.10109e-08
497	1	1	1	1	5.00861e+06	0.730016	0.272041	1.75274	1.78851	4.92161e+06	9.93022e+06	2.95869e-08
498	1	1	1	1	5.00861e+06	0.696495	0.259549	1.67226	1.70651	4.92161e+06	9.93022e+06	2.82283e-08
499	1	1	1	1	5.00861e+06	0.664514	0.247631	1.59547	1.62827	4.92161e+06	9.93022e+06	2.69321e-08
500	1	1	1	1	5.00861e+06	0.634	0.236261	1.52221	1.55362	4.92161e+06	9.93022e+06	2.56955e-08
501	1	1	1	1	5.00861e+06	0.604888	0.225412	1.45231	1.48239	4.92161e+06	9.93022e+06	2.45156e-08
502	1	1	1	1	5.00861e+06	0.577113	0.215062	1.38563	1.41442	4.92161e+06	9.93022e+06	2.33899e-08
503	1	1	1	1	5.00861e+06	0.550613	0.205186	1.322	1.34956	4.92161e+06	9.93022e+06	2.23159e-08
504	1	1	1	1	5.00861e+06	0.52533	0.195765	1.2613	1.28768	4.92161e+06	9.93022e+06	2.12912e-08
505	1	1	1	1	5.00861e+06	0.501208	0.186776	1.20338	1.22863	4.92161e+06	9.93022e+06	2.03135e-08
506	1	1	1	1	5.00861e+06	0.478194	0.178199	1.14812	1.17228	4.92161e+06	9.93022e+06	1.93808e-08
507	1	1	1	1	5.00861e+06	0.456236	0.170017	1.09541	1.11852	4.92161e+06	9.93022e+06	1.84908e-08
508	1	1	1	1	5.00861e+06	0.435286	0.16221	1.04511	1.06723	4.92161e+06	9.93022e+06	1.76418e-08
509	1	1	1	1	5.00861e+06	0.415299	0.154761	0.997117	1.01828	4.92161e+06	9.93022e+06	1.68317e-08
510	1	1	1	1	5.00861e+06	0.396229	0.147655	0.951332	0.971579	4.92161e+06	9.93022e+06	1.60588e-08
511	1	1	1	1	5.00861e+06	0.378035	0.140875	0.907649	0.927017	4.92161e+06	9.93022e+06	1.53214e-08
512	1	1	1	1	5.00861e+06	0.360677	0.134406	0.865971	0.884498	4.92161e+06	9.93022e+06	1.46179e-08
513	1	1	1	1	5.00861e+06	0.344115	0.128235	0.826208	0.843928	4.92161e+06	9.93022e+06	1.39467e-08
514	1	1	1	1	5.00861e+06	0.328314	0.122346	0.78827	0.805218	4.92161e+06	9.93022e+06	1.33063e-08
515	1	1	1	1	5.00861e+06	0.313238	0.116729	0.752074	0.768283	4.92161e+06	9.93022e+06	1.26953e-08
516	1	1	1	1	5.00861e+06	0.298855	0.111369	0.71754	0.733041	4.92161e+06	9.93022e+06	1.21123e-08
517	1	1	1	1	5.00861e+06	0.285132	0.106255	0.684592	0.699415	4.92161e+06	9.93022e+06	1.15562e-08
518	1	1	1	1	5.00861e+06	0.27204	0.101376	0.653157	0.66733	4.92161e+06	9.93022e+06	1.10255e-08
519	1	1	1	1	5.00861e+06	0.259548	0.0967208	0.623166	0.636717	4.92161e+06	9.93022e+06	1.05193e-08
520	1	1	1	1	5.00861e+06	0.24763	0.0922795	0.594551	0.607507	4.92161e+06	9.93022e+06	1.00362e-08
521	1	1	1	1	5.00861e+06	0.236259	0.0880422	0.567251	0.579637	4.92161e+06	9.93022e+06	9.57538e-09
522	1	1	1	1	5.0086e+06	0.225411	0.0839995	0.541204	0.553044	4.92161e+06	9.93022e+06	9.1357e-09
523	1	1	1	1	5.0086e+06	0.21506	0.0801424	0.516353	0.527671	4.92161e+06	9.93022e+06	8.71621e-09
524	1	1	1	1	5.0086e+06	0.205185	0.0764624	0.492643	0.503462	4.92161e+06	9.93022e+06	8.31597e-09
525	1	1	1	1	5.0086e+06	0.195764	0.0729514	0.470021	0.480363	4.92161e+06	9.93022e+06	7.93412e-09
526	1	1	1	1	5.0086e+06	0.186774	0.0696016	0.448439	0.458323	4.92161e+06	9.93022e+06	7.5698e-09
527	1	1	1	1	5.0086e+06	0.178198	0.0664057	0.427848	0.437294	4.92161e+06	9.93022e+06	7.22221e-09
528	1	1	1	1	5.0086e+06	0.170016	0.0633564	0.408202	0.41723	4.92161e+06	9.93022e+06	6.89058e-09
529	1	1	1	1	5.0086e+06	0.162209	0.0604472	0.389458	0.398086	4.92161e+06	9.93022e+06	6.57418e-09
530	1	1	1	1	5.0086e+06	0.15476	0.0576716	0.371575	0.37982	4.92161e+06	9.93022e+06	6.2723e-09
531	1	1	1	1	5.0086e+06	0.147654	0.0550235	0.354513	0.362391	4.92161e+06	9.93022e+06	5.98429e-09
532	1	1	1	1	5.0086e+06	0.140874	0.0524969	0.338234	0.345763	4.92161e+06	9.93022e+06	5.7095e-09
533	1	1	1	1	5.0086e+06	0.134406	0.0500863	0.322703	0.329897	4.92161e+06	9.93022e+06	5.44734e-09
534	1	1	1	1	5.0086e+06	0.128234	0.0477865	0.307885	0.314758	4.92161e+06	9.93022e+06	5.1972e-09
535	1	1	1	1	5.0086e+06	0.122346	0.0455922	0.293748	0.300315	4.92161e+06	9.93022e+06	4.95856e-09
536	1	1	1	1	5.0086e+06	0.116728	0.0434987	0.280259	0.286533	4.92161e+06	9.93022e+06	4.73087e-09
537	1	1	1	1	5.0086e+06	0.111368	0.0415013	0.267391	0.273384	4.92161e+06	9.93022e+06	4.51364e-09
538	1	1	1	1	5.0086e+06	0.106254	0.0395956	0.255112	0.260839	4.92161e+06	9.93022e+06	4.30638e-09
539	1	1	1	1	5.0086e+06	0.101375	0.0377775	0.243398	0.248868	4.92161e+06	9.93022e+06	4.10864e-09
540	1	1	1	1	5.0086e+06	0.0967201	0.0360428	0.232222	0.237447	4.92161e+06	9.93022e+06	3.91998e-09
541	1	1	1	1	5.0086e+06	0.0922789	0.0343878	0.221559	0.22655	4.92161e+06	9.93022e+06	3.73998e-09
542	1	1	1	1	5.0086e+06	0.0880416	0.0328088	0.211385	0.216153	4.92161e+06	9.93022e+06	3.56825e-09
543	1	1	1	1	5.0086e+06	0.0839989	0.0313023	0.201679	0.206233	4.92161e+06	9.93022e+06	3.4044e-09
544	1	1	1	1	5.0086e+06	0.0801419	0.0298649	0.192418	0.196768	4.92161e+06	9.93022e+06	3.24808e-09
545	1	1	1	1	5.0086e+06	0.0764619	0.0284936	0.183583	0.187737	4.92161e+06	9.93022e+06	3.09893e-09
546	1	1	1	1	5.0086e+06	0.0729509	0.0271852	0.175153	0.179121	4.92161e+06	9.93022e+06	2.95664e-09
547	1	1	1	1	5.0086e+06	0.0696012	0.0259369	0.16711	0.1709	4.92161e+06	9.93022e+06	2.82087e-09
548	1	1	1	1	5.0086e+06	0.0664052	0.024746	0.159437	0.163056	4.92161e+06	9.93022e+06	2.69134e-09
549	1	1	1	1	5.0086e+06	0.063356	0.0236097	0.152116	0.155573	4.92161e+06	9.93022e+06	2.56776e-09
550	1	1	1	1	5.0086e+06	0.0604468	0.0225256	0.145131	0.148432	4.92161e+06	9.93022e+06	2.44986e-09
551	1	1	1	1	5.0086e+06	0.0576712	0.0214912	0.138467	0.141619	4.92161e+06	9.93022e+06	2.33736e-09
552	1	1	1	1	5.0086e+06	0.0550231	0.0205044	0.132109	0.135119	4.92161e+06	9.93022e+06	2.23003e-09
553	1	1	1	1	5.0086e+06	0.0524965	0.0195629	0.126042	0.128917	4.92161e+06	9.93022e+06	2.12763e-09
554	1	1	1	1	5.0086e+06	0.050086	0.0186646	0.120255	0.123	4.92161e+06	9.93022e+06	2.02994e-09
555	1	1	1	1	5.0086e+06	0.0477861	0.0178075	0.114733	0.117354	4.92161e+06	9.93022e+06	1.93673e-09
556	1	1	1	1	5.0086e+06	0.0455919	0.0169899	0.109465	0.111968	4.92161e+06	9.93022e+06	1.8478e-09
557	1	1	1	1	5.0086e+06	0.0434984	0.0162097	0.104438	0.106828	4.92161e+06	9.93022e+06	1.76295e-09
558	1	1	1	1	5.0086e+06	0.041501	0.0154654	0.0996426	0.101925	4.92161e+06	9.93022e+06	1.682e-09
559	1	1	1	1	5.0086e+06	0.0395954	0.0147553	0.0950672	0.0972463	4.92161e+06	9.93022e+06	1.60477e-09
560	1	1	1	1	5.0086e+06	0.0377772	0.0140777	0.0907019	0.0927825	4.92161e+06	9.93022e+06	1.53108e-09
561	1	1	1	1	5.0086e+06	0.0360426	0.0134313	0.0865371	0.0885236	4.92161e+06	9.93022e+06	1.46077e-09
562	1	1	1	1	5.0086e+06	0.0343876	0.0128145	0.0825634	0.0844601	4.92161e+06	9.93022e+06	1.3937e-09
563	1	1	1	1	5.0086e+06	0.0328085	0.0122261	0.0787723	0.0805831	4.92161e+06	9.93022e+06	1.3297e-09
564	1	1	1	1	5.0086e+06	0.031302	0.0116647	0.0751552	0.076884	4.92161e+06	9.93022e+06	1.26864e-09
565	1	1	1	1	5.0086e+06	0.0298647	0.0111291	0.0717042	0.0733548	4.92161e+06	9.93022e+06	1.21039e-09
566	1	1	1	1	5.0086e+06	0.0284934	0.0106181	0.0684117	0.0699875	4.92161e+06	9.93022e+06	1.15481e-09
567	1	1	1	1	5.0086e+06	0.027185	0.0101305	0.0652704	0.0667747	4.92161e+06	9.93022e+06	1.10178e-09
568	1	1	1	1	5.0086e+06	0.0259367	0.00966534	0.0622733	0.0637094	4.92161e+06	9.93022e+06	1.05119e-09
569	1	1	1	1	5.0086e+06	0.0247458	0.00922153	0.0594138	0.0607848	4.92161e+06	9.93022e+06	1.00292e-09
570	1	1	1	1	5.0086e+06	0.0236095	0.00879809	0.0566856	0.0579945	4.92161e+06	9.93022e+06	9.56874e-10
571	1	1	1	1	5.0086e+06	0.0225254	0.0083941	0.0540827	0.0553322	4.92161e+06	9.93022e+06	9.12933e-10
572	1	1	1	1	5.0086e+06	0.0214911	0.00800866	0.0515994	0.0527921	4.92161e+06	9.93022e+06	8.71013e-10
573	1	1	1	1	5.0086e+06	0.0205042	0.00764092	0.04923	0.0503686	4.92161e+06	9.93022e+06	8.31016e-10
574	1	1	1	1	5.0086e+06	0.0195627	0.00729006	0.0469695	0.0480563	4.92161e+06	9.93022e+06	7.92858e-10
575	1	1	1	1	5.0086e+06	0.0186644	0.00695532	0.0448127	0.0458502	4.92161e+06	9.93022e+06	7.56453e-10
576	1	1	1	1	5.0086e+06	0.0178074	0.00663594	0.042755	0.0437454	4.92161e+06	9.93022e+06	7.2172e-10
577	1	1	1	1	5.0086e+06	0.0169897	0.00633124	0.0407918	0.0417371	4.92161e+06	9.93022e+06	6.88579e-10
578	1	1	1	1	5.0086e+06	0.0162096	0.00604052	0.0389187	0.0398211	4.92161e+06	9.93022e+06	6.56959e-10
579	1	1	1	1	5.0086e+06	0.0154653	0.00576315	0.0371316	0.037993	4.92161e+06	9.93022e+06	6.26793e-10
580	1	1	1	1	5.0086e+06	0.0147551	0.00549851	0.0354266	0.0362488	4.92161e+06	9.93022e+06	5.98011e-10
581	1	1	1	1	5.0086e+06	0.0140776	0.00524603	0.0337999	0.0345846	4.92161e+06	9.93022e+06	5.70552e-10
582	1	1	1	1	5.0086e+06	0.0134312	0.00500515	0.0322479	0.0329969	4.92161e+06	9.93022e+06	5.44356e-10
583	1	1	1	1	5.0086e+06	0.0128145	0.00477532	0.0307671	0.031482	4.92161e+06	9.93022e+06	5.19357e-10
584	1	1	1	1	5.0086e+06	0.0122261	0.00455605	0.0293543	0.0300367	4.92161e+06	9.93022e+06	4.95512e-10
585	1	1	1	1	5.0086e+06	0.0116647	0.00434684	0.0280064	0.0286578	4.92161e+06	9.93022e+06	4.72758e-10
586	1	1	1	1	5.0086e+06	0.011129	0.00414724	0.0267204	0.0273421	4.92161e+06	9.93022e+06	4.51052e-10
587	1	1	1	1	5.0086e+06	0.010618	0.00395681	0.0254935	0.0260868	4.92161e+06	9.93022e+06	4.30338e-10
588	1	1	1	1	5.0086e+06	0.0101304	0.00377512	0.0243229	0.0248892	4.92161e+06	9.93022e+06	4.10577e-10
589	1	1	1	1	5.0086e+06	0.00966526	0.00360177	0.023206	0.0237465	4.92161e+06	9.93022e+06	3.91725e-10
590	1	1	1	1	5.0086e+06	0.00922145	0.00343638	0.0221404	0.0226563	4.92161e+06	9.93022e+06	3.73738e-10
591	1	1	1	1	5.0086e+06	0.00879802	0.00327859	0.0211238	0.0216161	4.92161e+06	9.93022e+06	3.56574e-10
592	1	1	1	1	5.0086e+06	0.00839404	0.00312804	0.0201538	0.0206237	4.92161e+06	9.93022e+06	3.40201e-10
593	1	1	1	1	5.0086e+06	0.0080086	0.00298441	0.0192284	0.0196769	4.92161e+06	9.93022e+06	3.24581e-10
594	1	1	1	1	5.0086e+06	0.00764086	0.00284737	0.0183455	0.0187735	4.92161e+06	9.93022e+06	3.09679e-10
595	1	1	1	1	5.0086e+06	0.00729001	0.00271663	0.0175031	0.0179116	4.92161e+06	9.93022e+06	2.9546e-10
596	1	1	1	1	5.0086e+06	0.00695527	0.00259189	0.0166994	0.0170892	4.92161e+06	9.93022e+06	2.81892e-10
597	1	1	1	1	5.0086e+06	0.00663591	0.00247287	0.0159326	0.0163046	4.92161e+06	9.93022e+06	2.68947e-10
598	1	1	1	1	5.0086e+06	0.00633119	0.00235932	0.015201	0.0155561	4.92161e+06	9.93022e+06	2.56597e-10
599	1	1	1	1	5.0086e+06	0.00604048	0.00225099	0.014503	0.0148418	4.92161e+06	9.93022e+06	2.44817e-10
600	1	1	1	1	5.0086e+06	0.00576311	0.00214763	0.013837	0.0141604	4.92161e+06	9.93022e+06	2.33574e-10
601	1	1	1	1	5.0086e+06	0.00549848	0.00204901	0.0132017	0.0135103	4.92161e+06	9.93022e+06	2.2285e-10
602	1	1	1	1	5.0086e+06	0.005246	0.00195493	0.0125955	0.01289	4.92161e+06	9.93022e+06	2.12616e-10
603	1	1	1	1	5.0086e+06	0.00500512	0.00186516	0.0120171	0.0122982	4.92162e+06	9.93022e+06	2.02854e-10
604	1	1	1	1	5.0086e+06	0.00477529	0.00177952	0.0114653	0.0117335	4.92162e+06	9.93022e+06	1.9354e-10
605	1	1	1	1	5.0086e+06	0.00455602	0.0016978	0.0109388	0.0111948	4.92162e+06	9.93022e+06	1.84651e-10
606	1	1	1	1	5.0086e+06	0.00434681	0.00161984	0.0104366	0.0106808	4.92162e+06	9.93022e+06	1.76171e-10
607	1	1	1	1	5.0086e+06	0.00414721	0.00154546	0.00995733	0.0101905	4.92162e+06	9.93022e+06	1.68082e-10
608	1	1	1	1	5.0086e+06	0.00395678	0.0014745	0.00950011	0.00972258	4.92162e+06	9.93022e+06	1.60363e-10
609	1	1	1	1	5.0086e+06	0.00377509	0.00140679	0.00906388	0.00927618	4.92162e+06	9.93022e+06	1.53e-10
610	1	1	1	1	5.0086e+06	0.00360175	0.00134219	0.00864769	0.00885028	4.92162e+06	9.93022e+06	1.45975e-10
611	1	1	1	1	5.0086e+06	0.00343636	0.00128056	0.0082506	0.00844393	4.92162e+06	9.93022e+06	1.39273e-10
612	1	1	1	1	5.0086e+06	0.00327857	0.00122176	0.00787175	0.00805624	4.92162e+06	9.93022e+06	1.32878e-10
613	1	1	1	1	5.0086e+06	0.00312802	0.00116566	0.00751029	0.00768635	4.92162e+06	9.93022e+06	1.26778e-10
614	1	1	1	1	5.0086e+06	0.00298439	0.00111214	0.00716543	0.00733344	4.92162e+06	9.93022e+06	1.20956e-10
615	1	1	1	1	5.0086e+06	0.00284736	0.00106107	0.00683641	0.00699673	4.92162e+06	9.93022e+06	1.15399e-10
616	1	1	1	1	5.0086e+06	0.00271661	0.00101235	0.0065225	0.00667549	4.92162e+06	9.93022e+06	1.101e-10
617	1	1	1	1	5.0086e+06	0.00259187	0.00096586	0.006223	0.00636899	4.92162e+06	9.93022e+06	1.05044e-10
618	1	1	1	1	5.0086e+06	0.00247284	0.00092151	0.00593725	0.00607656	4.92162e+06	9.93022e+06	1.00222e-10
619	1	1	1	1	5.0086e+06	0.0023593	0.000879195	0.00566462	0.00579756	4.92162e+06	9.93022e+06	9.56186e-11
620	1	1	1	1	5.0086e+06	0.00225097	0.000838824	0.00540451	0.00553137	4.92162e+06	9.93022e+06	9.12292e-11
621	1	1	1	1	5.0086e+06	0.00214761	0.000800308	0.00515634	0.0052774	4.92162e+06	9.93022e+06	8.70424e-11
622	1	1	1	1	5.0086e+06	0.00204899	0.00076356	0.00491957	0.00503509	4.92162e+06	9.93022e+06	8.30447e-11
623	1	1	1	1	5.0086e+06	0.0019549	0.000728498	0.00469368	0.0048039	4.92162e+06	9.93022e+06	7.92308e-11
624	1	1	1	1	5.0086e+06	0.00186514	0.000695048	0.00447815	0.00458333	4.92162e+06	9.93022e+06	7.55911e-11
625	1	1	1	1	5.0086e+06	0.00177949	0.000663132	0.00427252	0.00437289	4.92162e+06	9.93022e+06	7.21192e-11
626	1	1	1	1	5.0086e+06	0.00169778	0.00063268	0.00407634	0.00417211	4.92162e+06	9.93022e+06	6.88081e-11
627	1	1	1	1	5.0086e+06	0.00161983	0.00060363	0.00388916	0.00398055	4.92162e+06	9.93022e+06	6.56515e-11
628	1	1	1	1	5.0086e+06	0.00154545	0.000575912	0.00371058	0.00379778	4.92162e+06	9.93022e+06	6.26361e-11
629	1	1	1	1	5.0086e+06	0.00147449	0.000549469	0.00354019	0.00362341	4.92162e+06	9.93022e+06	5.97602e-11
630	1	1	1	1	5.0086e+06	0.00140678	0.000524237	0.00337763	0.00345704	4.92162e+06	9.93022e+06	5.70175e-11
631	1	1	1	1	5.0086e+06	0.00134219	0.000500169	0.00322254	0.00329831	4.92162e+06	9.93022e+06	5.43965e-11
632	1	1	1	1	5.0086e+06	0.00128056	0.000477201	0.00307457	0.00314686	4.92162e+06	9.93022e+06	5.1898e-11
633	1	1	1	1	5.0086e+06	0.00122176	0.00045529	0.00293339	0.00300237	4.92162e+06	9.93022e+06	4.95177e-11
634	1	1	1	1	5.0086e+06	0.00116566	0.000434383	0.0027987	0.00286452	4.92162e+06	9.93022e+06	4.72431e-11
635	1	1	1	1	5.0086e+06	0.00111214	0.000414436	0.00267019	0.00273299	4.92162e+06	9.93022e+06	4.50759e-11
636	1	1	1	1	5.0086e+06	0.00106107	0.000395409	0.00254758	0.00260751	4.92162e+06	9.93022e+06	4.30029e-11
637	1	1	1	1	5.0086e+06	0.00101235	0.000377252	0.0024306	0.00248778	4.92162e+06	9.93022e+06	4.10303e-11
638	1	1	1	1	5.0086e+06	0.000965865	0.000359931	0.002319	0.00237355	4.92162e+06	9.93022e+06	3.91438e-11
639	1	1	1	1	5.0086e+06	0.000921522	0.000343404	0.00221251	0.00226457	4.92162e+06	9.93022e+06	3.73461e-11
640	1	1	1	1	5.0086e+06	0.000879206	0.000327636	0.00211092	0.00216059	4.92162e+06	9.93022e+06	3.56337e-11
641	1	1	1	1	5.0086e+06	0.000838831	0.000312592	0.00201399	0.00206139	4.92162e+06	9.93022e+06	3.39986e-11
642	1	1	1	1	5.0086e+06	0.00080031	0.000298238	0.00192152	0.00196674	4.92162e+06	9.93022e+06	3.24381e-11
643	1	1	1	1	5.0086e+06	0.000763562	0.000284543	0.00183328	0.00187643	4.92162e+06	9.93022e+06	3.0945e-11
644	1	1	1	1	5.0086e+06	0.000728498	0.000271476	0.0017491	0.00179027	4.92162e+06	9.93022e+06	2.95239e-11
645	1	1	1	1	5.0086e+06	0.000695054	0.000259015	0.00166879	0.00170807	4.92162e+06	9.93022e+06	2.81712e-11
646	1	1	1	1	5.0086e+06	0.000663146	0.00024712	0.00159216	0.00162964	4.92162e+06	9.93022e+06	2.68772e-11
647	1	1	1	1	5.0086e+06	0.000632692	0.000235774	0.00151906	0.00155482	4.92162e+06	9.93022e+06	2.56417e-11
648	1	1	1	1	5.0086e+06	0.000603644	0.000224947	0.0014493	0.00148343	4.92162e+06	9.93022e+06	2.4464e-11
649	1	1	1	1	5.0086e+06	0.000575929	0.000214619	0.00138276	0.00141531	4.92162e+06	9.93022e+06	2.33404e-11
650	1	1	1	1	5.0086e+06	0.00054948	0.000204765	0.00131927	0.00135033	4.92162e+06	9.93022e+06	2.22711e-11
651	1	1	1	1	5.0086e+06	0.000524246	0.000195362	0.00125869	0.00128833	4.92162e+06	9.93022e+06	2.1247e-11
652	1	1	1	1	5.0086e+06	0.000500156	0.000186386	0.00120088	0.00122917	4.92162e+06	9.93022e+06	2.027e-11
653	1	1	1	1	5.0086e+06	0.000477193	0.000177827	0.00114574	0.00117273	4.92162e+06	9.93022e+06	1.93383e-11
654	1	1	1	1	5.0086e+06	0.00045529	0.000169663	0.00109313	0.00111888	4.92162e+06	9.93022e+06	1.84501e-11
655	1	1	1	1	5.0086e+06	0.000434381	0.000161872	0.00104294	0.00106751	4.92162e+06	9.93022e+06	1.76046e-11
656	1	1	1	1	5.0086e+06	0.000414438	0.00015444	0.000995047	0.00101849	4.92162e+06	9.93022e+06	1.67946e-11
657	1	1	1	1	5.0086e+06	0.000395404	0.000147348	0.000949356	0.000971726	4.92162e+06	9.93022e+06	1.60245e-11
658	1	1	1	1	5.0086e+06	0.000377248	0.000140583	0.000905763	0.000927108	4.92162e+06	9.93022e+06	1.52909e-11
659	1	1	1	1	5.0086e+06	0.000359909	0.000134122	0.000864162	0.000884538	4.92162e+06	9.93022e+06	1.45866e-11
660	1	1	1	1	5.0086e+06	0.000343388	0.000127962	0.00082448	0.000843923	4.92162e+06	9.93022e+06	1.3916e-11
661	1	1	1	1	5.0086e+06	0.000327613	0.000122087	0.00078662	0.000805172	4.92162e+06	9.93022e+06	1.32792e-11
662	1	1	1	1	5.0086e+06	0.000312569	0.00011648	0.000750498	0.000768201	4.92162e+06	9.93022e+06	1.26672e-11
663	1	1	1	1	5.0086e+06	0.000298219	0.00011113	0.000716035	0.000732928	4.92162e+06	9.93022e+06	1.20863e-11
664	1	1	1	1	5.0086e+06	0.00028452	0.000106028	0.000683154	0.000699274	4.92162e+06	9.93022e+06	1.15321e-11
665	1	1	1	1	5.0086e+06	0.000271459	0.000101159	0.000651783	0.000667165	4.92162e+06	9.93022e+06	1.10036e-11
666	1	1	1	1	5.0086e+06	0.000258998	9.65176e-05	0.000621856	0.000636531	4.92162e+06	9.93022e+06	1.04983e-11
667	1	1	1	1	5.0086e+06	0.000247102	9.20842e-05	0.000593301	0.000607303	4.92162e+06	9.93022e+06	1.00169e-11
668	1	1	1	1	5.0086e+06	0.000235755	8.78552e-05	0.000566057	0.000579417	4.92162e+06	9.93022e+06	9.55325e-12
669	1	1	1	1	5.0086e+06	0.000224938	8.38217e-05	0.000540064	0.000552812	4.92162e+06	9.93022e+06	9.11538e-12
670	1	1	1	1	5.0086e+06	0.000214611	7.99743e-05	0.000515265	0.000527428	4.92162e+06	9.93022e+06	8.69882e-12
671	1	1	1	1	5.0086e+06	0.000204763	7.63033e-05	0.000491606	0.00050321	4.92162e+06	9.93022e+06	8.29825e-12
672	1	1	1	1	5.0086e+06	0.000195354	7.27993e-05	0.000469033	0.000480104	4.92162e+06	9.93022e+06	7.91633e-12
673	1	1	1	1	5.0086e+06	0.000186377	6.94544e-05	0.000447491	0.000458059	4.92162e+06	9.93022e+06	7.55396e-12
674	1	1	1	1	5.0086e+06	0.000177819	6.62646e-05	0.000426943	0.000437026	4.92162e+06	9.93022e+06	7.20934e-12
675	1	1	1	1	5.0086e+06	0.000169652	6.32212e-05	0.000407339	0.000416958	4.92162e+06	9.93022e+06	6.87628e-12
676	1	1	1	1	5.0086e+06	0.000161868	6.03193e-05	0.000388634	0.000397813	4.92162e+06	9.93022e+06	6.56186e-12
677	1	1	1	1	5.0086e+06	0.000154439	5.75503e-05	0.000370789	0.000379546	4.92162e+06	9.93022e+06	6.25899e-12
678	1	1	1	1	5.0086e+06	0.000147344	5.49078e-05	0.000353763	0.000362118	4.92162e+06	9.93022e+06	5.97122e-12
679	1	1	1	1	5.0086e+06	0.00014058	5.23873e-05	0.00033752	0.00034549	4.92162e+06	9.93022e+06	5.69944e-12
680	1	1	1	1	5.0086e+06	0.00013413	4.9982e-05	0.000322017	0.000329626	4.92162e+06	9.93022e+06	5.43743e-12
681	1	1	1	1	5.0086e+06	0.000127975	4.76881e-05	0.000307232	0.00031449	4.92162e+06	9.93022e+06	5.18607e-12
682	1	1	1	1	5.0086e+06	0.000122108	4.55003e-05	0.000293126	0.000300049	4.92162e+06	9.93022e+06	4.94715e-12
683	1	1	1	1	5.0086e+06	0.000116503	4.34129e-05	0.000279669	0.000286272	4.92162e+06	9.93022e+06	4.72244e-12
684	1	1	1	1	5.0086e+06	0.00011115	4.14207e-05	0.00026683	0.000273127	4.92162e+06	9.93022e+06	4.50573e-12
685	1	1	1	1	5.0086e+06	0.000106055	3.95194e-05	0.000254581	0.000260586	4.92162e+06	9.93022e+06	4.29701e-12
686	1	1	1	1	5.0086e+06	0.000101186	3.77059e-05	0.000242894	0.00024862	4.92162e+06	9.93022e+06	4.10072e-12
687	1	1	1	1	5.0086e+06	9.65081e-05	3.59671e-05	0.000231728	0.000237204	4.92162e+06	9.93022e+06	3.91065e-12
688	1	1	1	1	5.0086e+06	9.208e-05	3.43141e-05	0.000221088	0.000226312	4.92162e+06	9.93022e+06	3.73301e-12
689	1	1	1	1	5.0086e+06	8.78582e-05	3.2739e-05	0.000210936	0.000215921	4.92162e+06	9.93022e+06	3.55893e-12
690	1	1	1	1	5.0086e+06	8.38227e-05	3.12362e-05	0.00020125	0.000206006	4.92162e+06	9.93022e+06	3.39817e-12
691	1	1	1	1	5.0086e+06	7.9973e-05	2.98027e-05	0.000192009	0.000196546	4.92162e+06	9.93022e+06	3.24007e-12
692	1	1	1	1	5.0086e+06	7.62982e-05	2.84319e-05	0.000183193	0.000187521	4.92162e+06	9.93022e+06	3.09264e-12
693	1	1	1	1	5.0086e+06	7.27979e-05	2.71277e-05	0.000174781	0.000178911	4.92162e+06	9.93022e+06	2.95053e-12
694	1	1	1	1	5.0086e+06	6.94393e-05	2.58783e-05	0.000166751	0.000170696	4.92162e+06	9.93022e+06	2.81286e-12
695	1	1	1	1	5.0086e+06	6.62597e-05	2.46894e-05	0.000159093	0.000162858	4.92162e+06	9.93022e+06	2.68496e-12
696	1	1	1	1	5.0086e+06	6.32088e-05	2.35549e-05	0.000151787	0.000155379	4.92162e+06	9.93022e+06	2.56328e-12
697	1	1	1	1	5.0086e+06	6.03087e-05	2.24739e-05	0.000144815	0.000148244	4.92162e+06	9.93022e+06	2.44516e-12
698	1	1	1	1	5.0086e+06	5.75408e-05	2.14419e-05	0.000138164	0.000141437	4.92162e+06	9.93022e+06	2.33058e-12
699	1	1	1	1	5.0086e+06	5.4893e-05	2.04569e-05	0.000131819	0.000134942	4.92162e+06	9.93022e+06	2.22666e-12
700	1	1	1	1	5.0086e+06	5.23727e-05	1.95173e-05	0.000125765	0.000128746	4.92162e+06	9.93022e+06	2.12452e-12
701	1	1	1	1	5.0086e+06	4.99582e-05	1.86188e-05	0.000119984	0.000122834	4.92162e+06	9.93022e+06	2.02327e-12
702	1	1	1	1	5.0086e+06	4.76649e-05	1.77629e-05	0.000114473	0.000117193	4.92162e+06	9.93022e+06	1.93356e-12
703	1	1	1	1	5.0086e+06	4.54773e-05	1.69468e-05	0.000109214	0.000111812	4.92162e+06	9.93022e+06	1.84386e-12
704	1	1	1	1	5.0086e+06	4.3396e-05	1.61703e-05	0.000104198	0.000106677	4.92162e+06	9.93022e+06	1.75771e-12
705	1	1	1	1	5.0086e+06	4.14007e-05	1.54277e-05	9.94122e-05	0.000101778	4.92162e+06	9.93022e+06	1.67777e-12
706	1	1	1	1	5.0086e+06	3.94932e-05	1.47185e-05	9.48464e-05	9.71043e-05	4.92162e+06	9.93022e+06	1.60227e-12
707	1	1	1	1	5.0086e+06	3.7676e-05	1.40414e-05	9.04898e-05	9.26451e-05	4.92162e+06	9.93022e+06	1.52856e-12
708	1	1	1	1	5.0086e+06	3.595e-05	1.33952e-05	8.63325e-05	8.83907e-05	4.92162e+06	9.93022e+06	1.45839e-12
709	1	1	1	1	5.0086e+06	3.42976e-05	1.27808e-05	8.23663e-05	8.43315e-05	4.92162e+06	9.93022e+06	1.39e-12
710	1	1	1	1	5.0086e+06	3.27183e-05	1.21935e-05	7.85827e-05	8.04588e-05	4.92162e+06	9.93022e+06	1.32516e-12
711	1	1	1	1	5.0086e+06	3.12139e-05	1.16327e-05	7.49727e-05	7.67638e-05	4.92162e+06	9.93022e+06	1.26654e-12
712	1	1	1	1	5.0086e+06	2.97897e-05	1.10986e-05	7.15287e-05	7.32385e-05	4.92162e+06	9.93022e+06	1.20615e-12
713	1	1	1	1	5.0086e+06	2.84172e-05	1.05891e-05	6.8243e-05	6.9875e-05	4.92162e+06	9.93022e+06	1.15108e-12
714	1	1	1	1	5.0086e+06	2.71169e-05	1.01047e-05	6.51084e-05	6.66661e-05	4.92162e+06	9.93022e+06	1.10045e-12
715	1	1	1	1	5.0086e+06	2.58617e-05	9.64049e-06	6.2116e-05	6.36044e-05	4.92162e+06	9.93022e+06	1.04894e-12
716	1	1	1	1	5.0086e+06	2.46751e-05	9.19699e-06	5.92633e-05	6.06833e-05	4.92162e+06	9.93022e+06	1.00098e-12
717	1	1	1	1	5.0086e+06	2.35407e-05	8.77307e-06	5.65413e-05	5.78964e-05	4.92162e+06	9.93022e+06	9.5568e-13
718	1	1	1	1	5.0086e+06	2.24579e-05	8.3699e-06	5.39436e-05	5.52375e-05	4.92162e+06	9.93022e+06	9.10383e-13
719	1	1	1	1	5.0086e+06	2.1433e-05	7.98593e-06	5.14655e-05	5.27006e-05	4.92162e+06	9.93022e+06	8.66862e-13
720	1	1	1	1	5.0086e+06	2.04443e-05	7.61889e-06	4.91015e-05	5.02803e-05	4.92162e+06	9.93022e+06	8.30447e-13
721	1	1	1	1	5.0086e+06	1.95033e-05	7.26947e-06	4.68458e-05	4.7971e-05	4.92162e+06	9.93022e+06	7.90479e-13

## Sheet: T_14
Time (days)	U1	U2	U3	U4	Susceptible	Exposed	Infectious_presymptomatic	Infectious_symptomatic	Seriously_ill_hospitalized	Recovered	Active_population	beta
0	1	1	1	1	10000000	100	0	0	0	0	10000100	0
1	1	1	1	1	9.99999e+06	87.1281	16.2563	4.49352	0.0398734	2.17602	1.00001e+07	1.75565e-06
2	1	1	1	1	9.99997e+06	87.33	23.3812	13.5581	0.251376	7.42442	1.00001e+07	2.52512e-06
3	1	1	1	1	9.99994e+06	92.5124	27.4517	24.0561	0.687832	14.8312	1.00001e+07	2.96473e-06
4	1	1	1	1	9.99991e+06	99.8961	30.5951	34.979	1.35354	24.1059	1.00001e+07	3.30421e-06
5	1	1	1	1	9.99987e+06	108.529	33.5835	46.0449	2.23896	35.1822	1.00001e+07	3.62694e-06
6	1	1	1	1	9.99984e+06	118.148	36.6825	57.2414	3.33188	48.0871	1e+07	3.96164e-06
7	1	1	1	1	9.9998e+06	128.7	40.0069	68.6349	4.6219	62.887	1e+07	4.32066e-06
8	1	1	0.5	0.1	9.99976e+06	135.027	43.084	80.2345	6.10072	79.6318	1e+07	4.06705e-06
9	1	1	0.5	0.1	9.99971e+06	142.346	45.8182	91.8248	7.75765	98.256	1e+07	4.32515e-06
10	1	1	0.5	0.1	9.99967e+06	150.303	48.5251	103.33	9.57899	118.729	9.99999e+06	4.58067e-06
11	1	1	0.5	0.1	9.99962e+06	158.793	51.3188	114.781	11.5516	141.063	9.99997e+06	4.8444e-06
12	1	1	0.5	0.1	9.99957e+06	167.794	54.2479	126.236	13.6645	165.288	9.99996e+06	5.12089e-06
13	1	1	0.5	0.1	9.99952e+06	177.317	57.3342	137.766	15.9088	191.45	9.99995e+06	5.41224e-06
14	1	1	0.5	0.1	9.99946e+06	187.384	60.5925	149.44	18.2783	219.602	9.99993e+06	5.71982e-06
15	1	1	0.5	0.1	9.99941e+06	198.025	64.0345	161.325	20.7685	249.809	9.99992e+06	6.04473e-06
16	1	1	0.5	0.1	9.99934e+06	209.27	67.6713	173.486	23.3771	282.144	9.9999e+06	6.38804e-06
17	1	1	0.5	0.1	9.99928e+06	221.154	71.5144	185.985	26.1032	316.688	9.99989e+06	6.75082e-06
18	1	1	0.5	0.1	9.99921e+06	233.712	75.5755	198.883	28.9478	353.532	9.99987e+06	7.13418e-06
19	1	1	0.5	0.1	9.99913e+06	246.983	79.8672	212.239	31.9129	392.773	9.99985e+06	7.5393e-06
20	1	1	0.5	0.1	9.99906e+06	261.007	84.4023	226.111	35.0021	434.521	9.99984e+06	7.96741e-06
21	1	1	0.5	0.1	9.99898e+06	275.827	89.1949	240.557	38.2199	478.891	9.99982e+06	8.41981e-06
22	1	1	0.5	0.1	9.99889e+06	291.488	94.2594	255.634	41.572	526.008	9.9998e+06	8.89789e-06
23	1	1	0.5	0.1	9.9988e+06	308.038	99.6113	271.401	45.0652	576.009	9.99978e+06	9.40309e-06
24	1	1	0.5	0.1	9.9987e+06	325.526	105.267	287.916	48.7069	629.037	9.99976e+06	9.93696e-06
25	1	1	0.5	0.1	9.9986e+06	344.006	111.243	305.238	52.5058	685.249	9.99974e+06	1.05011e-05
26	1	1	0.5	0.1	9.99849e+06	363.535	117.559	323.429	56.4713	744.808	9.99972e+06	1.10973e-05
27	1	1	0.5	0.1	9.99838e+06	384.171	124.232	342.551	60.6135	807.891	9.99969e+06	1.17272e-05
28	1	1	0.5	0.1	9.99826e+06	405.977	131.284	362.67	64.9436	874.686	9.99967e+06	1.23929e-05
29	1	1	0.5	0.1	9.99813e+06	429.02	138.737	383.851	69.4734	945.391	9.99964e+06	1.30964e-05
30	1	1	0.5	0.1	9.99799e+06	453.37	146.611	406.164	74.2157	1020.22	9.99961e+06	1.38397e-05
31	1	1	0.5	0.1	9.99785e+06	479.1	154.933	429.682	79.184	1099.39	9.99959e+06	1.46252e-05
32	1	1	0.5	0.1	9.9977e+06	506.288	163.725	454.48	84.3928	1183.15	9.99955e+06	1.54552e-05
33	1	1	0.5	0.1	9.99754e+06	535.018	173.017	480.637	89.8572	1271.75	9.99952e+06	1.63323e-05
34	1	1	0.5	0.1	9.99737e+06	565.375	182.835	508.236	95.5934	1365.45	9.99949e+06	1.72591e-05
35	1	1	0.5	0.1	9.9972e+06	597.453	193.209	537.362	101.619	1464.53	9.99945e+06	1.82384e-05
36	1	1	0.5	0.1	9.99701e+06	631.347	204.172	568.106	107.951	1569.31	9.99941e+06	1.92732e-05
37	1	1	0.5	0.1	9.99681e+06	667.162	215.755	600.565	114.609	1680.08	9.99937e+06	2.03666e-05
38	1	1	0.5	0.1	9.9966e+06	705.005	227.994	634.839	121.613	1797.2	9.99933e+06	2.15219e-05
39	1	1	0.5	0.1	9.99638e+06	744.991	240.927	671.032	128.985	1921.01	9.99929e+06	2.27427e-05
40	1	1	0.5	0.1	9.99615e+06	787.24	254.592	709.256	136.746	2051.89	9.99924e+06	2.40326e-05
41	1	1	0.5	0.1	9.9959e+06	831.88	269.031	749.629	144.921	2190.24	9.99919e+06	2.53955e-05
42	1	1	0.5	0.1	9.99564e+06	879.047	284.286	792.274	153.533	2336.47	9.99914e+06	2.68355e-05
43	1	1	0.5	0.1	9.99536e+06	928.882	300.406	837.32	162.61	2491.04	9.99908e+06	2.83571e-05
44	1	1	0.5	0.1	9.99507e+06	981.536	317.437	884.906	172.179	2654.4	9.99903e+06	2.99647e-05
45	1	1	0.5	0.1	9.99476e+06	1037.17	335.431	935.175	182.268	2827.05	9.99896e+06	3.16632e-05
46	1	1	0.5	0.1	9.99444e+06	1095.94	354.443	988.281	192.909	3009.52	9.9989e+06	3.34578e-05
47	1	1	0.5	0.1	9.9941e+06	1158.04	374.53	1044.38	204.135	3202.37	9.99883e+06	3.53538e-05
48	1	1	0.5	0.1	9.99373e+06	1223.65	395.752	1103.66	215.978	3406.17	9.99876e+06	3.7357e-05
49	1	1	0.5	0.1	9.99335e+06	1292.96	418.173	1166.27	228.476	3621.54	9.99868e+06	3.94733e-05
50	1	1	0.5	0.1	9.99294e+06	1366.18	441.861	1232.43	241.665	3849.14	9.9986e+06	4.17092e-05
51	1	1	0.5	0.1	9.99251e+06	1443.54	466.886	1302.32	255.587	4089.65	9.99851e+06	4.40713e-05
52	1	1	0.5	0.1	9.99206e+06	1525.26	493.323	1376.15	270.283	4343.81	9.99842e+06	4.65667e-05
53	1	1	0.5	0.1	9.99158e+06	1611.59	521.253	1454.16	285.798	4612.38	9.99833e+06	4.92029e-05
54	1	1	0.5	0.1	9.99108e+06	1702.78	550.757	1536.56	302.179	4896.18	9.99823e+06	5.19878e-05
55	1	1	0.5	0.1	9.99054e+06	1799.12	581.925	1623.62	319.475	5196.07	9.99812e+06	5.49297e-05
56	1	1	0.5	0.1	9.98998e+06	1900.88	614.849	1715.6	337.739	5512.94	9.99801e+06	5.80373e-05
57	1	1	0.5	0.1	9.98938e+06	2008.36	649.627	1812.76	357.025	5847.77	9.99789e+06	6.13199e-05
58	1	1	0.5	0.1	9.98875e+06	2121.9	686.364	1915.4	377.393	6201.55	9.99776e+06	6.47872e-05
59	1	1	0.5	0.1	9.98809e+06	2241.82	725.167	2023.83	398.903	6575.37	9.99763e+06	6.84497e-05
60	1	1	0.5	0.1	9.98739e+06	2368.47	766.153	2138.36	421.62	6970.34	9.99749e+06	7.23181e-05
61	1	1	0.5	0.1	9.98664e+06	2502.25	809.442	2259.36	445.613	7387.66	9.99734e+06	7.64038e-05
62	1	1	0.5	0.1	9.98586e+06	2643.52	855.163	2387.16	470.954	7828.58	9.99719e+06	8.0719e-05
63	1	1	0.5	0.1	9.98503e+06	2792.72	903.45	2522.16	497.718	8294.44	9.99702e+06	8.52764e-05
64	1	1	0.5	0.1	9.98416e+06	2950.29	954.445	2664.75	525.986	8786.62	9.99685e+06	9.00894e-05
65	1	1	0.5	0.1	9.98323e+06	3116.67	1008.3	2815.35	555.843	9306.62	9.99666e+06	9.51721e-05
66	1	1	0.5	0.1	9.98225e+06	3292.37	1065.17	2974.43	587.378	9855.99	9.99647e+06	0.000100539
67	1	1	0.5	0.1	9.98122e+06	3477.88	1125.22	3142.43	620.686	10436.4	9.99626e+06	0.000106207
68	1	1	0.5	0.1	9.98013e+06	3673.76	1188.63	3319.86	655.865	11049.5	9.99604e+06	0.000112191
69	1	1	0.5	0.1	9.97898e+06	3880.57	1255.59	3507.25	693.02	11697.3	9.99582e+06	0.00011851
70	1	1	0.5	0.1	9.97777e+06	4098.9	1326.27	3705.14	732.262	12381.6	9.99557e+06	0.000125181
71	1	1	0.5	0.1	9.97648e+06	4329.39	1400.91	3914.1	773.708	13104.4	9.99532e+06	0.000132224
72	1	1	0.5	0.1	9.97513e+06	4572.69	1479.69	4134.76	817.48	13868	9.99505e+06	0.000139659
73	1	1	0.5	0.1	9.9737e+06	4829.51	1562.86	4367.76	863.707	14674.6	9.99476e+06	0.000147508
74	1	1	0.5	0.1	9.97218e+06	5100.58	1650.65	4613.77	912.527	15526.6	9.99446e+06	0.000155792
75	1	1	0.5	0.1	9.97059e+06	5386.66	1743.31	4873.51	964.084	16426.5	9.99414e+06	0.000164536
76	1	1	0.5	0.1	9.9689e+06	5688.57	1841.11	5147.72	1018.53	17377	9.99381e+06	0.000173765
77	1	1	0.5	0.1	9.96712e+06	6007.15	1944.32	5437.21	1076.02	18381	9.99345e+06	0.000183503
78	1	1	0.5	0.1	9.96524e+06	6343.3	2053.23	5742.8	1136.73	19441.3	9.99308e+06	0.00019378
79	1	1	0.5	0.1	9.96326e+06	6697.95	2168.15	6065.36	1200.83	20561.1	9.99268e+06	0.000204623
80	1	1	0.5	0.1	9.96116e+06	7072.09	2289.4	6405.81	1268.51	21743.8	9.99227e+06	0.000216064
81	1	1	0.5	0.1	9.95895e+06	7466.75	2417.31	6765.13	1339.97	22992.7	9.99183e+06	0.000228132
82	1	1	0.5	0.1	9.95662e+06	7883.01	2552.24	7144.33	1415.42	24311.5	9.99136e+06	0.000240863
83	1	1	0.5	0.1	9.95415e+06	8321.99	2694.56	7544.48	1495.06	25704.2	9.99087e+06	0.00025429
84	1	1	0.5	0.1	9.95155e+06	8784.9	2844.66	7966.7	1579.14	27174.7	9.99035e+06	0.000268451
85	1	1	0.5	0.1	9.94881e+06	9272.97	3002.93	8412.16	1667.89	28727.3	9.98981e+06	0.000283383
86	1	1	0.5	0.1	9.94591e+06	9787.51	3169.82	8882.1	1761.56	30366.5	9.98923e+06	0.000299127
87	1	1	0.5	0.1	9.94285e+06	10329.9	3345.77	9377.83	1860.43	32097.1	9.98863e+06	0.000315724
88	1	1	0.5	0.1	9.93963e+06	10901.5	3531.23	9900.69	1964.77	33924.1	9.98798e+06	0.000333219
89	1	1	0.5	0.1	9.93623e+06	11503.8	3726.7	10452.1	2074.89	35852.7	9.98731e+06	0.000351657
90	1	1	0.5	0.1	9.93264e+06	12138.4	3932.69	11033.6	2191.07	37888.3	9.9866e+06	0.000371087
91	1	1	0.5	0.1	9.92885e+06	12806.9	4149.72	11646.7	2313.67	40037	9.98584e+06	0.000391557
92	1	1	0.5	0.1	9.92486e+06	13510.9	4378.35	12293.1	2443	42304.6	9.98505e+06	0.000413121
93	1	1	0.5	0.1	9.92065e+06	14252.3	4619.17	12974.4	2579.44	44697.7	9.98422e+06	0.000435832
94	1	1	0.5	0.1	9.91621e+06	15032.9	4872.76	13692.4	2723.36	47223	9.98333e+06	0.000459747
95	1	1	0.5	0.1	9.91152e+06	15854.4	5139.75	14449.1	2875.15	49887.6	9.98241e+06	0.000484924
96	1	1	0.5	0.1	9.90659e+06	16719	5420.8	15246.4	3035.22	52698.9	9.98143e+06	0.000511426
97	1	1	0.5	0.1	9.90139e+06	17628.6	5716.57	16086.3	3204.01	55664.7	9.9804e+06	0.000539314
98	1	1	0.5	0.1	9.8959e+06	18585.3	6027.77	16970.8	3381.97	58793.1	9.97931e+06	0.000568656
99	1	1	0.5	0.1	9.89013e+06	19591.4	6355.11	17902.4	3569.58	62092.9	9.97817e+06	0.000599518
100	1	1	0.5	0.1	9.88404e+06	20649	6699.36	18883.1	3767.32	65572.9	9.97696e+06	0.000631971
101	1	1	0.5	0.1	9.87763e+06	21760.5	7061.27	19915.4	3975.72	69242.7	9.97569e+06	0.000666087
102	1	1	0.5	0.1	9.87088e+06	22928.3	7441.66	21001.8	4195.31	73112	9.97436e+06	0.000701942
103	1	1	0.5	0.1	9.86377e+06	24154.8	7841.33	22144.9	4426.67	77191.3	9.97295e+06	0.000739612
104	1	1	0.5	0.1	9.85628e+06	25442.5	8261.13	23347.2	4670.38	81491.3	9.97147e+06	0.000779177
105	1	1	0.5	0.1	9.8484e+06	26794	8701.93	24611.7	4927.04	86023.3	9.96992e+06	0.000820717
106	1	1	0.5	0.1	9.84011e+06	28211.9	9164.61	25941	5197.31	90799.3	9.96828e+06	0.000864316
107	1	1	0.5	0.1	9.83138e+06	29698.8	9650.08	27338.1	5481.84	95831.4	9.96656e+06	0.000910058
108	1	1	0.5	0.1	9.82221e+06	31257.6	10159.2	28806	5781.33	101133	9.96476e+06	0.000958028
109	1	1	0.5	0.1	9.81256e+06	32890.9	10693.1	30347.9	6096.48	106716	9.96286e+06	0.00100832
110	1	1	0.5	0.1	9.80241e+06	34601.4	11252.4	31966.9	6428.05	112597	9.96086e+06	0.00106101
111	1	1	0.5	0.1	9.79175e+06	36392	11838.4	33666.3	6776.8	118788	9.95877e+06	0.0011162
112	1	1	0.5	0.1	9.78054e+06	38265.4	12451.8	35449.3	7143.52	125305	9.95657e+06	0.00117397
113	1	1	0.5	0.1	9.76878e+06	40224.3	13093.7	37319.5	7529.04	132165	9.95426e+06	0.00123441
114	1	1	0.5	0.1	9.75642e+06	42271.5	13765	39280.1	7934.2	139383	9.95184e+06	0.00129762
115	1	1	0.5	0.1	9.74345e+06	44409.7	14466.7	41334.8	8359.88	146976	9.9493e+06	0.00136368
116	1	1	0.5	0.1	9.72984e+06	46641.5	15199.6	43487	8806.97	154961	9.94664e+06	0.00143268
117	1	1	0.5	0.1	9.71556e+06	48969.3	15964.8	45740.2	9276.4	163358	9.94385e+06	0.00150471
118	1	1	0.5	0.1	9.70059e+06	51395.7	16763.1	48098.1	9769.1	172185	9.94093e+06	0.00157984
119	1	1	0.5	0.1	9.6849e+06	53922.9	17595.3	50564.2	10286	181461	9.93788e+06	0.00165815
120	1	1	0.5	0.1	9.66846e+06	56553	18462.3	53142	10828.2	191206	9.93468e+06	0.00173973
121	1	1	0.5	0.1	9.65125e+06	59288	19364.8	55834.9	11396.6	201441	9.93134e+06	0.00182464
122	1	1	0.5	0.1	9.63323e+06	62129.7	20303.5	58646.5	11992.2	212186	9.92785e+06	0.00191295
123	1	1	0.5	0.1	9.61438e+06	65079.4	21279.1	61580	12616.1	223464	9.92421e+06	0.00200471
124	1	1	0.5	0.1	9.59467e+06	68138.4	22292	64638.5	13269.3	235297	9.9204e+06	0.00209997
125	1	1	0.5	0.1	9.57408e+06	71307.5	23342.7	67825.3	13952.8	247707	9.91643e+06	0.00219878
126	1	1	0.5	0.1	9.55256e+06	74587.3	24431.5	71143.1	14667.6	260718	9.9123e+06	0.00230116
127	1	1	0.5	0.1	9.5301e+06	77977.8	25558.8	74594.7	15414.9	274353	9.90799e+06	0.00240714
128	1	1	0.5	0.1	9.50667e+06	81478.8	26724.4	78182.4	16195.6	288636	9.90351e+06	0.00251673
129	1	1	0.5	0.1	9.48224e+06	85089.5	27928.5	81908.5	17010.7	303591	9.89885e+06	0.00262991
130	1	1	0.5	0.1	9.45679e+06	88808.4	29170.7	85774.7	17861.2	319242	9.89401e+06	0.00274667
131	1	1	0.5	0.1	9.43029e+06	92633.8	30450.7	89782.5	18748.1	335615	9.88899e+06	0.00286697
132	1	1	0.5	0.1	9.40271e+06	96563.2	31767.8	93933.1	19672.3	352733	9.88377e+06	0.00299075
133	1	1	0.5	0.1	9.37404e+06	100593	33121.3	98226.9	20634.7	370622	9.87837e+06	0.00311794
134	1	1	0.5	0.1	9.34425e+06	104721	34510.2	102664	21636.1	389306	9.87278e+06	0.00324845
135	1	1	0.5	0.1	9.31332e+06	108940	35933.1	107244	22677.3	408809	9.867e+06	0.00338217
136	1	1	0.5	0.1	9.28124e+06	113247	37388.7	111966	23758.9	429156	9.86103e+06	0.00351895
137	1	1	0.5	0.1	9.248e+06	117635	38875.2	116829	24881.7	450369	9.85488e+06	0.00365863
138	1	1	0.5	0.1	9.21357e+06	122097	40390.5	121829	26046	472473	9.84853e+06	0.00380104
139	1	1	0.5	0.1	9.17795e+06	126626	41932.3	126964	27252.4	495488	9.842e+06	0.00394595
140	1	1	0.5	0.1	9.14114e+06	131213	43498.2	132229	28501.1	519438	9.83528e+06	0.00409313
141	1	1	0.5	0.1	9.10312e+06	135848	45085.1	137621	29792.3	544341	9.82839e+06	0.00424232
142	1	1	0.5	0.1	9.0639e+06	140522	46690.1	143134	31126.1	570218	9.82133e+06	0.00439324
143	1	1	0.5	0.1	9.02348e+06	145223	48309.6	148760	32502.3	597086	9.8141e+06	0.00454555
144	1	1	0.5	0.1	8.98187e+06	149940	49939.8	154493	33920.8	624962	9.80671e+06	0.00469893
145	1	1	0.5	0.1	8.93907e+06	154659	51576.9	160325	35381	653861	9.79917e+06	0.004853
146	1	1	0.5	0.1	8.89511e+06	159368	53216.4	166245	36882.4	683795	9.79149e+06	0.00500736
147	1	1	0.5	0.1	8.85e+06	164052	54853.9	172244	38424	714777	9.78368e+06	0.00516161
148	1	1	0.5	0.1	8.80376e+06	168697	56484.5	178310	40005	746814	9.77576e+06	0.0053153
149	1	1	0.5	0.1	8.75642e+06	173288	58103.3	184430	41624.1	779913	9.76772e+06	0.00546798
150	1	1	0.5	0.1	8.70801e+06	177808	59704.9	190593	43279.7	814079	9.7596e+06	0.00561916
151	1	1	0.5	0.1	8.65857e+06	182242	61284.1	196782	44970.3	849313	9.75141e+06	0.00576834
152	1	1	0.5	0.1	8.60813e+06	186573	62835.3	202984	46693.8	885613	9.74316e+06	0.00591503
153	1	1	0.5	0.1	8.55675e+06	190785	64352.8	209182	48448.2	922976	9.73486e+06	0.0060587
154	1	1	0.5	0.1	8.50447e+06	194861	65831.1	215359	50230.9	961394	9.72655e+06	0.00619882
155	1	1	0.5	0.1	8.45133e+06	198784	67264.2	221498	52039.4	1.00086e+06	9.71824e+06	0.00633488
156	1	1	0.5	0.1	8.39741e+06	202539	68646.6	227581	53870.6	1.04135e+06	9.70995e+06	0.00646633
157	1	1	0.5	0.1	8.34275e+06	206110	69972.6	233588	55721.5	1.08286e+06	9.7017e+06	0.00659267
158	1	1	0.5	0.1	8.28743e+06	209481	71236.7	239501	57588.6	1.12537e+06	9.69351e+06	0.00671336
159	1	1	0.5	0.1	8.2315e+06	212638	72433.4	245301	59468.4	1.16884e+06	9.68541e+06	0.00682792
160	1	1	0.5	0.1	8.17504e+06	215566	73557.6	250967	61356.9	1.21326e+06	9.67743e+06	0.00693584
161	1	1	0.5	0.1	8.11812e+06	218252	74604.4	256480	63250.1	1.2586e+06	9.66958e+06	0.00703668
162	1	1	0.5	0.1	8.06082e+06	220685	75569	261820	65143.7	1.30481e+06	9.66188e+06	0.00712999
163	1	1	0.5	0.1	8.0032e+06	222853	76447.3	266967	67033.3	1.35187e+06	9.65438e+06	0.00721537
164	1	1	0.5	0.1	7.94535e+06	224747	77235.3	271903	68914.3	1.39974e+06	9.64707e+06	0.00729242
165	1	1	0.5	0.1	7.88735e+06	226359	77929.4	276609	70782	1.44837e+06	9.64e+06	0.00736081
166	1	1	0.5	0.1	7.82926e+06	227681	78526.6	281066	72631.4	1.49771e+06	9.63318e+06	0.00742025
167	1	1	0.5	0.1	7.77118e+06	228707	79024.3	285258	74457.7	1.54772e+06	9.62664e+06	0.00747046
168	1	1	0.5	0.1	7.71318e+06	229434	79420.4	289168	76255.8	1.59836e+06	9.62039e+06	0.00751123
169	1	1	0.5	0.1	7.65534e+06	229860	79713.3	292780	78020.7	1.64955e+06	9.61446e+06	0.00754239
170	1	1	0.5	0.1	7.59773e+06	229983	79901.9	296082	79747.3	1.70126e+06	9.60887e+06	0.00756381
171	1	1	0.5	0.1	7.54043e+06	229805	79985.7	299059	81430.7	1.75342e+06	9.60364e+06	0.00757543
172	1	1	0.5	0.1	7.48351e+06	229326	79964.8	301701	83065.7	1.80597e+06	9.59877e+06	0.00757722
173	1	1	0.5	0.1	7.42704e+06	228551	79839.6	303998	84647.6	1.85886e+06	9.59429e+06	0.00756919
174	1	1	0.5	0.1	7.3711e+06	227486	79611.2	305940	86171.5	1.91202e+06	9.59022e+06	0.00755143
175	1	1	0.5	0.1	7.31574e+06	226135	79281.2	307522	87632.8	1.9654e+06	9.58655e+06	0.00752404
176	1	1	0.5	0.2	7.2608e+06	224716	78873	308741	89027.2	2.01892e+06	9.58331e+06	0.00752065
177	1	1	0.5	0.2	7.20654e+06	222999	78390.7	309608	90350.5	2.07255e+06	9.58048e+06	0.00747846
178	1	1	0.5	0.2	7.15302e+06	221010	77821.7	310124	91599.2	2.12621e+06	9.57806e+06	0.00742793
179	1	1	0.5	0.2	7.10029e+06	218763	77163.3	310289	92770	2.17985e+06	9.57607e+06	0.00736882
180	1	1	0.5	0.2	7.0484e+06	216274	76417.1	310103	93859.8	2.23341e+06	9.5745e+06	0.00730123
181	1	1	0.5	0.2	6.99738e+06	213555	75585.8	309565	94865.7	2.28683e+06	9.57336e+06	0.00722542
182	1	1	0.5	0.2	6.94729e+06	210619	74673.5	308678	95785	2.34006e+06	9.57264e+06	0.00714175
183	1	1	0.5	0.5	6.89754e+06	208038	73741.7	307456	96615.3	2.39303e+06	9.57235e+06	0.00714456
184	1	1	0.5	0.5	6.84873e+06	205184	72798.9	305936	97355.3	2.44572e+06	9.57244e+06	0.00705625
185	1	1	0.5	0.5	6.80089e+06	202110	71807.2	304139	98004.1	2.49808e+06	9.57289e+06	0.00696302
186	1	1	0.5	0.5	6.75403e+06	198845	70755.7	302070	98561.6	2.55006e+06	9.5737e+06	0.00686385
187	1	1	0.5	0.5	6.70818e+06	195410	69643.2	299733	99027.4	2.60163e+06	9.57486e+06	0.00675863
188	1	1	0.5	0.5	6.66336e+06	191822	68472.1	297131	99401.4	2.65272e+06	9.57638e+06	0.00664758
189	1	1	0.5	0.5	6.6196e+06	188095	67246.7	294268	99683.7	2.70331e+06	9.57825e+06	0.0065311
190	1	1	0.8	0.3	6.57452e+06	186359	66189.3	291189	99874.6	2.75336e+06	9.58043e+06	0.00678307
191	1	1	0.8	0.3	6.53036e+06	184184	65318.1	288025	99976.9	2.80291e+06	9.58277e+06	0.00669485
192	1	1	0.8	0.3	6.48707e+06	181735	64475.9	284832	99995.3	2.85195e+06	9.58523e+06	0.00660941
193	1	1	0.8	0.3	6.44462e+06	179081	63606.5	281612	99935.1	2.9005e+06	9.5878e+06	0.00652117
194	1	1	0.8	0.3	6.40302e+06	176255	62691.3	278349	99800.9	2.94852e+06	9.59048e+06	0.00642828
195	1	1	0.8	0.3	6.3623e+06	173279	61725.2	275025	99596.5	2.99599e+06	9.5933e+06	0.00633018
196	1	1	0.8	0.3	6.32248e+06	170170	60709.6	271623	99325	3.0429e+06	9.59626e+06	0.00622703
197	1	1	1	1	6.2809e+06	169304	59890.6	268172	98989.4	3.08925e+06	9.59934e+06	0.0065571
198	1	1	1	1	6.24006e+06	167973	59287.4	264802	98594.4	3.13508e+06	9.6024e+06	0.00649082
199	1	1	1	1	6.19988e+06	166356	58725.4	261556	98146.9	3.18043e+06	9.60539e+06	0.00642898
200	1	1	1	1	6.16035e+06	164526	58140.9	258423	97653.3	3.2253e+06	9.60832e+06	0.00636478
201	1	1	1	1	6.12147e+06	162518	57510.6	255372	97119.2	3.26971e+06	9.61121e+06	0.00629573
202	1	1	1	1	6.08328e+06	160350	56828.6	252369	96549	3.31363e+06	9.61409e+06	0.00622117
203	1	1	1	1	6.04579e+06	158037	56094.5	249384	95945.9	3.35707e+06	9.61699e+06	0.00614104
204	1	1	1	1	6.00903e+06	155590	55310.2	246391	95312.3	3.4e+06	9.61993e+06	0.00605551
205	1	1	1	1	5.97302e+06	153021	54478.9	243368	94649.9	3.44242e+06	9.62294e+06	0.00596492
206	1	1	1	1	5.93778e+06	150341	53603.9	240296	93959.6	3.48431e+06	9.62603e+06	0.0058696
207	1	1	1	1	5.90332e+06	147559	52688.7	237163	93242	3.52564e+06	9.62921e+06	0.0057699
208	1	1	1	1	5.86966e+06	144688	51736.9	233956	92497.5	3.56642e+06	9.6325e+06	0.00566623
209	1	1	1	1	5.83681e+06	141736	50752.4	230668	91725.9	3.60661e+06	9.6359e+06	0.00555895
210	1	1	1	1	5.80477e+06	138716	49738.6	227295	90927.1	3.6462e+06	9.63942e+06	0.00544846
211	1	1	1	1	5.77355e+06	135636	48699.2	223833	90101	3.68517e+06	9.64306e+06	0.00533513
212	1	1	1	1	5.74316e+06	132506	47637.8	220281	89247.1	3.72352e+06	9.64683e+06	0.00521935
213	1	1	1	1	5.7136e+06	129337	46557.6	216640	88365.3	3.76122e+06	9.65072e+06	0.00510148
214	1	1	1	1	5.68487e+06	126137	45462.2	212913	87455.5	3.79826e+06	9.65472e+06	0.00498189
215	1	1	1	1	5.65696e+06	122914	44354.7	209104	86517.4	3.83462e+06	9.65885e+06	0.00486091
216	1	1	1	1	5.62987e+06	119678	43238.1	205217	85551.1	3.8703e+06	9.66309e+06	0.00473889
217	1	1	1	1	5.6036e+06	116436	42115.6	201257	84556.7	3.90529e+06	9.66744e+06	0.00461616
218	1	1	1	1	5.57813e+06	113197	40989.8	197232	83534.5	3.93956e+06	9.67188e+06	0.00449302
219	1	1	1	1	5.55347e+06	109966	39863.6	193147	82484.9	3.97313e+06	9.67642e+06	0.00436977
220	1	1	1	1	5.52959e+06	106751	38739.4	189011	81408.5	4.00597e+06	9.68105e+06	0.0042467
221	1	1	1	1	5.5065e+06	103557	37619.6	184831	80306	4.03808e+06	9.68576e+06	0.00412405
222	1	1	1	1	5.48417e+06	100392	36506.5	180615	79178.1	4.06946e+06	9.69053e+06	0.00400209
223	1	1	1	1	5.4626e+06	97259.5	35402.1	176370	78025.9	4.10011e+06	9.69537e+06	0.00388104
224	1	1	1	1	5.44177e+06	94165	34308.3	172105	76850.4	4.13001e+06	9.70025e+06	0.00376112
225	1	1	1	1	5.42166e+06	91112.7	33226.9	167827	75652.9	4.15919e+06	9.70518e+06	0.00364252
226	1	1	1	1	5.40226e+06	88106.9	32159.6	163545	74434.7	4.18762e+06	9.71015e+06	0.00352543
227	1	1	1	1	5.38356e+06	85151	31107.7	159265	73197.1	4.21532e+06	9.71514e+06	0.00341
228	1	1	1	1	5.36554e+06	82248.3	30072.6	154995	71941.7	4.24228e+06	9.72015e+06	0.00329639
229	1	1	1	1	5.34818e+06	79401.6	29055.5	150742	70670	4.26852e+06	9.72516e+06	0.00318474
230	1	1	1	1	5.33147e+06	76613.4	28057.3	146513	69383.6	4.29403e+06	9.73018e+06	0.00307514
231	1	1	1	1	5.31539e+06	73885.7	27079.1	142314	68084.3	4.31883e+06	9.73518e+06	0.00296772
232	1	1	1	1	5.29992e+06	71220.3	26121.6	138152	66773.6	4.34292e+06	9.74018e+06	0.00286256
233	1	1	1	1	5.28504e+06	68618.6	25185.4	134031	65453.3	4.3663e+06	9.74514e+06	0.00275974
234	1	1	1	1	5.27074e+06	66081.9	24271.1	129958	64125.2	4.38899e+06	9.75008e+06	0.00265931
235	1	1	1	1	5.257e+06	63611	23379.2	125936	62791	4.41099e+06	9.75499e+06	0.00256134
236	1	1	1	1	5.24381e+06	61206.5	22510	121972	61452.5	4.43232e+06	9.75984e+06	0.00246586
237	1	1	1	1	5.23113e+06	58868.8	21663.8	118068	60111.3	4.45299e+06	9.76466e+06	0.0023729
238	1	1	1	1	5.21897e+06	56598	20840.7	114228	58769.1	4.473e+06	9.76941e+06	0.00228248
239	1	1	1	1	5.2073e+06	54394.1	20040.8	110457	57427.6	4.49237e+06	9.77411e+06	0.00219462
240	1	1	1	1	5.19611e+06	52256.9	19264.2	106757	56088.5	4.51111e+06	9.77874e+06	0.00210931
241	1	1	1	1	5.18538e+06	50186	18510.7	103130	54753.4	4.52923e+06	9.78331e+06	0.00202656
242	1	1	1	1	5.17509e+06	48180.7	17780.3	99578.7	53423.6	4.54675e+06	9.7878e+06	0.00194635
243	1	1	1	1	5.16523e+06	46240.4	17072.9	96105.4	52100.8	4.56368e+06	9.79222e+06	0.00186866
244	1	1	1	1	5.15578e+06	44364.3	16388.1	92711.5	50786.4	4.58003e+06	9.79657e+06	0.00179346
245	1	1	1	1	5.14673e+06	42551.4	15725.7	89398.3	49481.6	4.59582e+06	9.80082e+06	0.00172074
246	1	1	1	1	5.13806e+06	40800.6	15085.5	86166.9	48187.9	4.61105e+06	9.805e+06	0.00165046
247	1	1	1	1	5.12977e+06	39111	14467	83018.1	46906.4	4.62575e+06	9.80909e+06	0.00158257
248	1	1	1	1	5.12182e+06	37481.2	13869.9	79952.2	45638.3	4.63992e+06	9.8131e+06	0.00151704
249	1	1	1	1	5.11422e+06	35910	13293.8	76969.6	44384.6	4.65359e+06	9.81701e+06	0.00145383
250	1	1	1	1	5.10695e+06	34396.1	12738.2	74070.3	43146.4	4.66675e+06	9.82084e+06	0.00139288
251	1	1	1	1	5.09999e+06	32938.2	12202.8	71254.2	41924.6	4.67944e+06	9.82457e+06	0.00133415
252	1	1	1	1	5.09334e+06	31534.8	11687	68520.7	40720.2	4.69165e+06	9.82821e+06	0.00127758
253	1	1	1	1	5.08697e+06	30184.6	11190.4	65869.5	39533.8	4.70342e+06	9.83176e+06	0.00122312
254	1	1	1	1	5.08089e+06	28886	10712.5	63299.7	38366.2	4.71474e+06	9.83522e+06	0.00117073
255	1	1	1	1	5.07507e+06	27637.7	10252.8	60810.6	37218.1	4.72563e+06	9.83859e+06	0.00112033
256	1	1	1	1	5.06951e+06	26438.2	9810.76	58401.1	36090	4.7361e+06	9.84187e+06	0.00107189
257	1	1	1	1	5.0642e+06	25286.1	9385.93	56070	34982.6	4.74618e+06	9.84505e+06	0.00102534
258	1	1	1	1	5.05912e+06	24179.7	8977.77	53816.2	33896.2	4.75586e+06	9.84814e+06	0.000980621
259	1	1	1	1	5.05427e+06	23117.9	8585.79	51638.4	32831.2	4.76517e+06	9.85115e+06	0.000937684
260	1	1	1	1	5.04964e+06	22099	8209.48	49535.1	31788	4.77411e+06	9.85406e+06	0.000896472
261	1	1	1	1	5.04522e+06	21121.6	7848.34	47504.8	30766.9	4.7827e+06	9.85689e+06	0.000856928
262	1	1	1	1	5.04099e+06	20184.5	7501.88	45546.1	29768.1	4.79095e+06	9.85963e+06	0.000818998
263	1	1	1	1	5.03696e+06	19286.1	7169.59	43657.3	28791.7	4.79888e+06	9.86229e+06	0.000782627
264	1	1	1	1	5.03311e+06	18425.1	6851.01	41836.9	27837.9	4.80648e+06	9.86486e+06	0.000747763
265	1	1	1	1	5.02943e+06	17600.2	6545.65	40083	26906.7	4.81378e+06	9.86735e+06	0.000714351
266	1	1	1	1	5.02592e+06	16810.1	6253.05	38394.1	25998.2	4.82078e+06	9.86976e+06	0.000682341
267	1	1	1	1	5.02257e+06	16053.5	5972.74	36768.4	25112.4	4.8275e+06	9.87209e+06	0.000651682
268	1	1	1	1	5.01937e+06	15329.2	5704.29	35204.2	24249.1	4.83394e+06	9.87434e+06	0.000622324
269	1	1	1	1	5.01632e+06	14635.9	5447.25	33699.7	23408.4	4.84011e+06	9.87651e+06	0.000594219
270	1	1	1	1	5.01341e+06	13972.4	5201.2	32253.3	22590	4.84604e+06	9.87862e+06	0.000567319
271	1	1	1	1	5.01063e+06	13337.7	4965.71	30863.2	21793.8	4.85171e+06	9.88064e+06	0.000541579
272	1	1	1	1	5.00798e+06	12730.5	4740.39	29527.6	21019.7	4.85715e+06	9.8826e+06	0.000516954
273	1	1	1	1	5.00545e+06	12149.9	4524.83	28244.9	20267.3	4.86237e+06	9.88449e+06	0.0004934
274	1	1	1	1	5.00304e+06	11594.6	4318.66	27013.4	19536.5	4.86736e+06	9.88631e+06	0.000470875
275	1	1	1	1	5.00073e+06	11063.8	4121.5	25831.4	18827	4.87214e+06	9.88806e+06	0.000449339
276	1	1	1	1	4.99854e+06	10556.4	3933	24697.2	18138.4	4.87672e+06	9.88975e+06	0.00042875
277	1	1	1	1	4.99645e+06	10071.5	3752.8	23609.3	17470.5	4.88111e+06	9.89138e+06	0.000409072
278	1	1	1	1	4.99445e+06	9608.18	3580.57	22566	16823	4.88531e+06	9.89295e+06	0.000390266
279	1	1	1	1	4.99255e+06	9165.48	3415.98	21565.8	16195.4	4.88933e+06	9.89446e+06	0.000372296
280	1	1	1	1	4.99073e+06	8742.57	3258.71	20607.2	15587.5	4.89318e+06	9.89591e+06	0.000355129
281	1	1	1	1	4.989e+06	8338.63	3108.47	19688.6	14998.9	4.89686e+06	9.89731e+06	0.00033873
282	1	1	1	1	4.98735e+06	7952.85	2964.95	18808.7	14429.1	4.90039e+06	9.89866e+06	0.000323068
283	1	1	1	1	4.98578e+06	7584.46	2827.87	17965.8	13877.9	4.90376e+06	9.89995e+06	0.00030811
284	1	1	1	1	4.98428e+06	7232.71	2696.97	17158.8	13344.7	4.90698e+06	9.90119e+06	0.000293828
285	1	1	1	1	4.98285e+06	6896.9	2571.97	16386.2	12829.3	4.91007e+06	9.90239e+06	0.000280191
286	1	1	1	1	4.98148e+06	6576.34	2452.63	15646.7	12331.1	4.91302e+06	9.90353e+06	0.000267173
287	1	1	1	1	4.98018e+06	6270.36	2338.7	14939.1	11849.9	4.91584e+06	9.90464e+06	0.000254747
288	1	1	1	1	4.97895e+06	5978.33	2229.95	14262	11385.1	4.91854e+06	9.9057e+06	0.000242887
289	1	1	1	1	4.97776e+06	5699.64	2126.14	13614.3	10936.4	4.92112e+06	9.90671e+06	0.000231568
290	1	1	1	1	4.97664e+06	5433.7	2027.08	12994.9	10503.4	4.92359e+06	9.90769e+06	0.000220766
291	1	1	1	1	4.97557e+06	5179.95	1932.54	12402.5	10085.5	4.92595e+06	9.90862e+06	0.000210459
292	1	1	1	1	4.97454e+06	4937.85	1842.34	11836.1	9682.55	4.9282e+06	9.90952e+06	0.000200625
293	1	1	1	1	4.97357e+06	4706.89	1756.27	11294.7	9293.99	4.93035e+06	9.91039e+06	0.000191244
294	1	1	1	1	4.97264e+06	4486.57	1674.16	10777.2	8919.44	4.93241e+06	9.91121e+06	0.000182294
295	1	1	1	1	4.97176e+06	4276.41	1595.83	10282.7	8558.51	4.93438e+06	9.91201e+06	0.000173756
296	1	1	1	1	4.97091e+06	4075.96	1521.1	9810.09	8210.8	4.93626e+06	9.91277e+06	0.000165613
297	1	1	1	1	4.97011e+06	3884.79	1449.83	9358.59	7875.91	4.93805e+06	9.9135e+06	0.000157847
298	1	1	1	1	4.96934e+06	3702.47	1381.85	8927.27	7553.47	4.93977e+06	9.91419e+06	0.00015044
299	1	1	1	1	4.96861e+06	3528.6	1317.02	8515.29	7243.08	4.9414e+06	9.91486e+06	0.000143376
300	1	1	1	1	4.96792e+06	3362.8	1255.19	8121.82	6944.38	4.94297e+06	9.9155e+06	0.00013664
301	1	1	1	1	4.96725e+06	3204.71	1196.23	7746.08	6657	4.94446e+06	9.91612e+06	0.000130217
302	1	1	1	1	4.96662e+06	3053.97	1140.01	7387.3	6380.57	4.94589e+06	9.91671e+06	0.000124093
303	1	1	1	1	4.96602e+06	2910.26	1086.41	7044.75	6114.74	4.94725e+06	9.91727e+06	0.000118254
304	1	1	1	1	4.96545e+06	2773.24	1035.3	6717.75	5859.16	4.94855e+06	9.91781e+06	0.000112687
305	1	1	1	1	4.9649e+06	2642.62	986.565	6405.6	5613.49	4.9498e+06	9.91833e+06	0.00010738
306	1	1	1	1	4.96438e+06	2518.09	940.108	6107.66	5377.4	4.95098e+06	9.91882e+06	0.00010232
307	1	1	1	1	4.96389e+06	2399.39	895.819	5823.31	5150.57	4.95212e+06	9.9193e+06	9.74969e-05
308	1	1	1	1	4.96341e+06	2286.24	853.599	5551.96	4932.67	4.9532e+06	9.91975e+06	9.28994e-05
309	1	1	1	1	4.96296e+06	2178.38	813.353	5293.02	4723.39	4.95423e+06	9.92018e+06	8.8517e-05
310	1	1	1	1	4.96253e+06	2075.58	774.99	5045.96	4522.45	4.95521e+06	9.9206e+06	8.43399e-05
311	1	1	1	1	4.96213e+06	1977.6	738.423	4810.25	4329.53	4.95615e+06	9.921e+06	8.03585e-05
312	1	1	1	1	4.96174e+06	1884.21	703.57	4585.37	4144.36	4.95705e+06	9.92138e+06	7.65639e-05
313	1	1	1	1	4.96137e+06	1795.2	670.351	4370.85	3966.66	4.95791e+06	9.92174e+06	7.29473e-05
314	1	1	1	1	4.96101e+06	1710.38	638.69	4166.22	3796.15	4.95872e+06	9.92209e+06	6.95006e-05
315	1	1	1	1	4.96068e+06	1629.54	608.516	3971.05	3632.58	4.9595e+06	9.92242e+06	6.62158e-05
316	1	1	1	1	4.96036e+06	1552.5	579.759	3784.9	3475.68	4.96025e+06	9.92274e+06	6.30854e-05
317	1	1	1	1	4.96005e+06	1479.08	552.354	3607.37	3325.21	4.96096e+06	9.92304e+06	6.01022e-05
318	1	1	1	1	4.95976e+06	1409.12	526.238	3438.06	3180.94	4.96164e+06	9.92333e+06	5.72594e-05
319	1	1	1	1	4.95948e+06	1342.46	501.35	3276.61	3042.62	4.96228e+06	9.92361e+06	5.45505e-05
320	1	1	1	1	4.95922e+06	1278.93	477.634	3122.66	2910.03	4.9629e+06	9.92387e+06	5.19691e-05
321	1	1	1	1	4.95897e+06	1218.4	455.034	2975.87	2782.96	4.96349e+06	9.92413e+06	4.95094e-05
322	1	1	1	1	4.95873e+06	1160.72	433.499	2835.91	2661.19	4.96405e+06	9.92437e+06	4.71657e-05
323	1	1	1	1	4.9585e+06	1105.76	412.979	2702.47	2544.52	4.96458e+06	9.9246e+06	4.49324e-05
324	1	1	1	1	4.95828e+06	1053.39	393.427	2575.25	2432.75	4.96509e+06	9.92482e+06	4.28045e-05
325	1	1	1	1	4.95807e+06	1003.5	374.797	2453.97	2325.68	4.96558e+06	9.92503e+06	4.07771e-05
326	1	1	1	1	4.95788e+06	955.957	357.046	2338.35	2223.15	4.96605e+06	9.92523e+06	3.88453e-05
327	1	1	1	1	4.95769e+06	910.662	340.133	2228.13	2124.95	4.96649e+06	9.92543e+06	3.70048e-05
328	1	1	1	1	4.95751e+06	867.508	324.018	2123.08	2030.93	4.96691e+06	9.92561e+06	3.52512e-05
329	1	1	1	1	4.95734e+06	826.392	308.665	2022.94	1940.92	4.96731e+06	9.92579e+06	3.35805e-05
330	1	1	1	1	4.95718e+06	787.22	294.037	1927.48	1854.75	4.9677e+06	9.92596e+06	3.19887e-05
331	1	1	1	1	4.95702e+06	749.9	280.1	1836.51	1772.28	4.96807e+06	9.92612e+06	3.04722e-05
332	1	1	1	1	4.95687e+06	714.345	266.822	1749.8	1693.35	4.96841e+06	9.92627e+06	2.90274e-05
333	1	1	1	1	4.95673e+06	680.471	254.172	1667.16	1617.81	4.96875e+06	9.92642e+06	2.7651e-05
334	1	1	1	1	4.9566e+06	648.2	242.121	1588.4	1545.54	4.96907e+06	9.92656e+06	2.63397e-05
335	1	1	1	1	4.95647e+06	617.457	230.639	1513.34	1476.4	4.96937e+06	9.92669e+06	2.50904e-05
336	1	1	1	1	4.95635e+06	588.168	219.7	1441.8	1410.25	4.96966e+06	9.92682e+06	2.39003e-05
337	1	1	1	1	4.95624e+06	560.266	209.28	1373.64	1346.98	4.96993e+06	9.92694e+06	2.27665e-05
338	1	1	1	1	4.95612e+06	533.686	199.352	1308.68	1286.47	4.9702e+06	9.92705e+06	2.16863e-05
339	1	1	1	1	4.95602e+06	508.364	189.895	1246.77	1228.6	4.97045e+06	9.92717e+06	2.06574e-05
340	1	1	1	1	4.95592e+06	484.241	180.885	1187.79	1173.26	4.97069e+06	9.92727e+06	1.96772e-05
341	1	1	1	1	4.95582e+06	461.262	172.303	1131.58	1120.34	4.97091e+06	9.92737e+06	1.87434e-05
342	1	1	1	1	4.95573e+06	439.371	164.126	1078.02	1069.75	4.97113e+06	9.92747e+06	1.78538e-05
343	1	1	1	1	4.95565e+06	418.517	156.337	1026.98	1021.39	4.97134e+06	9.92756e+06	1.70065e-05
344	1	1	1	1	4.95557e+06	398.652	148.918	978.356	975.16	4.97153e+06	9.92765e+06	1.61992e-05
345	1	1	1	1	4.95549e+06	379.729	141.849	932.023	930.971	4.97172e+06	9.92773e+06	1.54303e-05
346	1	1	1	1	4.95541e+06	361.703	135.116	887.877	888.737	4.9719e+06	9.92781e+06	1.46978e-05
347	1	1	1	1	4.95534e+06	344.531	128.702	845.816	848.375	4.97207e+06	9.92789e+06	1.4e-05
348	1	1	1	1	4.95527e+06	328.174	122.592	805.741	809.805	4.97224e+06	9.92796e+06	1.33353e-05
349	1	1	1	1	4.95521e+06	312.592	116.772	767.559	772.951	4.97239e+06	9.92803e+06	1.27022e-05
350	1	1	1	1	4.95515e+06	297.75	111.228	731.181	737.738	4.97254e+06	9.9281e+06	1.2099e-05
351	1	1	1	1	4.95509e+06	283.611	105.947	696.523	704.096	4.97268e+06	9.92816e+06	1.15245e-05
352	1	1	1	1	4.95503e+06	270.143	100.916	663.504	671.957	4.97281e+06	9.92822e+06	1.09773e-05
353	1	1	1	1	4.95498e+06	257.315	96.1242	632.046	641.256	4.97294e+06	9.92828e+06	1.0456e-05
354	1	1	1	1	4.95493e+06	245.094	91.5595	602.075	611.931	4.97306e+06	9.92833e+06	9.9594e-06
355	1	1	1	1	4.95488e+06	233.454	87.2114	573.523	583.921	4.97318e+06	9.92838e+06	9.4864e-06
356	1	1	1	1	4.95484e+06	222.366	83.0696	546.323	557.171	4.97329e+06	9.92843e+06	9.03585e-06
357	1	1	1	1	4.95479e+06	211.805	79.1243	520.409	531.624	4.9734e+06	9.92848e+06	8.60668e-06
358	1	1	1	1	4.95475e+06	201.745	75.3662	495.722	507.228	4.9735e+06	9.92853e+06	8.19788e-06
359	1	1	1	1	4.95471e+06	192.162	71.7866	472.205	483.932	4.9736e+06	9.92857e+06	7.80848e-06
360	1	1	1	1	4.95467e+06	183.034	68.3768	449.801	461.689	4.97369e+06	9.92861e+06	7.43756e-06
361	1	1	1	1	4.95464e+06	174.339	65.1289	428.458	440.452	4.97377e+06	9.92865e+06	7.08426e-06
362	1	1	1	1	4.9546e+06	166.057	62.0351	408.126	420.176	4.97386e+06	9.92869e+06	6.74773e-06
363	1	1	1	1	4.95457e+06	158.169	59.0882	388.758	400.819	4.97394e+06	9.92872e+06	6.42717e-06
364	1	1	1	1	4.95454e+06	150.655	56.2813	370.307	382.341	4.97401e+06	9.92876e+06	6.12184e-06
365	1	1	1	1	4.95451e+06	143.497	53.6076	352.731	364.702	4.97408e+06	9.92879e+06	5.831e-06
366	1	1	1	1	4.95448e+06	136.68	51.0608	335.988	347.865	4.97415e+06	9.92882e+06	5.55398e-06
367	1	1	1	1	4.95445e+06	130.186	48.635	320.039	331.794	4.97422e+06	9.92885e+06	5.29011e-06
368	1	1	1	1	4.95443e+06	124.001	46.3244	304.845	316.456	4.97428e+06	9.92888e+06	5.03877e-06
369	1	1	1	1	4.9544e+06	118.11	44.1235	290.373	301.818	4.97434e+06	9.92891e+06	4.79937e-06
370	1	1	1	1	4.95438e+06	112.498	42.0271	276.586	287.848	4.9744e+06	9.92893e+06	4.57133e-06
371	1	1	1	1	4.95436e+06	107.153	40.0303	263.454	274.516	4.97445e+06	9.92896e+06	4.35413e-06
372	1	1	1	1	4.95434e+06	102.061	38.1283	250.944	261.795	4.9745e+06	9.92898e+06	4.14725e-06
373	1	1	1	1	4.95432e+06	97.2117	36.3167	239.028	249.655	4.97455e+06	9.929e+06	3.95019e-06
374	1	1	1	1	4.9543e+06	92.5926	34.5911	227.677	238.073	4.9746e+06	9.92902e+06	3.76249e-06
375	1	1	1	1	4.95428e+06	88.1929	32.9475	216.865	227.021	4.97464e+06	9.92904e+06	3.5837e-06
376	1	1	1	1	4.95426e+06	84.0021	31.3819	206.566	216.476	4.97468e+06	9.92906e+06	3.41341e-06
377	1	1	1	1	4.95425e+06	80.0105	29.8907	196.755	206.416	4.97472e+06	9.92908e+06	3.25121e-06
378	1	1	1	1	4.95423e+06	76.2085	28.4704	187.41	196.819	4.97476e+06	9.9291e+06	3.09672e-06
379	1	1	1	1	4.95422e+06	72.5871	27.1175	178.509	187.663	4.9748e+06	9.92912e+06	2.94956e-06
380	1	1	1	1	4.9542e+06	69.1377	25.8289	170.03	178.929	4.97483e+06	9.92913e+06	2.8094e-06
381	1	1	1	1	4.95419e+06	65.8522	24.6015	161.954	170.597	4.97487e+06	9.92915e+06	2.67589e-06
382	1	1	1	1	4.95418e+06	62.7228	23.4324	154.261	162.65	4.9749e+06	9.92916e+06	2.54873e-06
383	1	1	1	1	4.95416e+06	59.7421	22.3189	146.933	155.069	4.97493e+06	9.92917e+06	2.42761e-06
384	1	1	1	1	4.95415e+06	56.903	21.2583	139.953	147.838	4.97496e+06	9.92919e+06	2.31225e-06
385	1	1	1	1	4.95414e+06	54.1989	20.248	133.304	140.942	4.97499e+06	9.9292e+06	2.20236e-06
386	1	1	1	1	4.95413e+06	51.6231	19.2858	126.971	134.364	4.97501e+06	9.92921e+06	2.0977e-06
387	1	1	1	1	4.95412e+06	49.1698	18.3693	120.939	128.091	4.97504e+06	9.92922e+06	1.99801e-06
388	1	1	1	1	4.95411e+06	46.8331	17.4963	115.194	122.108	4.97506e+06	9.92923e+06	1.90305e-06
389	1	1	1	1	4.9541e+06	44.6074	16.6648	109.721	116.402	4.97508e+06	9.92924e+06	1.81261e-06
390	1	1	1	1	4.95409e+06	42.4874	15.8728	104.508	110.961	4.9751e+06	9.92925e+06	1.72647e-06
391	1	1	1	1	4.95408e+06	40.4682	15.1185	99.5424	105.772	4.97512e+06	9.92926e+06	1.64442e-06
392	1	1	1	1	4.95408e+06	38.5449	14.4	94.8128	100.824	4.97514e+06	9.92927e+06	1.56627e-06
393	1	1	1	1	4.95407e+06	36.713	13.7156	90.3079	96.1055	4.97516e+06	9.92928e+06	1.49183e-06
394	1	1	1	1	4.95406e+06	34.9682	13.0638	86.0169	91.6064	4.97518e+06	9.92929e+06	1.42093e-06
395	1	1	1	1	4.95405e+06	33.3063	12.4429	81.9298	87.3165	4.9752e+06	9.9293e+06	1.3534e-06
396	1	1	1	1	4.95405e+06	31.7234	11.8515	78.0368	83.226	4.97521e+06	9.9293e+06	1.28907e-06
397	1	1	1	1	4.95404e+06	30.2157	11.2883	74.3287	79.3259	4.97523e+06	9.92931e+06	1.22781e-06
398	1	1	1	1	4.95404e+06	28.7796	10.7518	70.7967	75.6073	4.97524e+06	9.92932e+06	1.16945e-06
399	1	1	1	1	4.95403e+06	27.4118	10.2408	67.4326	72.0619	4.97526e+06	9.92932e+06	1.11387e-06
400	1	1	1	1	4.95402e+06	26.109	9.75407	64.2283	68.6818	4.97527e+06	9.92933e+06	1.06093e-06
401	1	1	1	1	4.95402e+06	24.8681	9.29049	61.1762	65.4592	4.97528e+06	9.92934e+06	1.01051e-06
402	1	1	1	1	4.95401e+06	23.6861	8.84893	58.269	62.3869	4.9753e+06	9.92934e+06	9.62482e-07
403	1	1	1	1	4.95401e+06	22.5604	8.42836	55.5	59.458	4.97531e+06	9.92935e+06	9.16737e-07
404	1	1	1	1	4.95401e+06	21.4881	8.02778	52.8626	56.6658	4.97532e+06	9.92935e+06	8.73166e-07
405	1	1	1	1	4.954e+06	20.4668	7.64623	50.3505	54.0039	4.97533e+06	9.92936e+06	8.31665e-07
406	1	1	1	1	4.954e+06	19.4941	7.28282	47.9577	51.4665	4.97534e+06	9.92936e+06	7.92137e-07
407	1	1	1	1	4.95399e+06	18.5675	6.93668	45.6786	49.0476	4.97535e+06	9.92937e+06	7.54488e-07
408	1	1	1	1	4.95399e+06	17.685	6.60699	43.5078	46.7418	4.97536e+06	9.92937e+06	7.18628e-07
409	1	1	1	1	4.95399e+06	16.8445	6.29296	41.4402	44.5439	4.97536e+06	9.92937e+06	6.84472e-07
410	1	1	1	1	4.95398e+06	16.0439	5.99386	39.4708	42.4488	4.97537e+06	9.92938e+06	6.5194e-07
411	1	1	1	1	4.95398e+06	15.2813	5.70898	37.595	40.4517	4.97538e+06	9.92938e+06	6.20954e-07
412	1	1	1	1	4.95398e+06	14.555	5.43764	35.8083	38.5482	4.97539e+06	9.92938e+06	5.9144e-07
413	1	1	1	1	4.95397e+06	13.8632	5.17919	34.1065	36.7339	4.9754e+06	9.92939e+06	5.63329e-07
414	1	1	1	1	4.95397e+06	13.2043	4.93303	32.4856	35.0045	4.9754e+06	9.92939e+06	5.36554e-07
415	1	1	1	1	4.95397e+06	12.5767	4.69856	30.9417	33.3562	4.97541e+06	9.92939e+06	5.11052e-07
416	1	1	1	1	4.95397e+06	11.9789	4.47524	29.4711	31.7852	4.97541e+06	9.9294e+06	4.86762e-07
417	1	1	1	1	4.95396e+06	11.4096	4.26253	28.0705	30.2878	4.97542e+06	9.9294e+06	4.63626e-07
418	1	1	1	1	4.95396e+06	10.8673	4.05993	26.7364	28.8608	4.97543e+06	9.9294e+06	4.4159e-07
419	1	1	1	1	4.95396e+06	10.3508	3.86696	25.4657	27.5006	4.97543e+06	9.9294e+06	4.20601e-07
420	1	1	1	1	4.95396e+06	9.85878	3.68317	24.2554	26.2044	4.97544e+06	9.92941e+06	4.00609e-07
421	1	1	1	1	4.95396e+06	9.39019	3.50811	23.1026	24.969	4.97544e+06	9.92941e+06	3.81568e-07
422	1	1	1	1	4.95395e+06	8.94387	3.34136	22.0046	23.7916	4.97545e+06	9.92941e+06	3.63432e-07
423	1	1	1	1	4.95395e+06	8.51876	3.18255	20.9587	22.6695	4.97545e+06	9.92941e+06	3.46158e-07
424	1	1	1	1	4.95395e+06	8.11386	3.03128	19.9626	21.6002	4.97545e+06	9.92942e+06	3.29705e-07
425	1	1	1	1	4.95395e+06	7.7282	2.8872	19.0138	20.5811	4.97546e+06	9.92942e+06	3.14034e-07
426	1	1	1	1	4.95395e+06	7.36088	2.74997	18.1101	19.6099	4.97546e+06	9.92942e+06	2.99108e-07
427	1	1	1	1	4.95395e+06	7.01101	2.61926	17.2494	18.6845	4.97547e+06	9.92942e+06	2.84891e-07
428	1	1	1	1	4.95394e+06	6.67777	2.49477	16.4296	17.8025	4.97547e+06	9.92942e+06	2.7135e-07
429	1	1	1	1	4.95394e+06	6.36037	2.37619	15.6487	16.9621	4.97547e+06	9.92942e+06	2.58452e-07
430	1	1	1	1	4.95394e+06	6.05806	2.26325	14.9049	16.1612	4.97548e+06	9.92942e+06	2.46168e-07
431	1	1	1	1	4.95394e+06	5.77011	2.15567	14.1965	15.398	4.97548e+06	9.92943e+06	2.34467e-07
432	1	1	1	1	4.95394e+06	5.49585	2.05321	13.5217	14.6707	4.97548e+06	9.92943e+06	2.23323e-07
433	1	1	1	1	4.95394e+06	5.23463	1.95562	12.8791	13.9777	4.97548e+06	9.92943e+06	2.12708e-07
434	1	1	1	1	4.95394e+06	4.98582	1.86267	12.2669	13.3173	4.97549e+06	9.92943e+06	2.02598e-07
435	1	1	1	1	4.95394e+06	4.74884	1.77413	11.6839	12.6881	4.97549e+06	9.92943e+06	1.92968e-07
436	1	1	1	1	4.95394e+06	4.52312	1.68981	11.1286	12.0885	4.97549e+06	9.92943e+06	1.83796e-07
437	1	1	1	1	4.95393e+06	4.30813	1.60949	10.5996	11.5171	4.97549e+06	9.92943e+06	1.7506e-07
438	1	1	1	1	4.95393e+06	4.10336	1.53299	10.0958	10.9727	4.9755e+06	9.92943e+06	1.66739e-07
439	1	1	1	1	4.95393e+06	3.90832	1.46012	9.61597	10.454	4.9755e+06	9.92943e+06	1.58814e-07
440	1	1	1	1	4.95393e+06	3.72255	1.39072	9.15892	9.95969	4.9755e+06	9.92944e+06	1.51265e-07
441	1	1	1	1	4.95393e+06	3.54562	1.32462	8.72359	9.48872	4.9755e+06	9.92944e+06	1.44075e-07
442	1	1	1	1	4.95393e+06	3.37709	1.26166	8.30896	9.03998	4.9755e+06	9.92944e+06	1.37227e-07
443	1	1	1	1	4.95393e+06	3.21657	1.20169	7.91403	8.61241	4.9755e+06	9.92944e+06	1.30705e-07
444	1	1	1	1	4.95393e+06	3.06368	1.14457	7.53787	8.20501	4.97551e+06	9.92944e+06	1.24492e-07
445	1	1	1	1	4.95393e+06	2.91806	1.09017	7.1796	7.81685	4.97551e+06	9.92944e+06	1.18575e-07
446	1	1	1	1	4.95393e+06	2.77936	1.03835	6.83835	7.44701	4.97551e+06	9.92944e+06	1.12939e-07
447	1	1	1	1	4.95393e+06	2.64725	0.988996	6.51331	7.09463	4.97551e+06	9.92944e+06	1.07571e-07
448	1	1	1	1	4.95393e+06	2.52143	0.941988	6.20373	6.75889	4.97551e+06	9.92944e+06	1.02458e-07
449	1	1	1	1	4.95393e+06	2.40158	0.897214	5.90886	6.439	4.97551e+06	9.92944e+06	9.75876e-08
450	1	1	1	1	4.95393e+06	2.28743	0.854568	5.62801	6.13423	4.97551e+06	9.92944e+06	9.29491e-08
451	1	1	1	1	4.95393e+06	2.1787	0.813949	5.36051	5.84385	4.97551e+06	9.92944e+06	8.85311e-08
452	1	1	1	1	4.95392e+06	2.07515	0.77526	5.10572	5.5672	4.97552e+06	9.92944e+06	8.43231e-08
453	1	1	1	1	4.95392e+06	1.97651	0.738411	4.86304	5.30362	4.97552e+06	9.92944e+06	8.0315e-08
454	1	1	1	1	4.95392e+06	1.88256	0.703313	4.63189	5.05249	4.97552e+06	9.92944e+06	7.64975e-08
455	1	1	1	1	4.95392e+06	1.79308	0.669884	4.41173	4.81323	4.97552e+06	9.92944e+06	7.28615e-08
456	1	1	1	1	4.95392e+06	1.70785	0.638043	4.20204	4.58529	4.97552e+06	9.92945e+06	6.93983e-08
457	1	1	1	1	4.95392e+06	1.62668	0.607716	4.00231	4.36812	4.97552e+06	9.92945e+06	6.60996e-08
458	1	1	1	1	4.95392e+06	1.54936	0.57883	3.81208	4.16122	4.97552e+06	9.92945e+06	6.29578e-08
459	1	1	1	1	4.95392e+06	1.47571	0.551317	3.63088	3.96411	4.97552e+06	9.92945e+06	5.99653e-08
460	1	1	1	1	4.95392e+06	1.40557	0.525112	3.4583	3.77632	4.97552e+06	9.92945e+06	5.71151e-08
461	1	1	1	1	4.95392e+06	1.33876	0.500153	3.29393	3.59741	4.97552e+06	9.92945e+06	5.44003e-08
462	1	1	1	1	4.95392e+06	1.27513	0.47638	3.13736	3.42696	4.97552e+06	9.92945e+06	5.18145e-08
463	1	1	1	1	4.95392e+06	1.21452	0.453736	2.98824	3.26458	4.97552e+06	9.92945e+06	4.93517e-08
464	1	1	1	1	4.95392e+06	1.15679	0.43217	2.8462	3.10988	4.97553e+06	9.92945e+06	4.70059e-08
465	1	1	1	1	4.95392e+06	1.10181	0.411628	2.71092	2.9625	4.97553e+06	9.92945e+06	4.47717e-08
466	1	1	1	1	4.95392e+06	1.04944	0.392062	2.58207	2.8221	4.97553e+06	9.92945e+06	4.26436e-08
467	1	1	1	1	4.95392e+06	0.999554	0.373427	2.45934	2.68834	4.97553e+06	9.92945e+06	4.06167e-08
468	1	1	1	1	4.95392e+06	0.952044	0.355677	2.34244	2.56092	4.97553e+06	9.92945e+06	3.86861e-08
469	1	1	1	1	4.95392e+06	0.906791	0.338771	2.2311	2.43952	4.97553e+06	9.92945e+06	3.68473e-08
470	1	1	1	1	4.95392e+06	0.86369	0.322669	2.12505	2.32387	4.97553e+06	9.92945e+06	3.50958e-08
471	1	1	1	1	4.95392e+06	0.822637	0.307332	2.02405	2.2137	4.97553e+06	9.92945e+06	3.34277e-08
472	1	1	1	1	4.95392e+06	0.783536	0.292724	1.92784	2.10875	4.97553e+06	9.92945e+06	3.18388e-08
473	1	1	1	1	4.95392e+06	0.746293	0.27881	1.83621	2.00877	4.97553e+06	9.92945e+06	3.03254e-08
474	1	1	1	1	4.95392e+06	0.71082	0.265558	1.74893	1.91352	4.97553e+06	9.92945e+06	2.8884e-08
475	1	1	1	1	4.95392e+06	0.677033	0.252935	1.6658	1.82278	4.97553e+06	9.92945e+06	2.75111e-08
476	1	1	1	1	4.95392e+06	0.644853	0.240913	1.58662	1.73634	4.97553e+06	9.92945e+06	2.62035e-08
477	1	1	1	1	4.95392e+06	0.614202	0.229462	1.51121	1.654	4.97553e+06	9.92945e+06	2.4958e-08
478	1	1	1	1	4.95392e+06	0.585008	0.218555	1.43938	1.57555	4.97553e+06	9.92945e+06	2.37717e-08
479	1	1	1	1	4.95392e+06	0.557201	0.208167	1.37096	1.50083	4.97553e+06	9.92945e+06	2.26417e-08
480	1	1	1	1	4.95392e+06	0.530716	0.198272	1.3058	1.42964	4.97553e+06	9.92945e+06	2.15655e-08
481	1	1	1	1	4.95392e+06	0.50549	0.188848	1.24373	1.36183	4.97553e+06	9.92945e+06	2.05405e-08
482	1	1	1	1	4.95392e+06	0.481463	0.179872	1.18461	1.29723	4.97553e+06	9.92945e+06	1.95642e-08
483	1	1	1	1	4.95392e+06	0.458579	0.171322	1.12831	1.23569	4.97553e+06	9.92945e+06	1.86342e-08
484	1	1	1	1	4.95392e+06	0.436782	0.163179	1.07468	1.17707	4.97553e+06	9.92945e+06	1.77485e-08
485	1	1	1	1	4.95392e+06	0.41602	0.155423	1.02359	1.12123	4.97553e+06	9.92945e+06	1.69049e-08
486	1	1	1	1	4.95392e+06	0.396246	0.148035	0.974941	1.06803	4.97553e+06	9.92945e+06	1.61014e-08
487	1	1	1	1	4.95392e+06	0.377412	0.140999	0.928601	1.01736	4.97553e+06	9.92945e+06	1.5336e-08
488	1	1	1	1	4.95392e+06	0.359473	0.134297	0.884463	0.969085	4.97553e+06	9.92945e+06	1.46071e-08
489	1	1	1	1	4.95392e+06	0.342386	0.127913	0.842423	0.923102	4.97553e+06	9.92945e+06	1.39128e-08
490	1	1	1	1	4.95392e+06	0.326112	0.121833	0.802381	0.879299	4.97553e+06	9.92945e+06	1.32515e-08
491	1	1	1	1	4.95392e+06	0.310611	0.116042	0.764242	0.837573	4.97553e+06	9.92945e+06	1.26216e-08
492	1	1	1	1	4.95392e+06	0.295847	0.110527	0.727916	0.797826	4.97553e+06	9.92945e+06	1.20217e-08
493	1	1	1	1	4.95392e+06	0.281785	0.105273	0.693317	0.759964	4.97553e+06	9.92945e+06	1.14503e-08
494	1	1	1	1	4.95392e+06	0.268391	0.100269	0.660363	0.723897	4.97553e+06	9.92945e+06	1.0906e-08
495	1	1	1	1	4.95392e+06	0.255634	0.0955033	0.628974	0.68954	4.97553e+06	9.92945e+06	1.03876e-08
496	1	1	1	1	4.95392e+06	0.243483	0.0909639	0.599078	0.656813	4.97553e+06	9.92945e+06	9.89389e-09
497	1	1	1	1	4.95392e+06	0.23191	0.0866402	0.570603	0.625639	4.97553e+06	9.92945e+06	9.42362e-09
498	1	1	1	1	4.95392e+06	0.220887	0.082522	0.543481	0.595943	4.97553e+06	9.92945e+06	8.9757e-09
499	1	1	1	1	4.95392e+06	0.210388	0.0785996	0.517648	0.567655	4.97553e+06	9.92945e+06	8.54907e-09
500	1	1	1	1	4.95392e+06	0.200388	0.0748636	0.493043	0.54071	4.97554e+06	9.92945e+06	8.14271e-09
501	1	1	1	1	4.95392e+06	0.190863	0.0713052	0.469608	0.515042	4.97554e+06	9.92945e+06	7.75568e-09
502	1	1	1	1	4.95392e+06	0.181791	0.0679159	0.447287	0.490593	4.97554e+06	9.92945e+06	7.38703e-09
503	1	1	1	1	4.95392e+06	0.17315	0.0646877	0.426026	0.467303	4.97554e+06	9.92945e+06	7.03591e-09
504	1	1	1	1	4.95392e+06	0.16492	0.061613	0.405777	0.445119	4.97554e+06	9.92945e+06	6.70148e-09
505	1	1	1	1	4.95392e+06	0.157081	0.0586844	0.386489	0.423987	4.97554e+06	9.92945e+06	6.38295e-09
506	1	1	1	1	4.95392e+06	0.149615	0.055895	0.368119	0.403857	4.97554e+06	9.92945e+06	6.07955e-09
507	1	1	1	1	4.95392e+06	0.142503	0.0532382	0.350621	0.384683	4.97554e+06	9.92945e+06	5.79058e-09
508	1	1	1	1	4.95392e+06	0.13573	0.0507077	0.333956	0.366419	4.97554e+06	9.92945e+06	5.51534e-09
509	1	1	1	1	4.95392e+06	0.129278	0.0482975	0.318082	0.349021	4.97554e+06	9.92945e+06	5.25319e-09
510	1	1	1	1	4.95392e+06	0.123133	0.0460018	0.302963	0.33245	4.97554e+06	9.92945e+06	5.00349e-09
511	1	1	1	1	4.95392e+06	0.117281	0.0438152	0.288563	0.316664	4.97554e+06	9.92945e+06	4.76567e-09
512	1	1	1	1	4.95392e+06	0.111706	0.0417326	0.274847	0.301628	4.97554e+06	9.92945e+06	4.53915e-09
513	1	1	1	1	4.95392e+06	0.106396	0.039749	0.261783	0.287305	4.97554e+06	9.92945e+06	4.32339e-09
514	1	1	1	1	4.95392e+06	0.101339	0.0378597	0.24934	0.273662	4.97554e+06	9.92945e+06	4.11789e-09
515	1	1	1	1	4.95392e+06	0.0965223	0.0360601	0.237488	0.260667	4.97554e+06	9.92945e+06	3.92216e-09
516	1	1	1	1	4.95392e+06	0.0919344	0.0343461	0.2262	0.248289	4.97554e+06	9.92945e+06	3.73573e-09
517	1	1	1	1	4.95392e+06	0.0875646	0.0327136	0.215448	0.236498	4.97554e+06	9.92945e+06	3.55817e-09
518	1	1	1	1	4.95392e+06	0.0834025	0.0311586	0.205208	0.225267	4.97554e+06	9.92945e+06	3.38904e-09
519	1	1	1	1	4.95392e+06	0.0794382	0.0296776	0.195454	0.214569	4.97554e+06	9.92945e+06	3.22795e-09
520	1	1	1	1	4.95392e+06	0.0756623	0.028267	0.186163	0.204378	4.97554e+06	9.92945e+06	3.07452e-09
521	1	1	1	1	4.95392e+06	0.072066	0.0269234	0.177315	0.194672	4.97554e+06	9.92945e+06	2.92839e-09
522	1	1	1	1	4.95392e+06	0.0686405	0.0256437	0.168887	0.185426	4.97554e+06	9.92945e+06	2.78919e-09
523	1	1	1	1	4.95392e+06	0.0653779	0.0244248	0.160859	0.17662	4.97554e+06	9.92945e+06	2.65662e-09
524	1	1	1	1	4.95392e+06	0.0622704	0.0232638	0.153213	0.168231	4.97554e+06	9.92945e+06	2.53034e-09
525	1	1	1	1	4.95392e+06	0.0593105	0.022158	0.145931	0.160241	4.97554e+06	9.92945e+06	2.41007e-09
526	1	1	1	1	4.95392e+06	0.0564914	0.0211048	0.138994	0.15263	4.97554e+06	9.92945e+06	2.29551e-09
527	1	1	1	1	4.95392e+06	0.0538063	0.0201017	0.132388	0.14538	4.97554e+06	9.92945e+06	2.1864e-09
528	1	1	1	1	4.95392e+06	0.0512487	0.0191462	0.126095	0.138475	4.97554e+06	9.92945e+06	2.08248e-09
529	1	1	1	1	4.95392e+06	0.0488128	0.0182361	0.120101	0.131898	4.97554e+06	9.92945e+06	1.9835e-09
530	1	1	1	1	4.95392e+06	0.0464926	0.0173693	0.114393	0.125633	4.97554e+06	9.92945e+06	1.88922e-09
531	1	1	1	1	4.95392e+06	0.0442827	0.0165437	0.108955	0.119665	4.97554e+06	9.92945e+06	1.79942e-09
532	1	1	1	1	4.95392e+06	0.0421779	0.0157574	0.103777	0.113981	4.97554e+06	9.92945e+06	1.71389e-09
533	1	1	1	1	4.95392e+06	0.0401731	0.0150084	0.0988438	0.108567	4.97554e+06	9.92945e+06	1.63242e-09
534	1	1	1	1	4.95392e+06	0.0382636	0.014295	0.0941456	0.103409	4.97554e+06	9.92945e+06	1.55483e-09
535	1	1	1	1	4.95392e+06	0.0364448	0.0136156	0.0896707	0.0984971	4.97554e+06	9.92945e+06	1.48093e-09
536	1	1	1	1	4.95392e+06	0.0347125	0.0129684	0.0854085	0.0938181	4.97554e+06	9.92945e+06	1.41053e-09
537	1	1	1	1	4.95392e+06	0.0330626	0.012352	0.0813488	0.0893613	4.97554e+06	9.92945e+06	1.34349e-09
538	1	1	1	1	4.95392e+06	0.0314911	0.0117649	0.0774822	0.0851162	4.97554e+06	9.92945e+06	1.27963e-09
539	1	1	1	1	4.95392e+06	0.0299942	0.0112057	0.0737993	0.0810727	4.97554e+06	9.92945e+06	1.21881e-09
540	1	1	1	1	4.95392e+06	0.0285685	0.010673	0.0702915	0.0772212	4.97554e+06	9.92945e+06	1.16088e-09
541	1	1	1	1	4.95392e+06	0.0272106	0.0101657	0.0669504	0.0735527	4.97554e+06	9.92945e+06	1.1057e-09
542	1	1	1	1	4.95392e+06	0.0259172	0.00968251	0.0637681	0.0700584	4.97554e+06	9.92945e+06	1.05314e-09
543	1	1	1	1	4.95392e+06	0.0246853	0.00922229	0.0607371	0.0667301	4.97554e+06	9.92945e+06	1.00309e-09
544	1	1	1	1	4.95392e+06	0.023512	0.00878393	0.0578501	0.0635598	4.97554e+06	9.92945e+06	9.55403e-10
545	1	1	1	1	4.95392e+06	0.0223944	0.00836641	0.0551004	0.0605402	4.97554e+06	9.92945e+06	9.09994e-10
546	1	1	1	1	4.95392e+06	0.02133	0.00796874	0.0524813	0.0576639	4.97554e+06	9.92945e+06	8.66739e-10
547	1	1	1	1	4.95392e+06	0.0203161	0.00758997	0.0499868	0.0549243	4.97554e+06	9.92945e+06	8.25541e-10
548	1	1	1	1	4.95392e+06	0.0193504	0.0072292	0.0476108	0.0523148	4.97554e+06	9.92945e+06	7.86303e-10
549	1	1	1	1	4.95392e+06	0.0184307	0.00688558	0.0453478	0.0498293	4.97554e+06	9.92945e+06	7.48925e-10
550	1	1	1	1	4.95392e+06	0.0175546	0.0065583	0.0431923	0.0474618	4.97554e+06	9.92945e+06	7.1333e-10
551	1	1	1	1	4.95392e+06	0.0167202	0.00624657	0.0411393	0.0452068	4.97554e+06	9.92945e+06	6.79423e-10
552	1	1	1	1	4.95392e+06	0.0159255	0.00594966	0.0391839	0.0430589	4.97554e+06	9.92945e+06	6.47129e-10
553	1	1	1	1	4.95392e+06	0.0151685	0.00566686	0.0373214	0.0410131	4.97554e+06	9.92945e+06	6.16371e-10
554	1	1	1	1	4.95392e+06	0.0144475	0.0053975	0.0355474	0.0390644	4.97554e+06	9.92945e+06	5.87073e-10
555	1	1	1	1	4.95392e+06	0.0137608	0.00514095	0.0338578	0.0372083	4.97554e+06	9.92945e+06	5.59166e-10
556	1	1	1	1	4.95392e+06	0.0131067	0.00489659	0.0322485	0.0354404	4.97554e+06	9.92945e+06	5.32589e-10
557	1	1	1	1	4.95392e+06	0.0124837	0.00466384	0.0307156	0.0337565	4.97554e+06	9.92945e+06	5.07272e-10
558	1	1	1	1	4.95392e+06	0.0118904	0.00444216	0.0292556	0.0321525	4.97554e+06	9.92945e+06	4.83163e-10
559	1	1	1	1	4.95392e+06	0.0113252	0.00423101	0.0278651	0.0306248	4.97554e+06	9.92945e+06	4.60195e-10
560	1	1	1	1	4.95392e+06	0.0107869	0.00402991	0.0265406	0.0291696	4.97554e+06	9.92945e+06	4.38322e-10
561	1	1	1	1	4.95392e+06	0.0102742	0.00383836	0.0252791	0.0277836	4.97554e+06	9.92945e+06	4.17487e-10
562	1	1	1	1	4.95392e+06	0.00978582	0.00365592	0.0240775	0.0264634	4.97554e+06	9.92945e+06	3.97645e-10
563	1	1	1	1	4.95392e+06	0.00932067	0.00348214	0.0229331	0.025206	4.97554e+06	9.92945e+06	3.78745e-10
564	1	1	1	1	4.95392e+06	0.00887765	0.00331663	0.021843	0.0240083	4.97554e+06	9.92945e+06	3.60742e-10
565	1	1	1	1	4.95392e+06	0.00845568	0.00315899	0.0208048	0.0228675	4.97554e+06	9.92945e+06	3.43595e-10
566	1	1	1	1	4.95392e+06	0.00805376	0.00300883	0.0198159	0.0217809	4.97554e+06	9.92945e+06	3.27264e-10
567	1	1	1	1	4.95392e+06	0.00767095	0.00286582	0.018874	0.0207459	4.97554e+06	9.92945e+06	3.11706e-10
568	1	1	1	1	4.95392e+06	0.00730633	0.0027296	0.0179769	0.0197601	4.97554e+06	9.92945e+06	2.96891e-10
569	1	1	1	1	4.95392e+06	0.00695906	0.00259986	0.0171224	0.0188211	4.97554e+06	9.92945e+06	2.8278e-10
570	1	1	1	1	4.95392e+06	0.00662827	0.00247628	0.0163085	0.0179267	4.97554e+06	9.92945e+06	2.69337e-10
571	1	1	1	1	4.95392e+06	0.00631322	0.00235858	0.0155334	0.0170749	4.97554e+06	9.92945e+06	2.56538e-10
572	1	1	1	1	4.95392e+06	0.00601314	0.00224647	0.014795	0.0162635	4.97554e+06	9.92945e+06	2.44342e-10
573	1	1	1	1	4.95392e+06	0.00572733	0.00213969	0.0140918	0.0154906	4.97554e+06	9.92945e+06	2.3273e-10
574	1	1	1	1	4.95392e+06	0.0054551	0.00203799	0.013422	0.0147545	4.97554e+06	9.92945e+06	2.21664e-10
575	1	1	1	1	4.95392e+06	0.00519581	0.00194112	0.012784	0.0140534	4.97554e+06	9.92945e+06	2.1113e-10
576	1	1	1	1	4.95392e+06	0.00494883	0.00184885	0.0121764	0.0133856	4.97554e+06	9.92945e+06	2.01096e-10
577	1	1	1	1	4.95392e+06	0.0047136	0.00176097	0.0115976	0.0127495	4.97554e+06	9.92945e+06	1.91536e-10
578	1	1	1	1	4.95392e+06	0.00448955	0.00167727	0.0110463	0.0121436	4.97554e+06	9.92945e+06	1.8243e-10
579	1	1	1	1	4.95392e+06	0.00427616	0.00159754	0.0105213	0.0115665	4.97554e+06	9.92945e+06	1.73761e-10
580	1	1	1	1	4.95392e+06	0.0040729	0.00152161	0.0100212	0.0110169	4.97554e+06	9.92945e+06	1.655e-10
581	1	1	1	1	4.95392e+06	0.00387931	0.00144929	0.00954486	0.0104933	4.97554e+06	9.92945e+06	1.57634e-10
582	1	1	1	1	4.95392e+06	0.00369492	0.0013804	0.00909118	0.00999465	4.97554e+06	9.92945e+06	1.50143e-10
583	1	1	1	1	4.95392e+06	0.00351929	0.00131479	0.00865906	0.00951968	4.97554e+06	9.92945e+06	1.43005e-10
584	1	1	1	1	4.95392e+06	0.00335202	0.00125229	0.00824748	0.00906728	4.97554e+06	9.92945e+06	1.36209e-10
585	1	1	1	1	4.95392e+06	0.00319268	0.00119277	0.00785546	0.00863638	4.97554e+06	9.92945e+06	1.29734e-10
586	1	1	1	1	4.95392e+06	0.00304092	0.00113607	0.00748207	0.00822595	4.97554e+06	9.92945e+06	1.23569e-10
587	1	1	1	1	4.95392e+06	0.00289638	0.00108207	0.00712643	0.00783503	4.97554e+06	9.92945e+06	1.17695e-10
588	1	1	1	1	4.95392e+06	0.0027587	0.00103064	0.0067877	0.00746268	4.97554e+06	9.92945e+06	1.12101e-10
589	1	1	1	1	4.95392e+06	0.00262759	0.000981651	0.00646507	0.00710803	4.97554e+06	9.92945e+06	1.06771e-10
590	1	1	1	1	4.95392e+06	0.00250269	0.000934991	0.00615777	0.00677023	4.97554e+06	9.92945e+06	1.01697e-10
591	1	1	1	1	4.95392e+06	0.00238374	0.000890549	0.00586508	0.00644848	4.97554e+06	9.92945e+06	9.68612e-11
592	1	1	1	1	4.95392e+06	0.00227043	0.000848219	0.0055863	0.00614203	4.97554e+06	9.92945e+06	9.22578e-11
593	1	1	1	1	4.95392e+06	0.00216252	0.000807903	0.00532077	0.00585013	4.97554e+06	9.92945e+06	8.78719e-11
594	1	1	1	1	4.95392e+06	0.00205973	0.0007695	0.00506786	0.00557211	4.97554e+06	9.92945e+06	8.36957e-11
595	1	1	1	1	4.95392e+06	0.00196182	0.000732925	0.00482698	0.00530729	4.97554e+06	9.92945e+06	7.97167e-11
596	1	1	1	1	4.95392e+06	0.00186859	0.000698092	0.00459755	0.00505507	4.97554e+06	9.92945e+06	7.59286e-11
597	1	1	1	1	4.95392e+06	0.00177977	0.00066491	0.00437902	0.00481482	4.97554e+06	9.92945e+06	7.23217e-11
598	1	1	1	1	4.95392e+06	0.00169517	0.000633306	0.00417087	0.004586	4.97554e+06	9.92945e+06	6.88809e-11
599	1	1	1	1	4.95392e+06	0.0016146	0.000603203	0.00397263	0.00436805	4.97554e+06	9.92945e+06	6.56097e-11
600	1	1	1	1	4.95392e+06	0.00153786	0.000574531	0.0037838	0.00416046	4.97554e+06	9.92945e+06	6.24913e-11
601	1	1	1	1	4.95392e+06	0.00146476	0.000547224	0.00360395	0.00396273	4.97554e+06	9.92945e+06	5.95204e-11
602	1	1	1	1	4.95392e+06	0.00139514	0.000521214	0.00343265	0.0037744	4.97554e+06	9.92945e+06	5.66915e-11
603	1	1	1	1	4.95392e+06	0.00132882	0.000496437	0.00326948	0.00359502	4.97554e+06	9.92945e+06	5.39977e-11
604	1	1	1	1	4.95392e+06	0.00126566	0.000472842	0.00311407	0.00342416	4.97554e+06	9.92945e+06	5.14309e-11
605	1	1	1	1	4.95392e+06	0.00120551	0.000450368	0.00296606	0.00326142	4.97554e+06	9.92945e+06	4.89866e-11
606	1	1	1	1	4.95392e+06	0.0011482	0.00042896	0.00282508	0.00310642	4.97554e+06	9.92945e+06	4.66587e-11
607	1	1	1	1	4.95392e+06	0.00109363	0.000408572	0.0026908	0.00295878	4.97554e+06	9.92945e+06	4.44382e-11
608	1	1	1	1	4.95392e+06	0.00104164	0.000389151	0.0025629	0.00281816	4.97554e+06	9.92945e+06	4.2327e-11
609	1	1	1	1	4.95392e+06	0.000992127	0.000370653	0.00244108	0.00268422	4.97554e+06	9.92945e+06	4.03144e-11
610	1	1	1	1	4.95392e+06	0.000944962	0.000353033	0.00232505	0.00255665	4.97554e+06	9.92945e+06	3.83968e-11
611	1	1	1	1	4.95392e+06	0.000900041	0.000336252	0.00221453	0.00243514	4.97554e+06	9.92945e+06	3.65725e-11
612	1	1	1	1	4.95392e+06	0.000857258	0.000320268	0.00210927	0.00231941	4.97554e+06	9.92945e+06	3.48361e-11
613	1	1	1	1	4.95392e+06	0.000816515	0.000305045	0.00200901	0.00220917	4.97554e+06	9.92945e+06	3.31806e-11
614	1	1	1	1	4.95392e+06	0.000777709	0.000290546	0.00191352	0.00210418	4.97554e+06	9.92945e+06	3.16032e-11
615	1	1	1	1	4.95392e+06	0.000740746	0.000276736	0.00182256	0.00200417	4.97554e+06	9.92945e+06	3.00986e-11
616	1	1	1	1	4.95392e+06	0.000705539	0.000263584	0.00173593	0.00190892	4.97554e+06	9.92945e+06	2.86713e-11
617	1	1	1	1	4.95392e+06	0.000671999	0.000251055	0.00165343	0.00181819	4.97554e+06	9.92945e+06	2.73079e-11
618	1	1	1	1	4.95392e+06	0.00064006	0.000239122	0.00157484	0.00173178	4.97554e+06	9.92945e+06	2.60103e-11
619	1	1	1	1	4.95392e+06	0.000609636	0.000227756	0.00149998	0.00164947	4.97554e+06	9.92945e+06	2.47722e-11
620	1	1	1	1	4.95392e+06	0.000580666	0.000216931	0.00142869	0.00157108	4.97554e+06	9.92945e+06	2.35953e-11
621	1	1	1	1	4.95392e+06	0.00055307	0.000206621	0.00136078	0.00149641	4.97554e+06	9.92945e+06	2.24727e-11
622	1	1	1	1	4.95392e+06	0.000526782	0.000196802	0.0012961	0.00142528	4.97554e+06	9.92945e+06	2.14069e-11
623	1	1	1	1	4.95392e+06	0.000501744	0.000187447	0.00123449	0.00135754	4.97554e+06	9.92945e+06	2.03872e-11
624	1	1	1	1	4.95392e+06	0.00047788	0.000178535	0.00117581	0.00129302	4.97554e+06	9.92945e+06	1.942e-11
625	1	1	1	1	4.95392e+06	0.000455169	0.000170047	0.00111992	0.00123157	4.97554e+06	9.92945e+06	1.84945e-11
626	1	1	1	1	4.95392e+06	0.000433524	0.000161963	0.00106669	0.00117303	4.97554e+06	9.92945e+06	1.76179e-11
627	1	1	1	1	4.95392e+06	0.000412911	0.000154264	0.00101599	0.00111728	4.97554e+06	9.92945e+06	1.67804e-11
628	1	1	1	1	4.95392e+06	0.000393284	0.00014693	0.000967694	0.00106418	4.97554e+06	9.92945e+06	1.59792e-11
629	1	1	1	1	4.95392e+06	0.000374593	0.000139945	0.000921695	0.0010136	4.97554e+06	9.92945e+06	1.52225e-11
630	1	1	1	1	4.95392e+06	0.000356779	0.000133292	0.000877883	0.000965424	4.97554e+06	9.92945e+06	1.44995e-11
631	1	1	1	1	4.95392e+06	0.000339825	0.000126955	0.000836152	0.000919538	4.97554e+06	9.92945e+06	1.38094e-11
632	1	1	1	1	4.95392e+06	0.000323664	0.000120921	0.000796405	0.000875833	4.97554e+06	9.92945e+06	1.31504e-11
633	1	1	1	1	4.95392e+06	0.000308281	0.000115173	0.000758548	0.000834205	4.97554e+06	9.92945e+06	1.2526e-11
634	1	1	1	1	4.95392e+06	0.000293629	0.000109697	0.000722491	0.000794556	4.97554e+06	9.92945e+06	1.19336e-11
635	1	1	1	1	4.95392e+06	0.000279672	0.000104483	0.000688147	0.000756791	4.97554e+06	9.92945e+06	1.13651e-11
636	1	1	1	1	4.95392e+06	0.000266376	9.9517e-05	0.000655436	0.000720821	4.97554e+06	9.92945e+06	1.08225e-11
637	1	1	1	1	4.95392e+06	0.000253721	9.47873e-05	0.00062428	0.000686561	4.97554e+06	9.92945e+06	1.031e-11
638	1	1	1	1	4.95392e+06	0.000241666	9.02866e-05	0.000594612	0.00065393	4.97554e+06	9.92945e+06	9.82237e-12
639	1	1	1	1	4.95392e+06	0.00023018	8.59941e-05	0.00056635	0.000622848	4.97554e+06	9.92945e+06	9.35341e-12
640	1	1	1	1	4.95392e+06	0.00021925	8.19075e-05	0.00053943	0.000593245	4.97554e+06	9.92945e+06	8.91109e-12
641	1	1	1	1	4.95392e+06	0.000208831	7.80155e-05	0.00051379	0.000565048	4.97554e+06	9.92945e+06	8.48654e-12
642	1	1	1	1	4.95392e+06	0.00019891	7.43092e-05	0.00048937	0.000538191	4.97554e+06	9.92945e+06	8.08242e-12
643	1	1	1	1	4.95392e+06	0.000189447	7.07769e-05	0.000466111	0.000512611	4.97554e+06	9.92945e+06	7.69784e-12
644	1	1	1	1	4.95392e+06	0.000180441	6.74131e-05	0.000443957	0.000488247	4.97554e+06	9.92945e+06	7.33369e-12
645	1	1	1	1	4.95392e+06	0.00017184	6.41982e-05	0.000422841	0.00046504	4.97554e+06	9.92945e+06	6.98197e-12
646	1	1	1	1	4.95392e+06	0.000163667	6.11472e-05	0.00040274	0.000442936	4.97554e+06	9.92945e+06	6.64979e-12
647	1	1	1	1	4.95392e+06	0.000155887	5.82391e-05	0.000383595	0.000421883	4.97554e+06	9.92945e+06	6.3336e-12
648	1	1	1	1	4.95392e+06	0.000148472	5.547e-05	0.000365359	0.000401831	4.97554e+06	9.92945e+06	6.03517e-12
649	1	1	1	1	4.95392e+06	0.000141417	5.2832e-05	0.00034799	0.000382731	4.97554e+06	9.92945e+06	5.7474e-12
650	1	1	1	1	4.95392e+06	0.000134688	5.03208e-05	0.000331446	0.00036454	4.97554e+06	9.92945e+06	5.47207e-12
651	1	1	1	1	4.95392e+06	0.000128285	4.79276e-05	0.000315689	0.000347213	4.97554e+06	9.92945e+06	5.21183e-12
652	1	1	1	1	4.95392e+06	0.000122198	4.56533e-05	0.000300683	0.000330709	4.97554e+06	9.92945e+06	4.96492e-12
653	1	1	1	1	4.95392e+06	0.000116388	4.34831e-05	0.00028639	0.00031499	4.97554e+06	9.92945e+06	4.72777e-12
654	1	1	1	1	4.95392e+06	0.000110864	4.14164e-05	0.000272776	0.000300018	4.97554e+06	9.92945e+06	4.50573e-12
655	1	1	1	1	4.95392e+06	0.000105585	3.94473e-05	0.00025981	0.000285758	4.97554e+06	9.92945e+06	4.29079e-12
656	1	1	1	1	4.95392e+06	0.000100562	3.75714e-05	0.00024746	0.000272175	4.97554e+06	9.92945e+06	4.08473e-12
657	1	1	1	1	4.95392e+06	9.57877e-05	3.57858e-05	0.000235696	0.000259238	4.97554e+06	9.92945e+06	3.89111e-12
658	1	1	1	1	4.95392e+06	9.12364e-05	3.40835e-05	0.000224492	0.000246916	4.97554e+06	9.92945e+06	3.70903e-12
659	1	1	1	1	4.95392e+06	8.68793e-05	3.24583e-05	0.000213807	0.000235179	4.97554e+06	9.92945e+06	3.52873e-12
660	1	1	1	1	4.95392e+06	8.27452e-05	3.09142e-05	0.000203641	0.000224	4.97554e+06	9.92945e+06	3.36087e-12
661	1	1	1	1	4.95392e+06	7.88102e-05	2.94445e-05	0.000193958	0.000213352	4.97554e+06	9.92945e+06	3.20455e-12
662	1	1	1	1	4.95392e+06	7.50635e-05	2.80432e-05	0.000184736	0.000203211	4.97554e+06	9.92945e+06	3.04912e-12
663	1	1	1	1	4.95392e+06	7.15028e-05	2.6712e-05	0.000175952	0.000193551	4.97554e+06	9.92945e+06	2.90434e-12
664	1	1	1	1	4.95392e+06	6.80974e-05	2.54416e-05	0.000167587	0.000184351	4.97554e+06	9.92945e+06	2.76579e-12
665	1	1	1	1	4.95392e+06	6.48594e-05	2.42322e-05	0.000159619	0.000175587	4.97554e+06	9.92945e+06	2.63611e-12
666	1	1	1	1	4.95392e+06	6.17982e-05	2.30858e-05	0.000152039	0.000167242	4.97554e+06	9.92945e+06	2.51177e-12
667	1	1	1	1	4.95392e+06	5.88577e-05	2.19888e-05	0.000144813	0.000159292	4.97554e+06	9.92945e+06	2.39275e-12
668	1	1	1	1	4.95392e+06	5.60693e-05	2.09449e-05	0.00013793	0.00015172	4.97554e+06	9.92945e+06	2.27818e-12
669	1	1	1	1	4.95392e+06	5.33999e-05	1.99494e-05	0.000131375	0.000144509	4.97554e+06	9.92945e+06	2.16804e-12
670	1	1	1	1	4.95392e+06	5.08587e-05	1.90019e-05	0.000125131	0.00013764	4.97554e+06	9.92945e+06	2.0659e-12
671	1	1	1	1	4.95392e+06	4.84362e-05	1.80976e-05	0.000119184	0.000131097	4.97554e+06	9.92945e+06	1.9682e-12
672	1	1	1	1	4.95392e+06	4.61311e-05	1.72357e-05	0.000113519	0.000124866	4.97554e+06	9.92945e+06	1.87406e-12
673	1	1	1	1	4.95392e+06	4.39446e-05	1.64173e-05	0.000108118	0.00011893	4.97554e+06	9.92945e+06	1.78346e-12
674	1	1	1	1	4.95392e+06	4.18506e-05	1.56362e-05	0.000102979	0.000113277	4.97554e+06	9.92945e+06	1.70086e-12
675	1	1	1	1	4.95392e+06	3.98655e-05	1.48934e-05	9.80843e-05	0.000107892	4.97554e+06	9.92945e+06	1.62181e-12
676	1	1	1	1	4.95392e+06	3.79665e-05	1.41846e-05	9.34224e-05	0.000102764	4.97554e+06	9.92945e+06	1.54188e-12
677	1	1	1	1	4.95392e+06	3.61599e-05	1.35099e-05	8.89813e-05	9.78789e-05	4.97554e+06	9.92945e+06	1.46816e-12
678	1	1	1	1	4.95392e+06	3.44453e-05	1.28678e-05	8.47514e-05	9.32263e-05	4.97554e+06	9.92945e+06	1.39799e-12
679	1	1	1	1	4.95392e+06	3.28117e-05	1.22568e-05	8.07228e-05	8.87948e-05	4.97554e+06	9.92945e+06	1.33493e-12
680	1	1	1	1	4.95392e+06	3.12448e-05	1.16724e-05	7.68844e-05	8.4574e-05	4.97554e+06	9.92945e+06	1.2701e-12
681	1	1	1	1	4.95392e+06	2.97557e-05	1.11179e-05	7.32289e-05	8.05538e-05	4.97554e+06	9.92945e+06	1.20792e-12
682	1	1	1	1	4.95392e+06	2.83506e-05	1.05895e-05	6.97476e-05	7.67247e-05	4.97554e+06	9.92945e+06	1.15108e-12
683	1	1	1	1	4.95392e+06	2.70017e-05	1.00866e-05	6.64322e-05	7.30776e-05	4.97554e+06	9.92945e+06	1.09868e-12
684	1	1	1	1	4.95392e+06	2.57244e-05	9.60761e-06	6.32748e-05	6.96038e-05	4.97554e+06	9.92945e+06	1.04716e-12
685	1	1	1	1	4.95392e+06	2.45041e-05	9.15292e-06	6.02677e-05	6.62952e-05	4.97554e+06	9.92945e+06	9.97424e-13
686	1	1	1	1	4.95392e+06	2.33397e-05	8.71793e-06	5.74041e-05	6.31439e-05	4.97554e+06	9.92945e+06	9.50351e-13
687	1	1	1	1	4.95392e+06	2.22073e-05	8.29753e-06	5.46671e-05	6.01425e-05	4.97554e+06	9.92945e+06	9.04166e-13
688	1	1	1	1	4.95392e+06	2.11504e-05	7.90256e-06	5.20678e-05	5.72843e-05	4.97554e+06	9.92945e+06	8.60645e-13
689	1	1	1	1	4.95392e+06	2.01514e-05	7.52695e-06	4.95912e-05	5.45609e-05	4.97554e+06	9.92945e+06	8.18012e-13
690	1	1	1	1	4.95392e+06	1.91957e-05	7.17052e-06	4.72329e-05	5.19672e-05	4.97554e+06	9.92945e+06	7.81597e-13
691	1	1	1	1	4.95392e+06	1.8274e-05	6.82915e-06	4.4987e-05	4.94967e-05	4.97554e+06	9.92945e+06	7.43405e-13
692	1	1	1	1	4.95392e+06	1.74015e-05	6.50322e-06	4.28475e-05	4.71436e-05	4.97554e+06	9.92945e+06	7.09655e-13
693	1	1	1	1	4.95392e+06	1.65715e-05	6.19287e-06	4.08093e-05	4.49024e-05	4.97554e+06	9.92945e+06	6.73239e-13
694	1	1	1	1	4.95392e+06	1.57918e-05	5.9002e-06	3.88749e-05	4.27676e-05	4.97554e+06	9.92945e+06	6.43041e-13
695	1	1	1	1	4.95392e+06	1.50357e-05	5.61989e-06	3.70254e-05	4.07345e-05	4.97554e+06	9.92945e+06	6.0929e-13
696	1	1	1	1	4.95392e+06	1.43292e-05	5.35191e-06	3.52645e-05	3.87981e-05	4.97554e+06	9.92945e+06	5.81757e-13
697	1	1	1	1	4.95392e+06	1.36507e-05	5.09868e-06	3.35873e-05	3.69537e-05	4.97554e+06	9.92945e+06	5.53335e-13
698	1	1	1	1	4.95392e+06	1.29999e-05	4.85626e-06	3.19904e-05	3.51969e-05	4.97554e+06	9.92945e+06	5.27578e-13
699	1	1	1	1	4.95392e+06	1.23873e-05	4.62643e-06	3.04694e-05	3.35237e-05	4.97554e+06	9.92945e+06	5.03597e-13
700	1	1	1	1	4.95392e+06	1.17987e-05	4.40694e-06	2.90213e-05	3.193e-05	4.97554e+06	9.92945e+06	4.79616e-13
701	1	1	1	1	4.95392e+06	1.12231e-05	4.19324e-06	2.76357e-05	3.04118e-05	4.97554e+06	9.92945e+06	4.55636e-13
702	1	1	1	1	4.95392e+06	1.0693e-05	3.99398e-06	2.63207e-05	2.89659e-05	4.97554e+06	9.92945e+06	4.33431e-13
703	1	1	1	1	4.95392e+06	1.01875e-05	3.80536e-06	2.50687e-05	2.75887e-05	4.97554e+06	9.92945e+06	4.13003e-13
704	1	1	1	1	4.95392e+06	9.70395e-06	3.6246e-06	2.38768e-05	2.6277e-05	4.97554e+06	9.92945e+06	3.92575e-13
705	1	1	1	1	4.95392e+06	9.24239e-06	3.45308e-06	2.27414e-05	2.50277e-05	4.97554e+06	9.92945e+06	3.76588e-13
706	1	1	1	1	4.95392e+06	8.80148e-06	3.28742e-06	2.16606e-05	2.38377e-05	4.97554e+06	9.92945e+06	3.57936e-13
707	1	1	1	1	4.95392e+06	8.38525e-06	3.13261e-06	2.06305e-05	2.27044e-05	4.97554e+06	9.92945e+06	3.39284e-13
708	1	1	1	1	4.95392e+06	7.98106e-06	2.98123e-06	1.96478e-05	2.16249e-05	4.97554e+06	9.92945e+06	3.25961e-13
709	1	1	1	1	4.95392e+06	7.59745e-06	2.83971e-06	1.87129e-05	2.05967e-05	4.97554e+06	9.92945e+06	3.09974e-13
710	1	1	1	1	4.95392e+06	7.23363e-06	2.70322e-06	1.78224e-05	1.96174e-05	4.97554e+06	9.92945e+06	2.93099e-13
711	1	1	1	1	4.95392e+06	6.89011e-06	2.57464e-06	1.69737e-05	1.86846e-05	4.97554e+06	9.92945e+06	2.81553e-13
712	1	1	1	1	4.95392e+06	6.56439e-06	2.45153e-06	1.61659e-05	1.77961e-05	4.97554e+06	9.92945e+06	2.65565e-13
713	1	1	1	1	4.95392e+06	6.25628e-06	2.33704e-06	1.53961e-05	1.69499e-05	4.97554e+06	9.92945e+06	2.55795e-13
714	1	1	1	1	4.95392e+06	5.96211e-06	2.22669e-06	1.46642e-05	1.61439e-05	4.97554e+06	9.92945e+06	2.41585e-13
715	1	1	1	1	4.95392e+06	5.67857e-06	2.12284e-06	1.39712e-05	1.53765e-05	4.97554e+06	9.92945e+06	2.32703e-13
716	1	1	1	1	4.95392e+06	5.41595e-06	2.02175e-06	1.33078e-05	1.46454e-05	4.97554e+06	9.92945e+06	2.1938e-13
717	1	1	1	1	4.95392e+06	5.15729e-06	1.92594e-06	1.2676e-05	1.39491e-05	4.97554e+06	9.92945e+06	2.10498e-13
718	1	1	1	1	4.95392e+06	4.91719e-06	1.83584e-06	1.20742e-05	1.3286e-05	4.97554e+06	9.92945e+06	1.98952e-13
719	1	1	1	1	4.95392e+06	4.67765e-06	1.74842e-06	1.15014e-05	1.26543e-05	4.97554e+06	9.92945e+06	1.90958e-13
720	1	1	1	1	4.95392e+06	4.45543e-06	1.66596e-06	1.09555e-05	1.20528e-05	4.97554e+06	9.92945e+06	1.82965e-13
721	1	1	1	1	4.95392e+06	4.24794e-06	1.58704e-06	1.04359e-05	1.14798e-05	4.97554e+06	9.92945e+06	1.71418e-13

## Sheet: T_21
Time (days)	U1	U2	U3	U4	Susceptible	Exposed	Infectious_presymptomatic	Infectious_symptomatic	Seriously_ill_hospitalized	Recovered	Active_population	beta
0	1	1	1	1	10000000	100	0	0	0	0	10000100	0
1	1	1	1	1	9.99999e+06	88.0101	18.6241	2.95039	0.0256003	1.42506	1.00001e+07	2.01137e-06
2	1	1	1	1	9.99996e+06	92.4419	30.2747	9.6583	0.171586	5.23963	1.00001e+07	3.26959e-06
3	1	1	1	1	9.99992e+06	105.717	39.784	18.4979	0.497161	11.1879	1.00001e+07	4.29657e-06
4	1	1	1	1	9.99988e+06	125.058	49.3415	28.9683	1.03378	19.3473	1.00001e+07	5.32873e-06
5	1	1	1	1	9.99982e+06	149.764	60.0712	41.0654	1.80564	29.9771	1.00001e+07	6.48749e-06
6	1	1	1	1	9.99975e+06	180.139	72.6711	55.0383	2.8384	43.4662	1e+07	7.8482e-06
7	1	1	1	1	9.99966e+06	217.003	87.7234	71.2804	4.16394	60.3179	1e+07	9.47373e-06
8	1	0.6	0.1	0.3	9.99961e+06	215.413	100.802	89.8004	5.81961	80.9223	1e+07	5.56404e-06
9	1	0.6	0.1	0.3	9.99955e+06	219.359	109.642	109.165	7.82096	104.932	9.99998e+06	6.05194e-06
10	1	0.6	0.1	0.3	9.99949e+06	226.189	116.534	128.441	10.1517	132.018	9.99996e+06	6.43239e-06
11	1	0.6	0.1	0.3	9.99942e+06	234.631	122.591	147.267	12.7817	161.999	9.99994e+06	6.76673e-06
12	1	0.6	0.1	0.3	9.99935e+06	244.073	128.361	165.546	15.678	194.772	9.99992e+06	7.08521e-06
13	1	0.6	0.1	0.3	9.99928e+06	254.231	134.111	183.305	18.8092	230.283	9.9999e+06	7.40258e-06
14	1	0.6	0.1	0.3	9.9992e+06	264.974	139.978	200.621	22.1475	268.505	9.99988e+06	7.72642e-06
15	1	0.6	0.1	0.3	9.99912e+06	276.251	146.033	217.591	25.6691	309.43	9.99986e+06	8.06063e-06
16	1	0.6	0.1	0.3	9.99904e+06	288.046	152.316	234.315	29.3541	353.068	9.99984e+06	8.40741e-06
17	1	0.6	0.1	0.3	9.99896e+06	300.363	158.852	250.891	33.1866	399.44	9.99981e+06	8.7682e-06
18	1	0.6	0.1	0.3	9.99887e+06	313.216	165.661	267.411	37.154	448.578	9.99979e+06	9.14403e-06
19	1	0.6	0.1	0.3	9.99877e+06	326.622	172.758	283.961	41.2467	500.527	9.99977e+06	9.53574e-06
20	1	0.6	0.1	0.3	9.99868e+06	340.604	180.157	300.621	45.4578	555.339	9.99975e+06	9.94411e-06
21	1	0.6	0.1	0.3	9.99857e+06	355.184	187.871	317.465	49.7826	613.076	9.99973e+06	1.03699e-05
22	1	0.6	0.1	0.3	9.99847e+06	370.389	195.914	334.564	54.2187	673.809	9.99971e+06	1.08139e-05
23	1	0.6	0.1	0.3	9.99836e+06	386.243	204.302	351.983	58.7653	737.618	9.99969e+06	1.12768e-05
24	1	0.6	0.1	0.3	9.99824e+06	402.776	213.048	369.784	63.4234	804.59	9.99966e+06	1.17595e-05
25	1	0.6	0.1	0.3	9.99812e+06	420.015	222.167	388.025	68.195	874.821	9.99964e+06	1.22629e-05
26	1	0.6	0.1	0.3	9.998e+06	437.99	231.677	406.764	73.0838	948.414	9.99962e+06	1.27878e-05
27	1	0.6	0.1	0.3	9.99787e+06	456.734	241.593	426.055	78.0944	1025.48	9.99959e+06	1.33351e-05
28	1	0.6	0.1	0.3	9.99773e+06	476.279	251.933	445.95	83.2322	1106.14	9.99957e+06	1.39058e-05
29	1	0.6	0.1	0.3	9.99759e+06	496.659	262.714	466.501	88.5039	1190.52	9.99954e+06	1.45008e-05
30	1	0.6	0.1	0.3	9.99744e+06	517.909	273.956	487.76	93.9165	1278.76	9.99951e+06	1.51213e-05
31	1	0.6	0.1	0.3	9.99729e+06	540.066	285.679	509.776	99.478	1371	9.99948e+06	1.57683e-05
32	1	0.6	0.1	0.3	9.99713e+06	563.17	297.902	532.599	105.197	1467.39	9.99945e+06	1.6443e-05
33	1	0.6	0.1	0.3	9.99696e+06	587.26	310.647	556.279	111.083	1568.09	9.99942e+06	1.71464e-05
34	1	0.6	0.1	0.3	9.99678e+06	612.378	323.936	580.868	117.145	1673.26	9.99939e+06	1.78798e-05
35	1	0.6	0.1	0.3	9.9966e+06	638.567	337.793	606.415	123.395	1783.1	9.99936e+06	1.86446e-05
36	1	0.6	0.1	0.3	9.99641e+06	665.875	352.241	632.973	129.842	1897.77	9.99933e+06	1.9442e-05
37	1	0.6	0.1	0.3	9.99621e+06	694.347	367.305	660.593	136.498	2017.48	9.99929e+06	2.02734e-05
38	1	0.6	0.1	0.3	9.996e+06	724.033	383.013	689.33	143.376	2142.43	9.99925e+06	2.11403e-05
39	1	0.6	0.1	0.3	9.99579e+06	754.986	399.39	719.238	150.487	2272.84	9.99922e+06	2.20442e-05
40	1	0.6	0.1	0.3	9.99556e+06	787.257	416.466	750.374	157.844	2408.92	9.99918e+06	2.29866e-05
41	1	0.6	0.1	0.3	9.99533e+06	820.905	434.269	782.796	165.461	2550.91	9.99913e+06	2.39692e-05
42	1	0.6	0.1	0.3	9.99508e+06	855.985	452.832	816.563	173.351	2699.06	9.99909e+06	2.49937e-05
43	1	0.6	0.1	0.3	9.99483e+06	892.561	472.186	851.737	181.529	2853.63	9.99905e+06	2.60618e-05
44	1	0.6	0.1	0.3	9.99456e+06	930.693	492.365	888.381	190.01	3014.87	9.999e+06	2.71754e-05
45	1	0.6	0.1	0.3	9.99429e+06	970.449	513.403	926.563	198.809	3183.07	9.99895e+06	2.83365e-05
46	1	0.6	0.1	0.3	9.994e+06	1011.9	535.337	966.349	207.943	3358.52	9.9989e+06	2.9547e-05
47	1	0.6	0.1	0.3	9.99369e+06	1055.11	558.205	1007.81	217.426	3541.53	9.99885e+06	3.0809e-05
48	1	0.6	0.1	0.3	9.99338e+06	1100.16	582.046	1051.02	227.278	3732.4	9.99879e+06	3.21247e-05
49	1	0.6	0.1	0.3	9.99305e+06	1147.12	606.902	1096.06	237.515	3931.49	9.99874e+06	3.34964e-05
50	1	0.6	0.1	0.3	9.99271e+06	1196.09	632.815	1143	248.157	4139.11	9.99868e+06	3.49264e-05
51	1	0.6	0.1	0.3	9.99235e+06	1247.13	659.83	1191.93	259.221	4355.65	9.99862e+06	3.64172e-05
52	1	0.6	0.1	0.3	9.99198e+06	1300.34	687.993	1242.93	270.728	4581.48	9.99855e+06	3.79713e-05
53	1	0.6	0.1	0.3	9.9916e+06	1355.81	717.353	1296.09	282.699	4816.98	9.99849e+06	3.95915e-05
54	1	0.6	0.1	0.3	9.99119e+06	1413.63	747.959	1351.51	295.154	5062.57	9.99842e+06	4.12805e-05
55	1	0.6	0.1	0.3	9.99077e+06	1473.91	779.866	1409.27	308.117	5318.67	9.99834e+06	4.30411e-05
56	1	0.6	0.1	0.3	9.99033e+06	1536.74	813.126	1469.49	321.609	5585.73	9.99827e+06	4.48765e-05
57	1	0.6	0.1	0.3	9.98987e+06	1602.24	847.798	1532.26	335.655	5864.21	9.99819e+06	4.67896e-05
58	1	0.6	0.1	0.3	9.9894e+06	1670.51	883.939	1597.69	350.279	6154.6	9.9981e+06	4.87839e-05
59	1	0.6	0.1	0.3	9.9889e+06	1741.67	921.613	1665.89	365.508	6457.39	9.99802e+06	5.08627e-05
60	1	0.6	0.1	0.3	9.98838e+06	1815.84	960.882	1736.99	381.368	6773.12	9.99793e+06	5.30295e-05
61	1	0.6	0.1	0.3	9.98784e+06	1893.15	1001.81	1811.1	397.886	7102.33	9.99784e+06	5.5288e-05
62	1	0.6	0.1	0.3	9.98727e+06	1973.72	1044.48	1888.36	415.092	7445.6	9.99774e+06	5.76421e-05
63	1	0.6	0.1	0.3	9.98669e+06	2057.71	1088.95	1968.89	433.015	7803.5	9.99764e+06	6.00956e-05
64	1	0.6	0.1	0.3	9.98607e+06	2145.23	1135.3	2052.83	451.688	8176.67	9.99753e+06	6.26529e-05
65	1	0.6	0.1	0.3	9.98544e+06	2236.45	1183.6	2140.32	471.141	8565.76	9.99742e+06	6.53181e-05
66	1	0.6	0.1	0.3	9.98477e+06	2331.52	1233.95	2231.52	491.409	8971.42	9.99731e+06	6.80958e-05
67	1	0.6	0.1	0.3	9.98407e+06	2430.59	1286.42	2326.57	512.527	9394.37	9.99719e+06	7.09906e-05
68	1	0.6	0.1	0.3	9.98335e+06	2533.83	1341.1	2425.65	534.532	9835.33	9.99706e+06	7.40074e-05
69	1	0.6	0.1	0.3	9.9826e+06	2641.42	1398.09	2528.91	557.461	10295.1	9.99693e+06	7.71513e-05
70	1	0.6	0.1	0.3	9.98181e+06	2753.52	1457.48	2636.54	581.354	10774.4	9.9968e+06	8.04274e-05
71	1	0.6	0.1	0.3	9.98099e+06	2870.34	1519.36	2748.71	606.251	11274.1	9.99665e+06	8.38413e-05
72	1	0.6	0.1	0.3	9.98014e+06	2992.06	1583.85	2865.61	632.196	11795	9.99651e+06	8.73986e-05
73	1	0.6	0.1	0.3	9.97925e+06	3118.88	1651.04	2987.44	659.233	12338.1	9.99635e+06	9.11052e-05
74	1	0.6	0.1	0.3	9.97832e+06	3251.01	1721.06	3114.41	687.408	12904.2	9.99619e+06	9.49672e-05
75	1	0.6	0.1	0.3	9.97735e+06	3388.67	1794	3246.72	716.769	13494.4	9.99603e+06	9.89911e-05
76	1	0.6	0.1	0.3	9.97634e+06	3532.09	1870.01	3384.6	747.365	14109.7	9.99585e+06	0.000103183
77	1	0.6	0.1	0.3	9.97529e+06	3681.49	1949.19	3528.27	779.25	14751.1	9.99567e+06	0.000107551
78	1	0.6	0.1	0.3	9.9742e+06	3837.13	2031.69	3677.99	812.476	15419.7	9.99548e+06	0.000112101
79	1	0.6	0.1	0.3	9.97305e+06	3999.24	2117.63	3833.98	847.1	16116.6	9.99529e+06	0.000116841
80	1	0.6	0.1	0.3	9.97186e+06	4168.11	2207.15	3996.52	883.181	16843	9.99508e+06	0.000121778
81	1	0.6	0.1	0.3	9.97062e+06	4343.99	2300.41	4165.87	920.778	17600.3	9.99487e+06	0.00012692
82	1	0.6	0.1	0.3	9.96933e+06	4527.16	2397.54	4342.31	959.956	18389.5	9.99465e+06	0.000132277
83	1	0.6	0.1	0.3	9.96799e+06	4717.93	2498.71	4526.13	1000.78	19212.2	9.99442e+06	0.000137856
84	1	0.6	0.1	0.3	9.96658e+06	4916.59	2604.08	4717.62	1043.32	20069.6	9.99417e+06	0.000143666
85	1	0.6	0.1	0.3	9.96512e+06	5123.46	2713.81	4917.1	1087.64	20963.3	9.99392e+06	0.000149716
86	1	0.6	0.1	0.3	9.9636e+06	5338.86	2828.09	5124.9	1133.82	21894.8	9.99366e+06	0.000156017
87	1	0.6	0.1	0.3	9.96201e+06	5563.13	2947.08	5341.34	1181.94	22865.5	9.99339e+06	0.000162578
88	1	0.6	0.1	0.3	9.96036e+06	5796.62	3070.99	5566.79	1232.07	23877.2	9.9931e+06	0.000169409
89	1	0.6	0.1	0.3	9.95864e+06	6039.69	3199.99	5801.59	1284.29	24931.5	9.99281e+06	0.000176521
90	1	0.6	0.1	0.3	9.95684e+06	6292.71	3334.3	6046.13	1338.7	26030.2	9.9925e+06	0.000183924
91	1	0.6	0.1	0.3	9.95497e+06	6556.08	3474.12	6300.8	1395.39	27175.1	9.99218e+06	0.000191632
92	1	0.6	0.1	0.3	9.95303e+06	6830.18	3619.67	6565.99	1454.43	28368.2	9.99184e+06	0.000199654
93	1	0.6	0.1	0.3	9.951e+06	7115.45	3771.17	6842.13	1515.94	29611.4	9.9915e+06	0.000208004
94	1	0.6	0.1	0.3	9.94888e+06	7412.3	3928.85	7129.64	1580.01	30906.8	9.99113e+06	0.000216694
95	1	0.6	0.1	0.3	9.94668e+06	7721.17	4092.94	7428.99	1646.74	32256.6	9.99076e+06	0.000225737
96	1	0.6	0.1	0.3	9.94439e+06	8042.53	4263.7	7740.63	1716.25	33662.9	9.99036e+06	0.000235146
97	1	0.6	0.1	0.3	9.94201e+06	8376.84	4441.38	8065.04	1788.64	35128	9.98995e+06	0.000244937
98	1	0.6	0.1	0.3	9.93952e+06	8724.6	4626.24	8402.72	1864.02	36654.4	9.98953e+06	0.000255122
99	1	0.6	0.1	0.3	9.93693e+06	9086.29	4818.55	8754.18	1942.52	38244.6	9.98908e+06	0.000265717
100	1	0.6	0.1	0.3	9.93424e+06	9462.44	5018.6	9119.97	2024.27	39901.2	9.98862e+06	0.000276737
101	1	0.6	0.1	0.3	9.93143e+06	9853.59	5226.66	9500.62	2109.38	41626.8	9.98814e+06	0.000288198
102	1	0.6	0.1	0.3	9.92851e+06	10260.3	5443.05	9896.72	2198	43424.2	9.98764e+06	0.000300116
103	1	0.6	0.1	0.3	9.92547e+06	10683	5668.05	10308.8	2290.27	45296.3	9.98712e+06	0.000312508
104	1	0.6	0.1	0.3	9.92231e+06	11122.5	5902	10737.6	2386.31	47246.2	9.98658e+06	0.000325391
105	1	0.6	0.1	0.3	9.91901e+06	11579.2	6145.21	11183.6	2486.29	49277	9.98602e+06	0.000338783
106	1	0.6	0.1	0.3	9.91559e+06	12053.9	6398.02	11647.5	2590.36	51391.8	9.98543e+06	0.000352702
107	1	0.6	0.1	0.3	9.91202e+06	12547	6660.77	12130	2698.67	53594.1	9.98482e+06	0.000367167
108	1	0.6	0.1	0.3	9.9083e+06	13059.3	6933.81	12631.7	2811.39	55887.3	9.98419e+06	0.000382196
109	1	0.6	0.1	0.3	9.90444e+06	13591.4	7217.5	13153.4	2928.69	58275.1	9.98353e+06	0.000397811
110	1	0.6	0.1	0.3	9.90042e+06	14144	7512.21	13695.8	3050.74	60761.1	9.98284e+06	0.00041403
111	1	0.6	0.1	0.3	9.89624e+06	14717.8	7818.33	14259.6	3177.72	63349.2	9.98213e+06	0.000430874
112	1	0.6	0.1	0.3	9.89189e+06	15313.4	8136.23	14845.7	3309.82	66043.4	9.98139e+06	0.000448365
113	1	0.6	0.1	0.3	9.88737e+06	15931.7	8466.32	15454.7	3447.24	68847.9	9.98062e+06	0.000466524
114	1	0.6	0.1	0.3	9.88267e+06	16573.2	8808.99	16087.5	3590.16	71767	9.97981e+06	0.000485373
115	1	0.6	0.1	0.3	9.87777e+06	17238.9	9164.67	16745	3738.8	74805	9.97898e+06	0.000504935
116	1	0.6	0.1	0.3	9.87269e+06	17929.3	9533.77	17427.9	3893.37	77966.7	9.97812e+06	0.000525232
117	1	0.6	0.1	0.3	9.8674e+06	18645.4	9916.72	18137.2	4054.07	81256.6	9.97722e+06	0.000546287
118	1	0.6	0.1	0.3	9.8619e+06	19387.8	10314	18873.8	4221.15	84679.8	9.97629e+06	0.000568124
119	1	0.6	0.1	0.3	9.85619e+06	20157.3	10725.9	19638.5	4394.82	88241.2	9.97532e+06	0.000590767
120	1	0.6	0.1	0.3	9.85026e+06	20954.8	11153.1	20432.3	4575.32	91946.2	9.97431e+06	0.000614241
121	1	0.6	0.1	0.3	9.84409e+06	21781	11595.8	21256.1	4762.9	95800.1	9.97327e+06	0.000638568
122	1	0.6	0.1	0.3	9.83768e+06	22636.8	12054.7	22110.9	4957.79	99808.4	9.97218e+06	0.000663775
123	1	0.6	0.1	0.3	9.83103e+06	23522.9	12530	22997.7	5160.27	103977	9.97106e+06	0.000689886
124	1	0.6	0.1	0.3	9.82411e+06	24440.2	13022.4	23917.5	5370.59	108312	9.96989e+06	0.000716926
125	1	0.6	0.1	0.3	9.81694e+06	25389.4	13532.3	24871.3	5589.01	112818	9.96868e+06	0.00074492
126	1	0.6	0.1	0.3	9.80949e+06	26371.4	14060.1	25860.1	5815.81	117504	9.96742e+06	0.000773893
127	1	0.6	0.1	0.3	9.80175e+06	27387	14606.3	26884.9	6051.28	122374	9.96612e+06	0.000803869
128	1	0.6	0.1	0.3	9.79372e+06	28436.8	15171.3	27946.9	6295.69	127436	9.96477e+06	0.000834874
129	1	0.6	0.1	0.3	9.78539e+06	29521.8	15755.7	29047	6549.33	132696	9.96337e+06	0.000866933
130	1	0.6	0.1	0.3	9.77675e+06	30642.7	16359.8	30186.3	6812.52	138161	9.96192e+06	0.000900068
131	1	0.6	0.1	0.3	9.76779e+06	31800.2	16984.2	31365.8	7085.53	143839	9.96042e+06	0.000934305
132	1	0.6	0.1	0.3	9.7585e+06	32995	17629.3	32586.8	7368.69	149737	9.95886e+06	0.000969666
133	1	0.6	0.1	0.3	9.74886e+06	34227.9	18295.4	33850.1	7662.3	155862	9.95725e+06	0.00100617
134	1	0.6	0.1	0.3	9.73888e+06	35499.4	18983	35156.8	7966.68	162223	9.95558e+06	0.00104385
135	1	0.6	0.1	0.3	9.72853e+06	36810.3	19692.5	36508.1	8282.15	168827	9.95386e+06	0.00108272
136	1	0.6	0.1	0.3	9.71781e+06	38161	20424.4	37904.9	8609.03	175681	9.95207e+06	0.0011228
137	1	0.6	0.1	0.3	9.7067e+06	39552.2	21178.8	39348.2	8947.64	182796	9.95023e+06	0.00116411
138	1	0.6	0.1	0.3	9.6952e+06	40984.3	21956.3	40839.1	9298.32	190178	9.94832e+06	0.00120666
139	1	0.6	0.1	0.3	9.6833e+06	42457.8	22757.1	42378.6	9661.38	197836	9.94635e+06	0.00125048
140	1	0.6	0.1	0.3	9.67098e+06	43973	23581.5	43967.5	10037.2	205779	9.94432e+06	0.00129557
141	1	0.6	0.1	0.3	9.65824e+06	45530.3	24429.7	45606.8	10426	214017	9.94222e+06	0.00134196
142	1	0.6	0.1	0.3	9.64506e+06	47129.8	25302	47297.3	10828.2	222558	9.94005e+06	0.00138965
143	1	0.6	0.1	0.3	9.63143e+06	48771.8	26198.6	49040	11244.1	231411	9.93781e+06	0.00143865
144	1	0.6	0.1	0.3	9.61734e+06	50456.3	27119.5	50835.5	11674	240585	9.9355e+06	0.00148896
145	1	0.6	0.1	0.3	9.60279e+06	52183.3	28065	52684.6	12118.2	250090	9.93312e+06	0.0015406
146	1	0.6	0.1	0.3	9.58775e+06	53952.7	29035	54587.9	12577.1	259936	9.93067e+06	0.00159356
147	1	0.6	0.1	0.3	9.57222e+06	55764.2	30029.5	56546.1	13051	270132	9.92815e+06	0.00164784
148	1	0.6	0.1	0.3	9.5562e+06	57617.5	31048.5	58559.5	13540.1	280687	9.92555e+06	0.00170344
149	1	0.6	0.1	0.3	9.53966e+06	59512.1	32091.8	60628.8	14044.8	291612	9.92288e+06	0.00176035
150	1	0.6	0.1	0.3	9.52261e+06	61447.5	33159.4	62754	14565.2	302915	9.92013e+06	0.00181855
151	1	0.6	0.1	0.3	9.50503e+06	63422.9	34250.8	64935.6	15101.8	314608	9.91731e+06	0.00187804
152	1	0.6	0.1	0.3	9.48691e+06	65437.4	35365.8	67173.6	15654.7	326699	9.91441e+06	0.00193879
153	1	0.6	0.1	0.3	9.46824e+06	67490.1	36503.9	69468	16224.2	339198	9.91143e+06	0.00200079
154	1	0.6	0.1	0.3	9.44901e+06	69579.8	37664.8	71818.6	16810.4	352115	9.90837e+06	0.00206399
155	1	0.6	0.1	0.3	9.42923e+06	71705.2	38847.8	74225.3	17413.7	365460	9.90524e+06	0.00212838
156	1	0.6	0.1	0.3	9.40887e+06	73864.7	40052.2	76687.6	18034.1	379242	9.90203e+06	0.00219392
157	1	0.6	0.1	0.3	9.38794e+06	76056.8	41277.4	79204.9	18671.8	393470	9.89875e+06	0.00226055
158	1	0.6	0.1	0.3	9.36643e+06	78279.5	42522.4	81776.6	19327	408154	9.89538e+06	0.00232825
159	1	0.6	0.1	0.3	9.34433e+06	80531	43786.4	84401.7	19999.7	423302	9.89195e+06	0.00239695
160	1	0.6	0.1	0.3	9.32163e+06	82809	45068.3	87079.3	20690	438924	9.88843e+06	0.0024666
161	1	0.6	0.1	0.3	9.29834e+06	85111.1	46367	89808	21397.9	455028	9.88485e+06	0.00253714
162	1	0.6	0.1	0.3	9.27445e+06	87434.9	47681.2	92586.4	22123.5	471623	9.88119e+06	0.0026085
163	1	0.6	0.1	0.3	9.24995e+06	89777.5	49009.6	95412.8	22866.7	488715	9.87746e+06	0.0026806
164	1	0.6	0.1	0.3	9.22486e+06	92136	50350.7	98285.6	23627.5	506313	9.87366e+06	0.00275338
165	1	0.6	0.1	0.3	9.19916e+06	94507.4	51703	101203	24405.6	524424	9.86979e+06	0.00282674
166	1	0.6	0.1	0.3	9.17285e+06	96888.4	53064.9	104161	25201	543055	9.86586e+06	0.00290059
167	1	0.6	0.1	0.3	9.14594e+06	99275.5	54434.5	107160	26013.5	562212	9.86187e+06	0.00297485
168	1	0.6	0.1	0.3	9.11844e+06	101665	55810.1	110195	26842.7	581901	9.85781e+06	0.00304941
169	1	0.6	0.1	0.3	9.09033e+06	104053	57189.5	113264	27688.4	602127	9.8537e+06	0.00312417
170	1	0.6	0.1	0.3	9.06164e+06	106437	58570.8	116363	28550.3	622895	9.84954e+06	0.00319901
171	1	0.6	0.1	0.3	9.03236e+06	108810	59951.9	119490	29427.8	644209	9.84533e+06	0.00327383
172	1	0.6	0.1	0.3	9.0025e+06	111171	61330.4	122641	30320.7	666071	9.84107e+06	0.00334849
173	1	0.6	0.1	0.3	8.97207e+06	113513	62704.1	125811	31228.2	688486	9.83677e+06	0.00342288
174	1	0.6	0.1	0.3	8.94108e+06	115833	64070.5	128998	32149.9	711454	9.83244e+06	0.00349688
175	1	0.6	0.1	0.3	8.90954e+06	118127	65427.2	132196	33085	734977	9.82807e+06	0.00357034
176	1	0.6	0.1	0.3	8.87747e+06	120389	66771.6	135400	34033	759055	9.82368e+06	0.00364314
177	1	0.6	0.1	0.3	8.84486e+06	122614	68101.1	138608	34992.9	783688	9.81927e+06	0.00371513
178	1	0.6	0.1	0.3	8.81175e+06	124799	69413.1	141812	35964.1	808875	9.81484e+06	0.00378618
179	1	0.6	0.1	0.3	8.77814e+06	126939	70704.9	145009	36945.5	834612	9.8104e+06	0.00385615
180	1	0.6	0.1	0.3	8.74406e+06	129028	71973.8	148194	37936.3	860898	9.80596e+06	0.00392489
181	1	0.6	0.1	0.3	8.70951e+06	131062	73217.1	151360	38935.4	887727	9.80152e+06	0.00399226
182	1	0.6	0.1	0.3	8.67452e+06	133037	74432	154502	39941.7	915095	9.79709e+06	0.00405812
183	1	0.6	0.1	0.3	8.63911e+06	134947	75615.9	157615	40954.1	942996	9.79267e+06	0.00412232
184	1	0.6	0.1	0.3	8.6033e+06	136788	76766.1	160693	41971.5	971423	9.78828e+06	0.00418472
185	1	0.6	0.1	0.3	8.56712e+06	138556	77879.9	163730	42992.4	1.00037e+06	9.78392e+06	0.00424519
186	1	0.6	0.1	0.3	8.53057e+06	140247	78954.7	166721	44015.8	1.02982e+06	9.77959e+06	0.00430358
187	1	0.6	0.1	0.3	8.4937e+06	141855	79987.9	169658	45040	1.05977e+06	9.77531e+06	0.00435975
188	1	0.6	0.1	0.3	8.45652e+06	143379	80977	172537	46063.9	1.09021e+06	9.77109e+06	0.00441359
189	1	0.6	0.1	0.3	8.41906e+06	144812	81919.7	175352	47085.9	1.12112e+06	9.76692e+06	0.00446495
190	1	0.6	0.1	0.3	8.38135e+06	146153	82813.6	178096	48104.4	1.1525e+06	9.76282e+06	0.00451373
191	1	0.6	0.1	0.3	8.34341e+06	147397	83656.6	180763	49118.1	1.18432e+06	9.75879e+06	0.00455979
192	1	0.6	0.1	0.3	8.30527e+06	148542	84446.5	183348	50125.2	1.21658e+06	9.75484e+06	0.00460304
193	1	0.6	0.1	0.3	8.26696e+06	149584	85181.4	185846	51124.2	1.24926e+06	9.75098e+06	0.00464336
194	1	0.6	0.1	0.3	8.22851e+06	150522	85859.5	188250	52113.5	1.28233e+06	9.74722e+06	0.00468067
195	1	0.6	0.1	0.3	8.18994e+06	151352	86479.2	190555	53091.4	1.31579e+06	9.74356e+06	0.00471487
196	1	0.6	0.1	0.3	8.15129e+06	152074	87038.8	192757	54056.2	1.34961e+06	9.74001e+06	0.00474587
197	1	0.6	0.1	0.3	8.11258e+06	152685	87537.2	194850	55006.4	1.38378e+06	9.73658e+06	0.00477361
198	1	0.6	0.1	0.3	8.07384e+06	153184	87973.1	196829	55940.1	1.41827e+06	9.73327e+06	0.00479803
199	1	0.6	0.1	0.3	8.03511e+06	153570	88345.5	198689	56855.8	1.45306e+06	9.73009e+06	0.00481906
200	1	0.6	0.1	0.3	7.99641e+06	153842	88653.6	200428	57751.8	1.48814e+06	9.72705e+06	0.00483666
201	1	0.6	0.1	0.3	7.95777e+06	154001	88896.8	202040	58626.4	1.52348e+06	9.72415e+06	0.0048508
202	1	0.6	0.1	0.3	7.91922e+06	154045	89074.7	203522	59478	1.55905e+06	9.72139e+06	0.00486145
203	1	0.6	0.1	0.3	7.88078e+06	153976	89187	204871	60305.1	1.59484e+06	9.71879e+06	0.00486859
204	1	0.6	0.1	0.3	7.84249e+06	153794	89233.6	206084	61106	1.63082e+06	9.71634e+06	0.00487221
205	1	0.6	0.1	0.3	7.80437e+06	153500	89214.8	207158	61879.3	1.66697e+06	9.71405e+06	0.00487233
206	1	0.6	0.1	0.3	7.76645e+06	153095	89130.7	208091	62623.5	1.70326e+06	9.71193e+06	0.00486894
207	1	0.6	0.1	0.3	7.72875e+06	152582	88982	208881	63337.2	1.73966e+06	9.70998e+06	0.00486208
208	1	0.6	0.1	0.3	7.6913e+06	151961	88769.3	209527	64019	1.77616e+06	9.70819e+06	0.00485177
209	1	0.6	0.1	0.3	7.65412e+06	151235	88493.5	210027	64667.5	1.81273e+06	9.70658e+06	0.00483805
210	1	0.6	0.1	0.3	7.61724e+06	150406	88155.5	210382	65281.7	1.84935e+06	9.70515e+06	0.00482097
211	1	0.6	0.1	0.4	7.58042e+06	149714	87783.1	210593	65860.3	1.88598e+06	9.70389e+06	0.00483658
212	1	0.6	0.1	0.4	7.54392e+06	148885	87385.1	210670	66402.5	1.92261e+06	9.7028e+06	0.00481602
213	1	0.6	0.1	0.4	7.50776e+06	147939	86945.1	210620	66907.6	1.95923e+06	9.70187e+06	0.00479315
214	1	0.6	0.1	0.4	7.47196e+06	146889	86455.5	210444	67375.1	1.9958e+06	9.7011e+06	0.00476756
215	1	0.6	0.1	0.4	7.43652e+06	145743	85913.3	210142	67804.6	2.03231e+06	9.70049e+06	0.00473908
216	1	0.6	0.1	0.4	7.40148e+06	144504	85317.9	209715	68195.7	2.06874e+06	9.70004e+06	0.00470769
217	1	0.6	0.1	0.4	7.36684e+06	143180	84669.8	209161	68548	2.10507e+06	9.69975e+06	0.00467341
218	1	0.6	0.2	0.1	7.3321e+06	142235	84022.4	208486	68861.1	2.14126e+06	9.69962e+06	0.00470902
219	1	0.6	0.2	0.1	7.29778e+06	141133	83391.8	207711	69135.1	2.17733e+06	9.69963e+06	0.00467496
220	1	0.6	0.2	0.1	7.26387e+06	139911	82744.6	206846	69370.4	2.21324e+06	9.69977e+06	0.00463992
221	1	0.6	0.2	0.1	7.23038e+06	138590	82064.5	205895	69567.5	2.24899e+06	9.70003e+06	0.00460303
222	1	0.6	0.2	0.1	7.19731e+06	137182	81344.6	204857	69727.1	2.28457e+06	9.70041e+06	0.0045639
223	1	0.6	0.2	0.1	7.16469e+06	135697	80582	203731	69849.5	2.31995e+06	9.70091e+06	0.0045224
224	1	0.6	0.2	0.1	7.13251e+06	134139	79776.6	202515	69935.3	2.35511e+06	9.70154e+06	0.00447848
225	1	0.6	0.3	0.1	7.09965e+06	133536	79044.3	201220	69984.7	2.39006e+06	9.70229e+06	0.00459804
226	1	0.6	0.3	0.1	7.06721e+06	132695	78418.3	199887	69999	2.42479e+06	9.70311e+06	0.00456248
227	1	0.6	0.3	0.1	7.03516e+06	131694	77822.2	198538	69979.9	2.4593e+06	9.70397e+06	0.00452857
228	1	0.6	0.3	0.1	7.00349e+06	130576	77218.1	197179	69929.4	2.4936e+06	9.70488e+06	0.00449418
229	1	0.6	0.3	0.1	6.97221e+06	129362	76587.6	195804	69849.5	2.52768e+06	9.70584e+06	0.00445826
230	1	0.6	0.3	0.1	6.94133e+06	128066	75921.9	194408	69741.6	2.56153e+06	9.70685e+06	0.00442033
231	1	0.6	0.3	0.1	6.91085e+06	126697	75218	192981	69607.2	2.59515e+06	9.70791e+06	0.00438021
232	1	0.8	0	0.3	6.87525e+06	130165	75026.5	191574	69447.5	2.62854e+06	9.70898e+06	0.00516304
233	1	0.8	0	0.3	6.83975e+06	132779	75505.8	190386	69267.2	2.66182e+06	9.70985e+06	0.00519442
234	1	0.8	0	0.3	6.80415e+06	134914	76291.7	189523	69074.5	2.69506e+06	9.71041e+06	0.00524628
235	1	0.8	0	0.3	6.76834e+06	136754	77201.9	189006	68878.6	2.72833e+06	9.71063e+06	0.0053065
236	1	0.8	0	0.3	6.73231e+06	138388	78143.9	188814	68687.7	2.76168e+06	9.71053e+06	0.00536896
237	1	0.8	0	0.3	6.69606e+06	139860	79069.5	188910	68508.9	2.79513e+06	9.71012e+06	0.00543044
238	1	0.8	0	0.3	6.6596e+06	141188	79954.3	189252	68347.8	2.82871e+06	9.70945e+06	0.00548931
239	1	0.8	0	0.4	6.62274e+06	142570	80805.7	189798	68208.7	2.86244e+06	9.70855e+06	0.00557796
240	1	0.8	0	0.4	6.58572e+06	143792	81622.1	190518	68094.5	2.89633e+06	9.70746e+06	0.00563279
241	1	0.8	0	0.4	6.54856e+06	144868	82385	191376	68007.3	2.93039e+06	9.7062e+06	0.00568413
242	1	0.8	0	0.4	6.51128e+06	145805	83084.3	192341	67948.2	2.96464e+06	9.70481e+06	0.0057313
243	1	0.8	0	0.4	6.47393e+06	146603	83713.9	193381	67917.4	2.99907e+06	9.70332e+06	0.0057739
244	1	0.8	0	0.4	6.43654e+06	147263	84270.3	194467	67914.5	3.03368e+06	9.70175e+06	0.00581167
245	1	0.8	0	0.4	6.39913e+06	147785	84751.1	195572	67938.2	3.06847e+06	9.70014e+06	0.00584446
246	1	0.8	0	0.4	6.36175e+06	148169	85154.7	196672	67987	3.10343e+06	9.6985e+06	0.00587213
247	1	0.8	0	0.4	6.32443e+06	148415	85479.9	197746	68058.7	3.13855e+06	9.69687e+06	0.00589462
248	1	0.8	0	0.4	6.2872e+06	148522	85726.2	198775	68150.8	3.17382e+06	9.69526e+06	0.00591187
249	1	0.8	0	0.4	6.2501e+06	148492	85893.1	199741	68260.6	3.20922e+06	9.6937e+06	0.00592384
250	1	0.8	0	0.4	6.21316e+06	148326	85980.7	200629	68385.3	3.24473e+06	9.6922e+06	0.00593052
251	1	0.8	0	0.4	6.17642e+06	148024	85989.1	201426	68521.7	3.28035e+06	9.69078e+06	0.00593191
252	1	0.8	0	0.4	6.1399e+06	147590	85918.9	202121	68666.7	3.31604e+06	9.68945e+06	0.00592804
253	1	0.8	0	0.4	6.10363e+06	147025	85770.7	202703	68817.2	3.3518e+06	9.68822e+06	0.00591894
254	1	0.8	0	0.4	6.06765e+06	146333	85545.7	203163	68969.8	3.38759e+06	9.68712e+06	0.00590468
255	1	0.8	0	0.4	6.03198e+06	145515	85245.1	203494	69121.5	3.4234e+06	9.68614e+06	0.00588533
256	1	0.8	0	0.4	5.99666e+06	144577	84870.5	203691	69269	3.4592e+06	9.68531e+06	0.00586097
257	1	0.8	0	0.4	5.9617e+06	143521	84423.4	203748	69409.4	3.49497e+06	9.68461e+06	0.00583171
258	1	0.8	0	0.4	5.92713e+06	142352	83906	203661	69539.8	3.53068e+06	9.68407e+06	0.00579768
259	1	0.8	0	0.4	5.89298e+06	141074	83320.2	203427	69657.3	3.56632e+06	9.68369e+06	0.00575899
260	1	0.8	0.1	0.4	5.85827e+06	140573	82767.6	203056	69759.4	3.60185e+06	9.68346e+06	0.00588948
261	1	0.8	0.1	0.4	5.82397e+06	139822	82278.1	202583	69844.1	3.63729e+06	9.68335e+06	0.00585603
262	1	0.8	0.1	0.4	5.79006e+06	138888	81786.7	202028	69910.6	3.67261e+06	9.68334e+06	0.00582238
263	1	0.8	0.1	0.4	5.75655e+06	137810	81261.3	201394	69958.1	3.70781e+06	9.68343e+06	0.00578633
264	1	0.8	0.1	0.4	5.72344e+06	136607	80687	200679	69986	3.74288e+06	9.68362e+06	0.00574684
265	1	0.8	0.1	0.4	5.69077e+06	135293	80056.9	199877	69993.8	3.77779e+06	9.68391e+06	0.00570346
266	1	0.8	0.1	0.4	5.65854e+06	133877	79369.3	198982	69980.5	3.81254e+06	9.68432e+06	0.00565603
267	1	0.9	0.3	0.2	5.62172e+06	136828	79126.4	198041	69945.7	3.84712e+06	9.68479e+06	0.00652253
268	1	0.9	0.3	0.2	5.58511e+06	138952	79471	197237	69892	3.88162e+06	9.68515e+06	0.00654967
269	1	0.9	0.3	0.2	5.54853e+06	140588	80069.2	196668	69825.3	3.91611e+06	9.68529e+06	0.00659707
270	1	0.9	0.3	0.2	5.5119e+06	141903	80753.2	196350	69752.6	3.95063e+06	9.68518e+06	0.00665142
271	1	0.9	0.3	0.2	5.47521e+06	142978	81437.9	196265	69680.1	3.98522e+06	9.68484e+06	0.00670594
272	1	0.9	0.3	0.2	5.43847e+06	143855	82078.9	196378	69613.1	4.01989e+06	9.6843e+06	0.0067571
273	1	0.9	0.3	0.2	5.40172e+06	144552	82653.9	196651	69555.4	4.05466e+06	9.68359e+06	0.00680313
274	1	0.9	0.3	0.3	5.36481e+06	145236	83168.4	197045	69509.9	4.08953e+06	9.68274e+06	0.00687728
275	1	0.9	0.3	0.3	5.32794e+06	145730	83620.8	197531	69478.1	4.1245e+06	9.68179e+06	0.00691391
276	1	0.9	0.3	0.3	5.29114e+06	146048	83995.9	198076	69461.1	4.15958e+06	9.68077e+06	0.00694444
277	1	0.9	0.3	0.3	5.25446e+06	146196	84285.7	198652	69458.8	4.19475e+06	9.6797e+06	0.00696821
278	1	0.9	0.3	0.3	5.21793e+06	146179	84486.2	199229	69470.7	4.23002e+06	9.67861e+06	0.00698489
279	1	0.9	0.3	0.3	5.18158e+06	146001	84595.4	199782	69495.4	4.26536e+06	9.67754e+06	0.00699432
280	1	0.9	0.3	0.3	5.14546e+06	145663	84612.8	200288	69531.2	4.30076e+06	9.6765e+06	0.00699642
281	1	0.9	0.3	0.5	5.10925e+06	145476	84573	200730	69576.1	4.33622e+06	9.67552e+06	0.00706071
282	1	0.9	0.3	0.5	5.07331e+06	145086	84486.5	201102	69627.6	4.37171e+06	9.67459e+06	0.00705442
283	1	0.9	0.3	0.5	5.03768e+06	144518	84331.3	201396	69683.6	4.40722e+06	9.67375e+06	0.00704256
284	1	0.9	0.3	0.5	5.00237e+06	143787	84097.2	201601	69741.8	4.44273e+06	9.67299e+06	0.00702429
285	1	0.9	0.3	0.5	4.96741e+06	142903	83779.7	201703	69799.7	4.47823e+06	9.67233e+06	0.00699925
286	1	0.9	0.3	0.5	4.93284e+06	141874	83377.8	201691	69854.7	4.51369e+06	9.67179e+06	0.00696734
287	1	0.9	0.3	0.5	4.89868e+06	140706	82892.3	201554	69904.1	4.54909e+06	9.67137e+06	0.0069286
288	1	1	0	0.4	4.86437e+06	139931	82384.1	201291	69945.3	4.58441e+06	9.6711e+06	0.007008
289	1	1	0	0.4	4.8305e+06	138938	81871.8	200914	69975.8	4.61963e+06	9.67094e+06	0.00696623
290	1	1	0	0.4	4.79708e+06	137773	81317.8	200431	69993.9	4.65474e+06	9.67091e+06	0.00692095
291	1	1	0	0.4	4.76411e+06	136459	80704.4	199840	69997.7	4.68972e+06	9.671e+06	0.00687071
292	1	1	0	0.4	4.73162e+06	135013	80024.2	199135	69985.6	4.72456e+06	9.67121e+06	0.00681487
293	1	1	0	0.4	4.69962e+06	133447	79275	198309	69955.9	4.75922e+06	9.67157e+06	0.00675326
294	1	1	0	0.4	4.66815e+06	131768	78457.5	197359	69906.8	4.79369e+06	9.67207e+06	0.0066859
295	1	1	0.9	0.1	4.63096e+06	135513	78196.1	196343	69837	4.82798e+06	9.67265e+06	0.00799256
296	1	1	0.9	0.1	4.59401e+06	138231	78666.4	195491	69749.2	4.86219e+06	9.6731e+06	0.00803859
297	1	1	0.9	0.1	4.55706e+06	140349	79453.8	194924	69650.1	4.8964e+06	9.67326e+06	0.00811606
298	1	1	0.9	0.1	4.52003e+06	142072	80350.2	194667	69548.1	4.93067e+06	9.67313e+06	0.00820446
299	1	1	0.9	0.1	4.4829e+06	143502	81249.9	194697	69450.4	4.96505e+06	9.6727e+06	0.00829336
300	1	1	0.9	0.1	4.44568e+06	144688	82097.5	194972	69363.2	4.99955e+06	9.67201e+06	0.00837728
301	1	1	0.9	0.1	4.40842e+06	145649	82864.7	195443	69291.2	5.03418e+06	9.67112e+06	0.00845342
302	1	1	0.9	0.1	4.37116e+06	146398	83535.5	196063	69237.4	5.06896e+06	9.67006e+06	0.00852021
303	1	1	0.9	0.1	4.33395e+06	146938	84100.8	196785	69203.7	5.10388e+06	9.66888e+06	0.00857672
304	1	1	0.9	0.1	4.29684e+06	147272	84555.5	197566	69190.4	5.13895e+06	9.66761e+06	0.00862243
305	1	1	0.9	0.1	4.25987e+06	147401	84896.6	198369	69197.3	5.17414e+06	9.66631e+06	0.00865701
306	1	1	0.9	0.1	4.2231e+06	147327	85122.4	199156	69223	5.20945e+06	9.665e+06	0.0086803
307	1	1	0.9	0.1	4.18657e+06	147054	85232.5	199899	69265.4	5.24486e+06	9.66372e+06	0.00869221
308	1	1	0.9	0.1	4.15033e+06	146583	85226.9	200569	69321.9	5.28036e+06	9.6625e+06	0.00869272
309	1	1	0.9	0.4	4.11401e+06	146291	85148.5	201146	69389.7	5.31591e+06	9.66136e+06	0.00878679
310	1	1	0.9	0.4	4.07804e+06	145749	85010.4	201626	69465.5	5.35151e+06	9.66031e+06	0.008774
311	1	1	0.9	0.4	4.04246e+06	144986	84786	201997	69546.3	5.38713e+06	9.65936e+06	0.00875255
312	1	1	0.9	0.4	4.00729e+06	144024	84463.3	202248	69629.1	5.42275e+06	9.65853e+06	0.00872121
313	1	1	0.9	0.4	3.97257e+06	142875	84037.5	202363	69710.6	5.45835e+06	9.65784e+06	0.0086795
314	1	1	0.9	0.4	3.93834e+06	141550	83508	202328	69787.5	5.4939e+06	9.6573e+06	0.00862732
315	1	1	0.9	0.4	3.90463e+06	140058	82876.3	202133	69856.2	5.52936e+06	9.65692e+06	0.00856479
316	1	1	1	1	3.87004e+06	139667	82287.1	201782	69913.7	5.56472e+06	9.65672e+06	0.00886756
317	1	1	1	1	3.83598e+06	138904	81782.3	201320	69957.2	5.59997e+06	9.65664e+06	0.00881522
318	1	1	1	1	3.80241e+06	137868	81268.2	200769	69985.4	5.63511e+06	9.65666e+06	0.0087618
319	1	1	1	1	3.76935e+06	136615	80699.2	200131	69997.4	5.67012e+06	9.65679e+06	0.00870256
320	1	1	1	1	3.73681e+06	135175	80054	199395	69991.9	5.70498e+06	9.65703e+06	0.00863527
321	1	1	1	1	3.70482e+06	133570	79323.7	198551	69967.8	5.73968e+06	9.6574e+06	0.00855898
322	1	1	1	1	3.6734e+06	131814	78506.3	197586	69923.6	5.77418e+06	9.6579e+06	0.00847346
323	1	1	1	1	3.64258e+06	129920	77603	196491	69857.5	5.80847e+06	9.65857e+06	0.00837879
324	1	1	1	1	3.61237e+06	127898	76617.1	195256	69767.9	5.84251e+06	9.65939e+06	0.00827531
325	1	1	1	1	3.5828e+06	125761	75552.9	193876	69652.9	5.87628e+06	9.66039e+06	0.00816344
326	1	1	1	1	3.55388e+06	123517	74415.1	192345	69510.7	5.90975e+06	9.66157e+06	0.00804367
327	1	1	1	1	3.52563e+06	121178	73209.3	190662	69339.5	5.94291e+06	9.66292e+06	0.00791652
328	1	1	1	1	3.49806e+06	118753	71940.8	188825	69137.6	5.97571e+06	9.66447e+06	0.00778257
329	1	1	1	1	3.47118e+06	116253	70615.2	186837	68903.5	6.00815e+06	9.6662e+06	0.00764239
330	1	1	1	1	3.44501e+06	113686	69238.3	184699	68635.7	6.04018e+06	9.66811e+06	0.00749656
331	1	1	1	1	3.41953e+06	111064	67815.7	182415	68332.9	6.0718e+06	9.67021e+06	0.00734567
332	1	1	1	1	3.39477e+06	108395	66353.1	179990	67994.2	6.10297e+06	9.67249e+06	0.00719031
333	1	1	1	1	3.37072e+06	105688	64856	177431	67618.7	6.13368e+06	9.67494e+06	0.00703107
334	1	1	1	1	3.34737e+06	102953	63329.7	174743	67205.8	6.1639e+06	9.67756e+06	0.0068685
335	1	1	1	1	3.32473e+06	100197	61779.6	171936	66755	6.19363e+06	9.68034e+06	0.00670317
336	1	1	1	1	3.3028e+06	97429.4	60210.8	169016	66266.1	6.22283e+06	9.68327e+06	0.00653561
337	1	1	1	1	3.28156e+06	94656.7	58628.1	165992	65739.2	6.25151e+06	9.68635e+06	0.00636637
338	1	1	1	1	3.26101e+06	91886.6	57036.2	162874	65174.5	6.27963e+06	9.68956e+06	0.00619592
339	1	1	1	1	3.24114e+06	89125.6	55439.6	159670	64572.4	6.3072e+06	9.69291e+06	0.00602477
340	1	1	1	1	3.22195e+06	86380.1	53842.6	156390	63933.6	6.33419e+06	9.69637e+06	0.00585337
341	1	1	1	1	3.20342e+06	83655.9	52249	153043	63258.9	6.36061e+06	9.69993e+06	0.00568214
342	1	1	1	1	3.18554e+06	80958.4	50662.5	149639	62549.1	6.38643e+06	9.7036e+06	0.00551149
343	1	1	1	1	3.1683e+06	78292.5	49086.7	146186	61805.6	6.41167e+06	9.70735e+06	0.00534181
344	1	1	1	1	3.15169e+06	75662.6	47524.7	142695	61029.5	6.4363e+06	9.71118e+06	0.00517345
345	1	1	1	1	3.13569e+06	73072.7	45979.4	139173	60222.3	6.46033e+06	9.71508e+06	0.00500674
346	1	1	1	1	3.12029e+06	70526.5	44453.5	135630	59385.5	6.48376e+06	9.71903e+06	0.00484196
347	1	1	1	1	3.10547e+06	68027.1	42949.5	132074	58520.8	6.50658e+06	9.72303e+06	0.00467941
348	1	1	1	1	3.09122e+06	65577.3	41469.4	128513	57629.7	6.5288e+06	9.72706e+06	0.00451931
349	1	1	1	1	3.07752e+06	63179.5	40015.4	124955	56714.2	6.55041e+06	9.73113e+06	0.0043619
350	1	1	1	1	3.06437e+06	60835.8	38589	121406	55776	6.57142e+06	9.73522e+06	0.00420737
351	1	1	1	1	3.05173e+06	58547.9	37191.8	117875	54817.1	6.59184e+06	9.73931e+06	0.00405589
352	1	1	1	1	3.03961e+06	56317.2	35825	114367	53839.4	6.61166e+06	9.74341e+06	0.00390761
353	1	1	1	1	3.02797e+06	54144.8	34489.7	110888	52844.8	6.6309e+06	9.7475e+06	0.00376266
354	1	1	1	1	3.01681e+06	52031.5	33186.9	107444	51835.2	6.64955e+06	9.75158e+06	0.00362115
355	1	1	1	1	3.00612e+06	49977.9	31917.2	104040	50812.6	6.66763e+06	9.75564e+06	0.00348316
356	1	1	1	1	2.99587e+06	47984.2	30681.3	100682	49778.9	6.68514e+06	9.75967e+06	0.00334876
357	1	1	1	1	2.98605e+06	46050.6	29479.4	97372.3	48736	6.7021e+06	9.76367e+06	0.00321801
358	1	1	1	1	2.97664e+06	44177.1	28312	94116.1	47685.8	6.7185e+06	9.76764e+06	0.00309095
359	1	1	1	1	2.96764e+06	42363.3	27179	90916.7	46630.2	6.73437e+06	9.77155e+06	0.00296759
360	1	1	1	1	2.95903e+06	40608.7	26080.6	87777	45570.8	6.74971e+06	9.77542e+06	0.00284793
361	1	1	1	1	2.95078e+06	38912.9	25016.5	84700	44509.5	6.76453e+06	9.77924e+06	0.00273199
362	1	1	1	1	2.9429e+06	37275.1	23986.7	81687.9	43447.9	6.77884e+06	9.783e+06	0.00261974
363	1	1	1	1	2.93536e+06	35694.3	22990.9	78742.8	42387.6	6.79265e+06	9.7867e+06	0.00251115
364	1	1	1	1	2.92815e+06	34169.8	22028.6	75866.4	41330.1	6.80598e+06	9.79033e+06	0.00240619
365	1	1	1	1	2.92126e+06	32700.5	21099.4	73060	40277.1	6.81884e+06	9.7939e+06	0.00230482
366	1	1	1	1	2.91468e+06	31285.2	20202.8	70324.8	39229.7	6.83123e+06	9.7974e+06	0.00220699
367	1	1	1	1	2.90839e+06	29922.8	19338.3	67661.5	38189.5	6.84317e+06	9.80083e+06	0.00211263
368	1	1	1	1	2.90239e+06	28612.1	18505.3	65070.7	37157.6	6.85467e+06	9.80418e+06	0.00202169
369	1	1	1	1	2.89665e+06	27351.8	17703	62552.7	36135.2	6.86575e+06	9.80746e+06	0.0019341
370	1	1	1	1	2.89118e+06	26140.6	16930.9	60107.5	35123.4	6.87641e+06	9.81066e+06	0.00184978
371	1	1	1	1	2.88596e+06	24977.1	16188.2	57735.1	34123.2	6.88667e+06	9.81379e+06	0.00176866
372	1	1	1	1	2.88097e+06	23860.1	15474.1	55435.2	33135.7	6.89653e+06	9.81683e+06	0.00169066
373	1	1	1	1	2.87621e+06	22788.1	14788	53207.1	32161.6	6.90602e+06	9.8198e+06	0.0016157
374	1	1	1	1	2.87167e+06	21759.8	14129	51050.4	31201.8	6.91513e+06	9.82269e+06	0.00154371
375	1	1	1	1	2.86734e+06	20773.8	13496.4	48964.1	30257	6.92389e+06	9.82551e+06	0.00147458
376	1	1	1	1	2.86321e+06	19828.7	12889.3	46947.4	29327.8	6.93231e+06	9.82824e+06	0.00140825
377	1	1	1	1	2.85927e+06	18923.2	12307.1	44999.3	28414.8	6.94039e+06	9.83089e+06	0.00134463
378	1	1	1	1	2.85552e+06	18056	11748.9	43118.5	27518.6	6.94815e+06	9.83347e+06	0.00128362
379	1	1	1	1	2.85194e+06	17225.6	11213.9	41303.9	26639.7	6.95559e+06	9.83597e+06	0.00122516
380	1	1	1	1	2.84853e+06	16430.9	10701.4	39554.1	25778.3	6.96273e+06	9.83839e+06	0.00116914
381	1	1	1	1	2.84528e+06	15670.4	10210.5	37867.9	24934.9	6.96958e+06	9.84074e+06	0.00111549
382	1	1	1	1	2.84218e+06	14943	9740.6	36243.7	24109.6	6.97615e+06	9.84302e+06	0.00106413
383	1	1	1	1	2.83923e+06	14247.4	9290.86	34680.1	23302.9	6.98245e+06	9.84522e+06	0.00101498
384	1	1	1	1	2.83641e+06	13582.4	8860.57	33175.6	22514.7	6.98849e+06	9.84735e+06	0.000967947
385	1	1	1	1	2.83373e+06	12946.8	8449	31728.7	21745.3	6.99428e+06	9.84941e+06	0.000922964
386	1	1	1	1	2.83118e+06	12339.5	8055.46	30337.7	20994.7	6.99982e+06	9.85139e+06	0.00087995
387	1	1	1	1	2.82875e+06	11759.3	7679.25	29001.2	20262.9	7.00513e+06	9.85332e+06	0.000838832
388	1	1	1	1	2.82643e+06	11205.2	7319.7	27717.5	19550	7.01021e+06	9.85517e+06	0.000799535
389	1	1	1	1	2.82423e+06	10676	6976.16	26485.1	18855.9	7.01508e+06	9.85696e+06	0.000761988
390	1	1	1	1	2.82213e+06	10170.9	6647.98	25302.4	18180.6	7.01974e+06	9.85868e+06	0.000726122
391	1	1	1	1	2.82013e+06	9688.69	6334.57	24167.8	17523.8	7.0242e+06	9.86035e+06	0.000691869
392	1	1	1	1	2.81822e+06	9228.53	6035.3	23079.7	16885.5	7.02847e+06	9.86195e+06	0.000659164
393	1	1	1	1	2.81641e+06	8789.46	5749.61	22036.7	16265.5	7.03255e+06	9.8635e+06	0.000627942
394	1	1	1	1	2.81468e+06	8370.59	5476.92	21037.1	15663.6	7.03645e+06	9.86498e+06	0.000598144
395	1	1	1	1	2.81304e+06	7971.06	5216.7	20079.5	15079.6	7.04019e+06	9.86642e+06	0.000569708
396	1	1	1	1	2.81148e+06	7590.02	4968.41	19162.4	14513.3	7.04376e+06	9.86779e+06	0.000542578
397	1	1	1	1	2.80999e+06	7226.67	4731.56	18284.4	13964.3	7.04717e+06	9.86912e+06	0.000516697
398	1	1	1	1	2.80857e+06	6880.25	4505.65	17444	13432.5	7.05043e+06	9.87039e+06	0.000492013
399	1	1	1	1	2.80723e+06	6550.01	4290.2	16639.9	12917.5	7.05355e+06	9.87162e+06	0.000468473
400	1	1	1	1	2.80594e+06	6235.23	4084.76	15870.6	12419	7.05653e+06	9.8728e+06	0.000446028
401	1	1	1	1	2.80472e+06	5935.23	3888.9	15134.9	11936.8	7.05938e+06	9.87393e+06	0.000424629
402	1	1	1	1	2.80356e+06	5649.34	3702.19	14431.5	11470.4	7.0621e+06	9.87501e+06	0.000404232
403	1	1	1	1	2.80245e+06	5376.93	3524.23	13759.1	11019.6	7.0647e+06	9.87606e+06	0.00038479
404	1	1	1	1	2.8014e+06	5117.39	3354.62	13116.5	10584	7.06718e+06	9.87706e+06	0.000366263
405	1	1	1	1	2.8004e+06	4870.14	3193	12502.4	10163.3	7.06955e+06	9.87802e+06	0.000348608
406	1	1	1	1	2.79945e+06	4634.62	3039	11915.9	9757.13	7.07182e+06	9.87894e+06	0.000331786
407	1	1	1	1	2.79854e+06	4410.29	2892.29	11355.6	9365.12	7.07398e+06	9.87982e+06	0.00031576
408	1	1	1	1	2.79768e+06	4196.64	2752.52	10820.7	8986.92	7.07604e+06	9.88067e+06	0.000300494
409	1	1	1	1	2.79686e+06	3993.18	2619.38	10309.9	8622.19	7.07801e+06	9.88148e+06	0.000285953
410	1	1	1	1	2.79608e+06	3799.44	2492.58	9822.37	8270.56	7.07989e+06	9.88226e+06	0.000272104
411	1	1	1	1	2.79534e+06	3614.97	2371.81	9357.05	7931.68	7.08168e+06	9.88301e+06	0.000258915
412	1	1	1	1	2.79463e+06	3439.33	2256.8	8913.02	7605.19	7.0834e+06	9.88372e+06	0.000246355
413	1	1	1	1	2.79396e+06	3272.11	2147.29	8489.36	7290.76	7.08503e+06	9.88441e+06	0.000234396
414	1	1	1	1	2.79332e+06	3112.93	2043.02	8085.22	6988.01	7.08659e+06	9.88506e+06	0.000223009
415	1	1	1	1	2.79271e+06	2961.4	1943.74	7699.74	6696.61	7.08807e+06	9.88569e+06	0.000212168
416	1	1	1	1	2.79214e+06	2817.16	1849.23	7332.11	6416.23	7.08949e+06	9.88629e+06	0.000201848
417	1	1	1	1	2.79159e+06	2679.88	1759.26	6981.55	6146.5	7.09084e+06	9.88687e+06	0.000192024
418	1	1	1	1	2.79106e+06	2549.22	1673.61	6647.32	5887.12	7.09213e+06	9.88742e+06	0.000182672
419	1	1	1	1	2.79057e+06	2424.87	1592.09	6328.68	5637.75	7.09336e+06	9.88795e+06	0.000173771
420	1	1	1	1	2.79009e+06	2306.53	1514.5	6024.96	5398.06	7.09454e+06	9.88845e+06	0.000165299
421	1	1	1	1	2.78964e+06	2193.91	1440.65	5735.48	5167.74	7.09565e+06	9.88893e+06	0.000157237
422	1	1	1	1	2.78922e+06	2086.75	1370.37	5459.6	4946.48	7.09672e+06	9.88939e+06	0.000149564
423	1	1	1	1	2.78881e+06	1984.78	1303.48	5196.72	4733.98	7.09774e+06	9.88983e+06	0.000142262
424	1	1	1	1	2.78842e+06	1887.76	1239.84	4946.24	4529.93	7.09871e+06	9.89026e+06	0.000135314
425	1	1	1	1	2.78805e+06	1795.45	1179.27	4707.6	4334.06	7.09963e+06	9.89066e+06	0.000128702
426	1	1	1	1	2.7877e+06	1707.62	1121.64	4480.27	4146.07	7.10051e+06	9.89104e+06	0.000122411
427	1	1	1	1	2.78737e+06	1624.06	1066.81	4263.72	3965.69	7.10135e+06	9.89141e+06	0.000116425
428	1	1	1	1	2.78705e+06	1544.56	1014.64	4057.47	3792.64	7.10215e+06	9.89176e+06	0.00011073
429	1	1	1	1	2.78675e+06	1468.94	965.002	3861.04	3626.67	7.10291e+06	9.8921e+06	0.000105312
430	1	1	1	1	2.78647e+06	1396.99	917.778	3673.97	3467.51	7.10364e+06	9.89242e+06	0.000100157
431	1	1	1	1	2.7862e+06	1328.55	872.851	3495.83	3314.93	7.10433e+06	9.89273e+06	9.52533e-05
432	1	1	1	1	2.78594e+06	1263.45	830.111	3326.21	3168.66	7.10499e+06	9.89302e+06	9.05881e-05
433	1	1	1	1	2.78569e+06	1201.52	789.452	3164.71	3028.49	7.10562e+06	9.8933e+06	8.61502e-05
434	1	1	1	1	2.78546e+06	1142.61	750.775	3010.95	2894.18	7.10622e+06	9.89357e+06	8.19287e-05
435	1	1	1	1	2.78523e+06	1086.58	713.983	2864.58	2765.51	7.10679e+06	9.89382e+06	7.7913e-05
436	1	1	1	1	2.78502e+06	1033.29	678.985	2725.23	2642.27	7.10733e+06	9.89406e+06	7.40932e-05
437	1	1	1	1	2.78482e+06	982.598	645.696	2592.59	2524.24	7.10785e+06	9.8943e+06	7.04599e-05
438	1	1	1	1	2.78463e+06	934.385	614.031	2466.34	2411.23	7.10834e+06	9.89452e+06	6.70041e-05
439	1	1	1	1	2.78445e+06	888.53	583.913	2346.17	2303.03	7.10881e+06	9.89473e+06	6.3717e-05
440	1	1	1	1	2.78427e+06	844.917	555.267	2231.81	2199.47	7.10926e+06	9.89493e+06	6.05907e-05
441	1	1	1	1	2.78411e+06	803.438	528.021	2122.96	2100.35	7.10968e+06	9.89512e+06	5.76171e-05
442	1	1	1	1	2.78395e+06	763.989	502.107	2019.38	2005.51	7.11009e+06	9.89531e+06	5.4789e-05
443	1	1	1	1	2.7838e+06	726.472	477.46	1920.81	1914.76	7.11047e+06	9.89548e+06	5.20993e-05
444	1	1	1	1	2.78366e+06	690.791	454.02	1827.01	1827.96	7.11084e+06	9.89565e+06	4.95413e-05
445	1	1	1	1	2.78353e+06	656.859	431.727	1737.76	1744.93	7.11119e+06	9.89581e+06	4.71084e-05
446	1	1	1	1	2.7834e+06	624.589	410.525	1652.84	1665.52	7.11153e+06	9.89596e+06	4.47947e-05
447	1	1	1	1	2.78328e+06	593.901	390.362	1572.03	1589.59	7.11184e+06	9.89611e+06	4.25944e-05
448	1	1	1	1	2.78316e+06	564.718	371.187	1495.15	1516.99	7.11215e+06	9.89625e+06	4.05018e-05
449	1	1	1	1	2.78305e+06	536.965	352.951	1422.01	1447.59	7.11243e+06	9.89638e+06	3.85118e-05
450	1	1	1	1	2.78295e+06	510.573	335.609	1352.42	1381.25	7.11271e+06	9.8965e+06	3.66194e-05
451	1	1	1	1	2.78285e+06	485.476	319.117	1286.22	1317.85	7.11297e+06	9.89662e+06	3.48197e-05
452	1	1	1	1	2.78276e+06	461.611	303.434	1223.25	1257.26	7.11322e+06	9.89674e+06	3.31084e-05
453	1	1	1	1	2.78267e+06	438.916	288.52	1163.33	1199.36	7.11345e+06	9.89685e+06	3.14809e-05
454	1	1	1	1	2.78258e+06	417.336	274.338	1106.34	1144.05	7.11368e+06	9.89695e+06	2.99334e-05
455	1	1	1	1	2.7825e+06	396.815	260.851	1052.13	1091.21	7.11389e+06	9.89705e+06	2.84617e-05
456	1	1	1	1	2.78242e+06	377.301	248.027	1000.56	1040.73	7.1141e+06	9.89714e+06	2.70623e-05
457	1	1	1	1	2.78235e+06	358.746	235.832	951.51	992.527	7.11429e+06	9.89723e+06	2.57316e-05
458	1	1	1	1	2.78228e+06	341.102	224.235	904.853	946.489	7.11448e+06	9.89732e+06	2.44662e-05
459	1	1	1	1	2.78221e+06	324.324	213.208	860.475	902.526	7.11465e+06	9.8974e+06	2.3263e-05
460	1	1	1	1	2.78215e+06	308.371	202.723	818.265	860.551	7.11482e+06	9.89748e+06	2.21188e-05
461	1	1	1	1	2.78209e+06	293.201	192.752	778.117	820.476	7.11498e+06	9.89755e+06	2.10309e-05
462	1	1	1	1	2.78203e+06	278.777	183.271	739.933	782.219	7.11513e+06	9.89762e+06	1.99964e-05
463	1	1	1	1	2.78198e+06	265.062	174.256	703.617	745.701	7.11527e+06	9.89769e+06	1.90127e-05
464	1	1	1	1	2.78193e+06	252.021	165.684	669.077	710.846	7.11541e+06	9.89776e+06	1.80774e-05
465	1	1	1	1	2.78188e+06	239.621	157.533	636.228	677.582	7.11554e+06	9.89782e+06	1.7188e-05
466	1	1	1	1	2.78183e+06	227.83	149.783	604.987	645.837	7.11567e+06	9.89788e+06	1.63424e-05
467	1	1	1	1	2.78179e+06	216.619	142.413	575.276	615.547	7.11579e+06	9.89793e+06	1.55383e-05
468	1	1	1	1	2.78174e+06	205.96	135.406	547.02	586.645	7.1159e+06	9.89798e+06	1.47737e-05
469	1	1	1	1	2.7817e+06	195.824	128.743	520.148	559.071	7.11601e+06	9.89803e+06	1.40467e-05
470	1	1	1	1	2.78167e+06	186.187	122.408	494.594	532.766	7.11611e+06	9.89808e+06	1.33555e-05
471	1	1	1	1	2.78163e+06	177.024	116.385	470.292	507.673	7.1162e+06	9.89813e+06	1.26982e-05
472	1	1	1	1	2.7816e+06	168.311	110.657	447.182	483.738	7.1163e+06	9.89817e+06	1.20733e-05
473	1	1	1	1	2.78156e+06	160.027	105.211	425.205	460.91	7.11639e+06	9.89821e+06	1.14791e-05
474	1	1	1	1	2.78153e+06	152.151	100.033	404.306	439.138	7.11647e+06	9.89825e+06	1.09142e-05
475	1	1	1	1	2.7815e+06	144.661	95.1098	384.432	418.376	7.11655e+06	9.89829e+06	1.0377e-05
476	1	1	1	1	2.78147e+06	137.541	90.4286	365.533	398.577	7.11662e+06	9.89833e+06	9.86621e-06
477	1	1	1	1	2.78145e+06	130.77	85.9777	347.562	379.698	7.1167e+06	9.89836e+06	9.38058e-06
478	1	1	1	1	2.78142e+06	124.333	81.7457	330.473	361.699	7.11676e+06	9.89839e+06	8.91884e-06
479	1	1	1	1	2.7814e+06	118.213	77.7219	314.223	344.538	7.11683e+06	9.89842e+06	8.47981e-06
480	1	1	1	1	2.78137e+06	112.393	73.8961	298.771	328.178	7.11689e+06	9.89845e+06	8.06239e-06
481	1	1	1	1	2.78135e+06	106.86	70.2585	284.077	312.582	7.11695e+06	9.89848e+06	7.6655e-06
482	1	1	1	1	2.78133e+06	101.599	66.7999	270.106	297.716	7.11701e+06	9.89851e+06	7.28814e-06
483	1	1	1	1	2.78131e+06	96.5976	63.5114	256.82	283.546	7.11706e+06	9.89853e+06	6.92935e-06
484	1	1	1	1	2.78129e+06	91.8419	60.3848	244.187	270.04	7.11711e+06	9.89856e+06	6.58822e-06
485	1	1	1	1	2.78127e+06	87.3203	57.412	232.175	257.168	7.11716e+06	9.89858e+06	6.26387e-06
486	1	1	1	1	2.78126e+06	83.0211	54.5856	220.754	244.901	7.11721e+06	9.8986e+06	5.95549e-06
487	1	1	1	1	2.78124e+06	78.9336	51.8982	209.893	233.211	7.11725e+06	9.89862e+06	5.66228e-06
488	1	1	1	1	2.78123e+06	75.0473	49.3431	199.566	222.071	7.11729e+06	9.89864e+06	5.3835e-06
489	1	1	1	1	2.78121e+06	71.3522	46.9137	189.747	211.456	7.11733e+06	9.89866e+06	5.11845e-06
490	1	1	1	1	2.7812e+06	67.8391	44.6039	180.411	201.342	7.11737e+06	9.89868e+06	4.86644e-06
491	1	1	1	1	2.78118e+06	64.4989	42.4078	171.533	191.706	7.1174e+06	9.8987e+06	4.62683e-06
492	1	1	1	1	2.78117e+06	61.323	40.3198	163.092	182.525	7.11744e+06	9.89871e+06	4.39902e-06
493	1	1	1	1	2.78116e+06	58.3036	38.3346	155.066	173.779	7.11747e+06	9.89873e+06	4.18242e-06
494	1	1	1	1	2.78115e+06	55.4327	36.4471	147.435	165.447	7.1175e+06	9.89874e+06	3.97649e-06
495	1	1	1	1	2.78114e+06	52.7032	34.6525	140.179	157.509	7.11753e+06	9.89876e+06	3.78069e-06
496	1	1	1	1	2.78113e+06	50.1081	32.9463	133.28	149.948	7.11756e+06	9.89877e+06	3.59453e-06
497	1	1	1	1	2.78112e+06	47.6407	31.324	126.72	142.746	7.11759e+06	9.89878e+06	3.41754e-06
498	1	1	1	1	2.78111e+06	45.2948	29.7816	120.483	135.886	7.11761e+06	9.89879e+06	3.24926e-06
499	1	1	1	1	2.7811e+06	43.0644	28.3151	114.553	129.353	7.11763e+06	9.89881e+06	3.08926e-06
500	1	1	1	1	2.78109e+06	40.9438	26.9209	108.914	123.13	7.11766e+06	9.89882e+06	2.93714e-06
501	1	1	1	1	2.78108e+06	38.9277	25.5953	103.553	117.204	7.11768e+06	9.89883e+06	2.79251e-06
502	1	1	1	1	2.78108e+06	37.0107	24.3349	98.4556	111.56	7.1177e+06	9.89884e+06	2.655e-06
503	1	1	1	1	2.78107e+06	35.1882	23.1366	93.609	106.185	7.11772e+06	9.89885e+06	2.52426e-06
504	1	1	1	1	2.78106e+06	33.4554	21.9973	89.0009	101.067	7.11774e+06	9.89886e+06	2.39996e-06
505	1	1	1	1	2.78106e+06	31.8079	20.9141	84.6195	96.1931	7.11776e+06	9.89886e+06	2.28177e-06
506	1	1	1	1	2.78105e+06	30.2416	19.8842	80.4537	91.5523	7.11777e+06	9.89887e+06	2.16941e-06
507	1	1	1	1	2.78104e+06	28.7523	18.905	76.4929	87.1333	7.11779e+06	9.89888e+06	2.06258e-06
508	1	1	1	1	2.78104e+06	27.3364	17.974	72.727	82.9259	7.1178e+06	9.89889e+06	1.96101e-06
509	1	1	1	1	2.78103e+06	25.9902	17.0889	69.1465	78.9199	7.11782e+06	9.89889e+06	1.86444e-06
510	1	1	1	1	2.78103e+06	24.7103	16.2474	65.7422	75.1058	7.11783e+06	9.8989e+06	1.77263e-06
511	1	1	1	1	2.78102e+06	23.4935	15.4473	62.5054	71.4746	7.11785e+06	9.89891e+06	1.68533e-06
512	1	1	1	1	2.78102e+06	22.3365	14.6866	59.428	68.0176	7.11786e+06	9.89891e+06	1.60234e-06
513	1	1	1	1	2.78101e+06	21.2365	13.9633	56.502	64.7265	7.11787e+06	9.89892e+06	1.52343e-06
514	1	1	1	1	2.78101e+06	20.1907	13.2757	53.72	61.5935	7.11788e+06	9.89893e+06	1.44841e-06
515	1	1	1	1	2.78101e+06	19.1964	12.6219	51.075	58.611	7.11789e+06	9.89893e+06	1.37708e-06
516	1	1	1	1	2.781e+06	18.251	12.0003	48.5602	55.7719	7.1179e+06	9.89894e+06	1.30926e-06
517	1	1	1	1	2.781e+06	17.3522	11.4094	46.1692	53.0694	7.11791e+06	9.89894e+06	1.24478e-06
518	1	1	1	1	2.781e+06	16.4976	10.8475	43.8958	50.4969	7.11792e+06	9.89894e+06	1.18348e-06
519	1	1	1	1	2.78099e+06	15.6852	10.3133	41.7344	48.0483	7.11793e+06	9.89895e+06	1.1252e-06
520	1	1	1	1	2.78099e+06	14.9127	9.80539	39.6794	45.7177	7.11794e+06	9.89895e+06	1.06979e-06
521	1	1	1	1	2.78099e+06	14.1783	9.3225	37.7256	43.4994	7.11795e+06	9.89896e+06	1.0171e-06
522	1	1	1	1	2.78098e+06	13.4801	8.86339	35.8679	41.388	7.11795e+06	9.89896e+06	9.67013e-07
523	1	1	1	1	2.78098e+06	12.8162	8.42689	34.1017	39.3785	7.11796e+06	9.89896e+06	9.1939e-07
524	1	1	1	1	2.78098e+06	12.185	8.01188	32.4225	37.466	7.11797e+06	9.89897e+06	8.74112e-07
525	1	1	1	1	2.78098e+06	11.5849	7.61732	30.8259	35.6459	7.11798e+06	9.89897e+06	8.31064e-07
526	1	1	1	1	2.78097e+06	11.0144	7.24218	29.308	33.9136	7.11798e+06	9.89897e+06	7.90135e-07
527	1	1	1	1	2.78097e+06	10.472	6.88552	27.8648	32.2651	7.11799e+06	9.89898e+06	7.51223e-07
528	1	1	1	1	2.78097e+06	9.95623	6.54642	26.4926	30.6963	7.11799e+06	9.89898e+06	7.14226e-07
529	1	1	1	1	2.78097e+06	9.4659	6.22402	25.188	29.2033	7.118e+06	9.89898e+06	6.79052e-07
530	1	1	1	1	2.78097e+06	8.99971	5.91749	23.9476	27.7826	7.118e+06	9.89898e+06	6.45609e-07
531	1	1	1	1	2.78096e+06	8.55649	5.62607	22.7684	26.4306	7.11801e+06	9.89899e+06	6.13814e-07
532	1	1	1	1	2.78096e+06	8.13509	5.34899	21.6471	25.1441	7.11801e+06	9.89899e+06	5.83585e-07
533	1	1	1	1	2.78096e+06	7.73445	5.08556	20.5811	23.9199	7.11802e+06	9.89899e+06	5.54844e-07
534	1	1	1	1	2.78096e+06	7.35353	4.8351	19.5676	22.7551	7.11802e+06	9.89899e+06	5.27518e-07
535	1	1	1	1	2.78096e+06	6.99138	4.59698	18.604	21.6467	7.11803e+06	9.89899e+06	5.01539e-07
536	1	1	1	1	2.78096e+06	6.64706	4.37058	17.6878	20.592	7.11803e+06	9.899e+06	4.76838e-07
537	1	1	1	1	2.78095e+06	6.3197	4.15534	16.8168	19.5885	7.11803e+06	9.899e+06	4.53354e-07
538	1	1	1	1	2.78095e+06	6.00846	3.95069	15.9886	18.6337	7.11804e+06	9.899e+06	4.31027e-07
539	1	1	1	1	2.78095e+06	5.71254	3.75612	15.2012	17.7252	7.11804e+06	9.899e+06	4.09799e-07
540	1	1	1	1	2.78095e+06	5.4312	3.57114	14.4526	16.8608	7.11804e+06	9.899e+06	3.89617e-07
541	1	1	1	1	2.78095e+06	5.16372	3.39526	13.7409	16.0385	7.11805e+06	9.899e+06	3.70429e-07
542	1	1	1	1	2.78095e+06	4.90941	3.22804	13.0642	15.256	7.11805e+06	9.89901e+06	3.52185e-07
543	1	1	1	1	2.78095e+06	4.66762	3.06907	12.4208	14.5116	7.11805e+06	9.89901e+06	3.3484e-07
544	1	1	1	1	2.78095e+06	4.43774	2.91792	11.8091	13.8034	7.11805e+06	9.89901e+06	3.1835e-07
545	1	1	1	1	2.78095e+06	4.21919	2.77421	11.2275	13.1296	7.11806e+06	9.89901e+06	3.02671e-07
546	1	1	1	1	2.78095e+06	4.01139	2.63758	10.6746	12.4886	7.11806e+06	9.89901e+06	2.87765e-07
547	1	1	1	1	2.78094e+06	3.81383	2.50768	10.1489	11.8787	7.11806e+06	9.89901e+06	2.73592e-07
548	1	1	1	1	2.78094e+06	3.626	2.38418	9.64909	11.2985	7.11806e+06	9.89901e+06	2.60118e-07
549	1	1	1	1	2.78094e+06	3.44742	2.26676	9.17389	10.7466	7.11806e+06	9.89901e+06	2.47307e-07
550	1	1	1	1	2.78094e+06	3.27764	2.15512	8.72209	10.2216	7.11807e+06	9.89901e+06	2.35127e-07
551	1	1	1	1	2.78094e+06	3.11622	2.04898	8.29254	9.72208	7.11807e+06	9.89901e+06	2.23547e-07
552	1	1	1	1	2.78094e+06	2.96274	1.94807	7.88415	9.24692	7.11807e+06	9.89902e+06	2.12538e-07
553	1	1	1	1	2.78094e+06	2.81683	1.85213	7.49587	8.79492	7.11807e+06	9.89902e+06	2.0207e-07
554	1	1	1	1	2.78094e+06	2.6781	1.76091	7.12671	8.36494	7.11807e+06	9.89902e+06	1.92118e-07
555	1	1	1	1	2.78094e+06	2.5462	1.67419	6.77573	7.95591	7.11807e+06	9.89902e+06	1.82657e-07
556	1	1	1	1	2.78094e+06	2.4208	1.59173	6.44203	7.56683	7.11808e+06	9.89902e+06	1.73661e-07
557	1	1	1	1	2.78094e+06	2.30158	1.51334	6.12477	7.19672	7.11808e+06	9.89902e+06	1.65108e-07
558	1	1	1	1	2.78094e+06	2.18822	1.43881	5.82313	6.84467	7.11808e+06	9.89902e+06	1.56976e-07
559	1	1	1	1	2.78094e+06	2.08045	1.36795	5.53635	6.50979	7.11808e+06	9.89902e+06	1.49245e-07
560	1	1	1	1	2.78094e+06	1.97799	1.30058	5.26369	6.19124	7.11808e+06	9.89902e+06	1.41895e-07
561	1	1	1	1	2.78094e+06	1.88058	1.23652	5.00445	5.88825	7.11808e+06	9.89902e+06	1.34907e-07
562	1	1	1	1	2.78094e+06	1.78796	1.17562	4.75799	5.60004	7.11808e+06	9.89902e+06	1.28262e-07
563	1	1	1	1	2.78094e+06	1.6999	1.11772	4.52366	5.32591	7.11808e+06	9.89902e+06	1.21945e-07
564	1	1	1	1	2.78094e+06	1.61618	1.06268	4.30087	5.06516	7.11808e+06	9.89902e+06	1.1594e-07
565	1	1	1	1	2.78094e+06	1.53658	1.01034	4.08906	4.81715	7.11808e+06	9.89902e+06	1.1023e-07
566	1	1	1	1	2.78094e+06	1.46091	0.960579	3.88767	4.58125	7.11809e+06	9.89902e+06	1.04801e-07
567	1	1	1	1	2.78094e+06	1.38896	0.913271	3.69621	4.35687	7.11809e+06	9.89902e+06	9.96393e-08
568	1	1	1	1	2.78094e+06	1.32055	0.868292	3.51417	4.14346	7.11809e+06	9.89902e+06	9.47321e-08
569	1	1	1	1	2.78093e+06	1.25551	0.825528	3.3411	3.94049	7.11809e+06	9.89902e+06	9.00665e-08
570	1	1	1	1	2.78093e+06	1.19368	0.784871	3.17655	3.74743	7.11809e+06	9.89903e+06	8.56307e-08
571	1	1	1	1	2.78093e+06	1.13489	0.746216	3.02011	3.56381	7.11809e+06	9.89903e+06	8.14134e-08
572	1	1	1	1	2.78093e+06	1.07899	0.709465	2.87137	3.38917	7.11809e+06	9.89903e+06	7.74037e-08
573	1	1	1	1	2.78093e+06	1.02585	0.674523	2.72995	3.22307	7.11809e+06	9.89903e+06	7.35916e-08
574	1	1	1	1	2.78093e+06	0.97533	0.641303	2.5955	3.06509	7.11809e+06	9.89903e+06	6.99672e-08
575	1	1	1	1	2.78093e+06	0.927295	0.609719	2.46768	2.91484	7.11809e+06	9.89903e+06	6.65213e-08
576	1	1	1	1	2.78093e+06	0.881626	0.57969	2.34614	2.77195	7.11809e+06	9.89903e+06	6.32451e-08
577	1	1	1	1	2.78093e+06	0.838205	0.55114	2.2306	2.63604	7.11809e+06	9.89903e+06	6.01302e-08
578	1	1	1	1	2.78093e+06	0.796923	0.523996	2.12074	2.50679	7.11809e+06	9.89903e+06	5.71688e-08
579	1	1	1	1	2.78093e+06	0.757675	0.498189	2.01629	2.38386	7.11809e+06	9.89903e+06	5.43532e-08
580	1	1	1	1	2.78093e+06	0.720359	0.473653	1.91699	2.26695	7.11809e+06	9.89903e+06	5.16763e-08
581	1	1	1	1	2.78093e+06	0.684881	0.450325	1.82258	2.15577	7.11809e+06	9.89903e+06	4.91312e-08
582	1	1	1	1	2.78093e+06	0.65115	0.428147	1.73282	2.05002	7.11809e+06	9.89903e+06	4.67115e-08
583	1	1	1	1	2.78093e+06	0.619081	0.40706	1.64748	1.94946	7.11809e+06	9.89903e+06	4.44109e-08
584	1	1	1	1	2.78093e+06	0.588591	0.387013	1.56634	1.85382	7.1181e+06	9.89903e+06	4.22237e-08
585	1	1	1	1	2.78093e+06	0.559603	0.367952	1.4892	1.76287	7.1181e+06	9.89903e+06	4.01442e-08
586	1	1	1	1	2.78093e+06	0.532042	0.34983	1.41585	1.67637	7.1181e+06	9.89903e+06	3.8167e-08
587	1	1	1	1	2.78093e+06	0.505839	0.332601	1.34612	1.59411	7.1181e+06	9.89903e+06	3.62873e-08
588	1	1	1	1	2.78093e+06	0.480926	0.31622	1.27982	1.51588	7.1181e+06	9.89903e+06	3.45001e-08
589	1	1	1	1	2.78093e+06	0.45724	0.300646	1.21679	1.44148	7.1181e+06	9.89903e+06	3.2801e-08
590	1	1	1	1	2.78093e+06	0.434721	0.285839	1.15687	1.37073	7.1181e+06	9.89903e+06	3.11855e-08
591	1	1	1	1	2.78093e+06	0.413311	0.271762	1.09989	1.30345	7.1181e+06	9.89903e+06	2.96496e-08
592	1	1	1	1	2.78093e+06	0.392955	0.258377	1.04572	1.23946	7.1181e+06	9.89903e+06	2.81894e-08
593	1	1	1	1	2.78093e+06	0.373602	0.245652	0.994218	1.17861	7.1181e+06	9.89903e+06	2.6801e-08
594	1	1	1	1	2.78093e+06	0.355202	0.233554	0.945253	1.12075	7.1181e+06	9.89903e+06	2.54811e-08
595	1	1	1	1	2.78093e+06	0.337708	0.222051	0.898699	1.06572	7.1181e+06	9.89903e+06	2.42261e-08
596	1	1	1	1	2.78093e+06	0.321076	0.211115	0.854438	1.01339	7.1181e+06	9.89903e+06	2.3033e-08
597	1	1	1	1	2.78093e+06	0.305263	0.200717	0.812356	0.963631	7.1181e+06	9.89903e+06	2.18986e-08
598	1	1	1	1	2.78093e+06	0.290228	0.190832	0.772348	0.916309	7.1181e+06	9.89903e+06	2.08201e-08
599	1	1	1	1	2.78093e+06	0.275934	0.181433	0.734309	0.871309	7.1181e+06	9.89903e+06	1.97947e-08
600	1	1	1	1	2.78093e+06	0.262344	0.172498	0.698144	0.828515	7.1181e+06	9.89903e+06	1.88198e-08
601	1	1	1	1	2.78093e+06	0.249424	0.164002	0.66376	0.787821	7.1181e+06	9.89903e+06	1.78929e-08
602	1	1	1	1	2.78093e+06	0.23714	0.155925	0.63107	0.749124	7.1181e+06	9.89903e+06	1.70117e-08
603	1	1	1	1	2.78093e+06	0.22546	0.148246	0.59999	0.712325	7.1181e+06	9.89903e+06	1.61738e-08
604	1	1	1	1	2.78093e+06	0.214356	0.140944	0.57044	0.677332	7.1181e+06	9.89903e+06	1.53773e-08
605	1	1	1	1	2.78093e+06	0.203799	0.134003	0.542346	0.644057	7.1181e+06	9.89903e+06	1.46199e-08
606	1	1	1	1	2.78093e+06	0.193762	0.127403	0.515635	0.612414	7.1181e+06	9.89903e+06	1.38999e-08
607	1	1	1	1	2.78093e+06	0.184219	0.121129	0.49024	0.582325	7.1181e+06	9.89903e+06	1.32153e-08
608	1	1	1	1	2.78093e+06	0.175146	0.115163	0.466095	0.553712	7.1181e+06	9.89903e+06	1.25645e-08
609	1	1	1	1	2.78093e+06	0.16652	0.109491	0.44314	0.526504	7.1181e+06	9.89903e+06	1.19456e-08
610	1	1	1	1	2.78093e+06	0.158319	0.104099	0.421315	0.500632	7.1181e+06	9.89903e+06	1.13573e-08
611	1	1	1	1	2.78093e+06	0.150522	0.0989717	0.400565	0.47603	7.1181e+06	9.89903e+06	1.0798e-08
612	1	1	1	1	2.78093e+06	0.143108	0.0940973	0.380837	0.452636	7.1181e+06	9.89903e+06	1.02662e-08
613	1	1	1	1	2.78093e+06	0.13606	0.0894629	0.362081	0.43039	7.1181e+06	9.89903e+06	9.76055e-09
614	1	1	1	1	2.78093e+06	0.129359	0.0850568	0.344248	0.409237	7.1181e+06	9.89903e+06	9.27984e-09
615	1	1	1	1	2.78093e+06	0.122988	0.0808678	0.327294	0.389123	7.1181e+06	9.89903e+06	8.8228e-09
616	1	1	1	1	2.78093e+06	0.116931	0.076885	0.311174	0.369996	7.1181e+06	9.89903e+06	8.38827e-09
617	1	1	1	1	2.78093e+06	0.111172	0.0730984	0.295849	0.351809	7.1181e+06	9.89903e+06	7.97515e-09
618	1	1	1	1	2.78093e+06	0.105697	0.0694982	0.281278	0.334515	7.1181e+06	9.89903e+06	7.58237e-09
619	1	1	1	1	2.78093e+06	0.100491	0.0660754	0.267425	0.318071	7.1181e+06	9.89903e+06	7.20893e-09
620	1	1	1	1	2.78093e+06	0.095542	0.0628212	0.254254	0.302434	7.1181e+06	9.89903e+06	6.85389e-09
621	1	1	1	1	2.78093e+06	0.0908365	0.0597272	0.241732	0.287566	7.1181e+06	9.89903e+06	6.51633e-09
622	1	1	1	1	2.78093e+06	0.0863628	0.0567856	0.229827	0.273428	7.1181e+06	9.89903e+06	6.1954e-09
623	1	1	1	1	2.78093e+06	0.0821094	0.0539889	0.218508	0.259984	7.1181e+06	9.89903e+06	5.89027e-09
624	1	1	1	1	2.78093e+06	0.0780654	0.0513299	0.207746	0.247202	7.1181e+06	9.89903e+06	5.60017e-09
625	1	1	1	1	2.78093e+06	0.0742207	0.0488019	0.197515	0.235047	7.1181e+06	9.89903e+06	5.32436e-09
626	1	1	1	1	2.78093e+06	0.0705653	0.0463984	0.187787	0.223489	7.1181e+06	9.89903e+06	5.06214e-09
627	1	1	1	1	2.78093e+06	0.0670899	0.0441132	0.178538	0.2125	7.1181e+06	9.89903e+06	4.81282e-09
628	1	1	1	1	2.78093e+06	0.0637857	0.0419406	0.169745	0.20205	7.1181e+06	9.89903e+06	4.57579e-09
629	1	1	1	1	2.78093e+06	0.0606442	0.039875	0.161385	0.192114	7.1181e+06	9.89903e+06	4.35043e-09
630	1	1	1	1	2.78093e+06	0.0576575	0.0379112	0.153437	0.182666	7.1181e+06	9.89903e+06	4.13617e-09
631	1	1	1	1	2.78093e+06	0.0548178	0.036044	0.14588	0.173683	7.1181e+06	9.89903e+06	3.93246e-09
632	1	1	1	1	2.78093e+06	0.052118	0.0342688	0.138695	0.165141	7.1181e+06	9.89903e+06	3.73878e-09
633	1	1	1	1	2.78093e+06	0.0495512	0.0325811	0.131865	0.157019	7.1181e+06	9.89903e+06	3.55465e-09
634	1	1	1	1	2.78093e+06	0.0471108	0.0309765	0.12537	0.149296	7.1181e+06	9.89903e+06	3.37958e-09
635	1	1	1	1	2.78093e+06	0.0447905	0.0294508	0.119196	0.141953	7.1181e+06	9.89903e+06	3.21314e-09
636	1	1	1	1	2.78093e+06	0.0425846	0.0280004	0.113325	0.134971	7.1181e+06	9.89903e+06	3.05489e-09
637	1	1	1	1	2.78093e+06	0.0404873	0.0266213	0.107744	0.128332	7.1181e+06	9.89903e+06	2.90443e-09
638	1	1	1	1	2.78093e+06	0.0384932	0.0253102	0.102437	0.122019	7.1181e+06	9.89903e+06	2.76139e-09
639	1	1	1	1	2.78093e+06	0.0365974	0.0240637	0.0973924	0.116017	7.1181e+06	9.89903e+06	2.62539e-09
640	1	1	1	1	2.78093e+06	0.034795	0.0228785	0.0925957	0.11031	7.1181e+06	9.89903e+06	2.49609e-09
641	1	1	1	1	2.78093e+06	0.0330813	0.0217518	0.0880354	0.104884	7.1181e+06	9.89903e+06	2.37315e-09
642	1	1	1	1	2.78093e+06	0.031452	0.0206805	0.0836996	0.0997241	7.1181e+06	9.89903e+06	2.25627e-09
643	1	1	1	1	2.78093e+06	0.029903	0.019662	0.0795773	0.0948182	7.1181e+06	9.89903e+06	2.14515e-09
644	1	1	1	1	2.78093e+06	0.0284303	0.0186936	0.0756581	0.0901535	7.1181e+06	9.89903e+06	2.0395e-09
645	1	1	1	1	2.78093e+06	0.0270301	0.0177729	0.0719319	0.0857182	7.1181e+06	9.89903e+06	1.93906e-09
646	1	1	1	1	2.78093e+06	0.0256989	0.0168976	0.0683892	0.081501	7.1181e+06	9.89903e+06	1.84356e-09
647	1	1	1	1	2.78093e+06	0.0244332	0.0160654	0.065021	0.0774912	7.1181e+06	9.89903e+06	1.75276e-09
648	1	1	1	1	2.78093e+06	0.0232299	0.0152742	0.0618187	0.0736785	7.1181e+06	9.89903e+06	1.66644e-09
649	1	1	1	1	2.78093e+06	0.0220858	0.0145219	0.0587741	0.0700534	7.1181e+06	9.89903e+06	1.58436e-09
650	1	1	1	1	2.78093e+06	0.020998	0.0138067	0.0558795	0.0666066	7.1181e+06	9.89903e+06	1.50633e-09
651	1	1	1	1	2.78093e+06	0.0199639	0.0131267	0.0531274	0.0633293	7.1181e+06	9.89903e+06	1.43215e-09
652	1	1	1	1	2.78093e+06	0.0189806	0.0124802	0.0505108	0.0602132	7.1181e+06	9.89903e+06	1.36161e-09
653	1	1	1	1	2.78093e+06	0.0180458	0.0118655	0.0480231	0.0572504	7.1181e+06	9.89903e+06	1.29455e-09
654	1	1	1	1	2.78093e+06	0.017157	0.0112812	0.045658	0.0544333	7.1181e+06	9.89903e+06	1.23079e-09
655	1	1	1	1	2.78093e+06	0.016312	0.0107256	0.0434093	0.0517548	7.1181e+06	9.89903e+06	1.17017e-09
656	1	1	1	1	2.78093e+06	0.0155087	0.0101973	0.0412714	0.049208	7.1181e+06	9.89903e+06	1.11254e-09
657	1	1	1	1	2.78093e+06	0.0147449	0.0096951	0.0392387	0.0467865	7.1181e+06	9.89903e+06	1.05775e-09
658	1	1	1	1	2.78093e+06	0.0140187	0.00921761	0.0373062	0.0444842	7.1181e+06	9.89903e+06	1.00566e-09
659	1	1	1	1	2.78093e+06	0.0133282	0.00876364	0.0354689	0.0422951	7.1181e+06	9.89903e+06	9.56125e-10
660	1	1	1	1	2.78093e+06	0.0126718	0.00833203	0.033722	0.0402137	7.1181e+06	9.89903e+06	9.09038e-10
661	1	1	1	1	2.78093e+06	0.0120477	0.00792167	0.0320612	0.0382346	7.1181e+06	9.89903e+06	8.64267e-10
662	1	1	1	1	2.78093e+06	0.0114544	0.00753152	0.0304821	0.036353	7.1181e+06	9.89903e+06	8.21701e-10
663	1	1	1	1	2.78093e+06	0.0108902	0.00716059	0.0289809	0.0345639	7.1181e+06	9.89903e+06	7.8123e-10
664	1	1	1	1	2.78093e+06	0.0103539	0.00680793	0.0275536	0.0328629	7.1181e+06	9.89903e+06	7.42756e-10
665	1	1	1	1	2.78093e+06	0.00984395	0.00647264	0.0261965	0.0312455	7.1181e+06	9.89903e+06	7.06173e-10
666	1	1	1	1	2.78093e+06	0.00935913	0.00615385	0.0249063	0.0297077	7.1181e+06	9.89903e+06	6.71394e-10
667	1	1	1	1	2.78093e+06	0.00889819	0.00585077	0.0236797	0.0282456	7.1181e+06	9.89903e+06	6.38328e-10
668	1	1	1	1	2.78093e+06	0.00845995	0.00556262	0.0225135	0.0268554	7.1181e+06	9.89903e+06	6.0689e-10
669	1	1	1	1	2.78093e+06	0.0080433	0.00528866	0.0214047	0.0255336	7.1181e+06	9.89903e+06	5.77002e-10
670	1	1	1	1	2.78093e+06	0.00764716	0.00502819	0.0203505	0.0242769	7.1181e+06	9.89903e+06	5.48584e-10
671	1	1	1	1	2.78093e+06	0.00727053	0.00478055	0.0193482	0.023082	7.1181e+06	9.89903e+06	5.21565e-10
672	1	1	1	1	2.78093e+06	0.00691245	0.0045451	0.0183953	0.0219459	7.1181e+06	9.89903e+06	4.95877e-10
673	1	1	1	1	2.78093e+06	0.00657201	0.00432125	0.0174893	0.0208657	7.1181e+06	9.89903e+06	4.71457e-10
674	1	1	1	1	2.78093e+06	0.00624833	0.00410843	0.016628	0.0198386	7.1181e+06	9.89903e+06	4.48234e-10
675	1	1	1	1	2.78093e+06	0.0059406	0.00390609	0.015809	0.0188621	7.1181e+06	9.89903e+06	4.26161e-10
676	1	1	1	1	2.78093e+06	0.00564803	0.00371371	0.0150304	0.0179337	7.1181e+06	9.89903e+06	4.05173e-10
677	1	1	1	1	2.78093e+06	0.00536986	0.00353081	0.0142902	0.0170509	7.1181e+06	9.89903e+06	3.85219e-10
678	1	1	1	1	2.78093e+06	0.00510539	0.00335692	0.0135864	0.0162116	7.1181e+06	9.89903e+06	3.66243e-10
679	1	1	1	1	2.78093e+06	0.00485395	0.00319159	0.0129172	0.0154136	7.1181e+06	9.89903e+06	3.48206e-10
680	1	1	1	1	2.78093e+06	0.00461488	0.0030344	0.012281	0.0146549	7.1181e+06	9.89903e+06	3.31057e-10
681	1	1	1	1	2.78093e+06	0.0043876	0.00288495	0.0116762	0.0139335	7.1181e+06	9.89903e+06	3.14752e-10
682	1	1	1	1	2.78093e+06	0.0041715	0.00274287	0.0111011	0.0132476	7.1181e+06	9.89903e+06	2.99252e-10
683	1	1	1	1	2.78093e+06	0.00396605	0.00260778	0.0105544	0.0125955	7.1181e+06	9.89903e+06	2.84512e-10
684	1	1	1	1	2.78093e+06	0.00377072	0.00247934	0.0100346	0.0119754	7.1181e+06	9.89903e+06	2.70501e-10
685	1	1	1	1	2.78093e+06	0.00358501	0.00235723	0.00954038	0.0113859	7.1181e+06	9.89903e+06	2.57177e-10
686	1	1	1	1	2.78093e+06	0.00340845	0.00224114	0.00907051	0.0108254	7.1181e+06	9.89903e+06	2.44511e-10
687	1	1	1	1	2.78093e+06	0.00324051	0.00213073	0.00862379	0.0102925	7.1181e+06	9.89903e+06	2.32467e-10
688	1	1	1	1	2.78093e+06	0.0030809	0.00202579	0.00819906	0.00978579	7.1181e+06	9.89903e+06	2.21015e-10
689	1	1	1	1	2.78093e+06	0.00292917	0.00192602	0.00779524	0.00930404	7.1181e+06	9.89903e+06	2.1013e-10
690	1	1	1	1	2.78093e+06	0.00278491	0.00183115	0.00741131	0.008846	7.1181e+06	9.89903e+06	1.99782e-10
691	1	1	1	1	2.78093e+06	0.00264775	0.00174097	0.00704629	0.00841051	7.1181e+06	9.89903e+06	1.89944e-10
692	1	1	1	1	2.78093e+06	0.00251735	0.00165522	0.00669925	0.00799646	7.1181e+06	9.89903e+06	1.80585e-10
693	1	1	1	1	2.78093e+06	0.00239337	0.0015737	0.0063693	0.00760278	7.1181e+06	9.89903e+06	1.71695e-10
694	1	1	1	1	2.78093e+06	0.00227555	0.00149623	0.00605565	0.00722849	7.1181e+06	9.89903e+06	1.6324e-10
695	1	1	1	1	2.78093e+06	0.00216348	0.00142254	0.00575741	0.00687262	7.1181e+06	9.89903e+06	1.55202e-10
696	1	1	1	1	2.78093e+06	0.00205693	0.00135248	0.00547385	0.00653426	7.1181e+06	9.89903e+06	1.47557e-10
697	1	1	1	1	2.78093e+06	0.00195562	0.00128587	0.00520426	0.00621256	7.1181e+06	9.89903e+06	1.4029e-10
698	1	1	1	1	2.78093e+06	0.0018593	0.00122254	0.00494795	0.0059067	7.1181e+06	9.89903e+06	1.33381e-10
699	1	1	1	1	2.78093e+06	0.00176774	0.00116233	0.00470426	0.00561589	7.1181e+06	9.89903e+06	1.26811e-10
700	1	1	1	1	2.78093e+06	0.00168068	0.00110508	0.00447257	0.0053394	7.1181e+06	9.89903e+06	1.20568e-10
701	1	1	1	1	2.78093e+06	0.0015979	0.00105066	0.0042523	0.00507652	7.1181e+06	9.89903e+06	1.14628e-10
702	1	1	1	1	2.78093e+06	0.0015192	0.000998911	0.00404287	0.00482658	7.1181e+06	9.89903e+06	1.08985e-10
703	1	1	1	1	2.78093e+06	0.00144437	0.000949713	0.00384376	0.00458895	7.1181e+06	9.89903e+06	1.03617e-10
704	1	1	1	1	2.78093e+06	0.00137324	0.000902939	0.00365445	0.00436301	7.1181e+06	9.89903e+06	9.85123e-11
705	1	1	1	1	2.78093e+06	0.0013056	0.000858468	0.00347447	0.00414819	7.1181e+06	9.89903e+06	9.3662e-11
706	1	1	1	1	2.78093e+06	0.0012413	0.000816187	0.00330335	0.00394395	7.1181e+06	9.89903e+06	8.90461e-11
707	1	1	1	1	2.78093e+06	0.00118017	0.000775989	0.00314065	0.00374977	7.1181e+06	9.89903e+06	8.46603e-11
708	1	1	1	1	2.78093e+06	0.00112206	0.000737777	0.00298598	0.00356515	7.1181e+06	9.89903e+06	8.04947e-11
709	1	1	1	1	2.78093e+06	0.00106679	0.000701442	0.00283892	0.00338961	7.1181e+06	9.89903e+06	7.65272e-11
710	1	1	1	1	2.78093e+06	0.00101425	0.000666895	0.0026991	0.00322272	7.1181e+06	9.89903e+06	7.27587e-11
711	1	1	1	1	2.78093e+06	0.0009643	0.000634051	0.00256617	0.00306404	7.1181e+06	9.89903e+06	6.91776e-11
712	1	1	1	1	2.78093e+06	0.000916806	0.000602824	0.00243979	0.00291317	7.1181e+06	9.89903e+06	6.57705e-11
713	1	1	1	1	2.78093e+06	0.000871653	0.000573133	0.00231963	0.00276974	7.1181e+06	9.89903e+06	6.25278e-11
714	1	1	1	1	2.78093e+06	0.00082872	0.000544906	0.00220538	0.00263336	7.1181e+06	9.89903e+06	5.94493e-11
715	1	1	1	1	2.78093e+06	0.000787901	0.000518064	0.00209676	0.0025037	7.1181e+06	9.89903e+06	5.65219e-11
716	1	1	1	1	2.78093e+06	0.000749095	0.000492549	0.0019935	0.00238042	7.1181e+06	9.89903e+06	5.37392e-11
717	1	1	1	1	2.78093e+06	0.000712198	0.00046829	0.00189531	0.00226321	7.1181e+06	9.89903e+06	5.10889e-11
718	1	1	1	1	2.78093e+06	0.000677121	0.000445226	0.00180197	0.00215177	7.1181e+06	9.89903e+06	4.85763e-11
719	1	1	1	1	2.78093e+06	0.000643768	0.000423297	0.00171322	0.00204582	7.1181e+06	9.89903e+06	4.61835e-11
720	1	1	1	1	2.78093e+06	0.000612064	0.000402449	0.00162884	0.00194509	7.1181e+06	9.89903e+06	4.3908e-11
721	1	1	1	1	2.78093e+06	0.000581917	0.000382627	0.00154862	0.00184931	7.1181e+06	9.89903e+06	4.17471e-11

## Sheet: T_22
Time (days)	U1	U2	U3	U4	Susceptible	Exposed	Infectious_presymptomatic	Infectious_symptomatic	Seriously_ill_hospitalized	Recovered	Active_population	beta
0	1	1	1	1	10000000	100	0	0	0	0	10000100	0
1	1	1	1	1	9.99999e+06	88.0101	18.6241	2.95039	0.0256003	1.42506	1.00001e+07	2.01137e-06
2	1	1	1	1	9.99996e+06	92.4419	30.2747	9.6583	0.171586	5.23963	1.00001e+07	3.26959e-06
3	1	1	1	1	9.99992e+06	105.717	39.784	18.4979	0.497161	11.1879	1.00001e+07	4.29657e-06
4	1	1	1	1	9.99988e+06	125.058	49.3415	28.9683	1.03378	19.3473	1.00001e+07	5.32873e-06
5	1	1	1	1	9.99982e+06	149.764	60.0712	41.0654	1.80564	29.9771	1.00001e+07	6.48749e-06
6	1	1	1	1	9.99975e+06	180.139	72.6711	55.0383	2.8384	43.4662	1e+07	7.8482e-06
7	1	1	1	1	9.99966e+06	217.003	87.7234	71.2804	4.16394	60.3179	1e+07	9.47373e-06
8	1	0.6	0.1	0.6	9.99961e+06	216.442	100.915	89.8118	5.81968	80.9276	1e+07	5.69135e-06
9	1	0.6	0.1	0.6	9.99955e+06	221.406	110.035	109.245	7.82198	104.973	9.99998e+06	6.20566e-06
10	1	0.6	0.1	0.6	9.99948e+06	229.28	117.318	128.677	10.1562	132.149	9.99996e+06	6.61645e-06
11	1	0.6	0.1	0.6	9.99941e+06	238.821	123.848	147.763	12.7946	162.296	9.99994e+06	6.98467e-06
12	1	0.6	0.1	0.6	9.99934e+06	249.433	130.155	166.416	15.7063	195.335	9.99992e+06	7.34038e-06
13	1	0.6	0.1	0.6	9.99927e+06	260.848	136.501	184.666	18.8624	231.229	9.9999e+06	7.69828e-06
14	1	0.6	0.1	0.6	9.99919e+06	272.943	143.021	202.593	22.2371	269.971	9.99987e+06	8.06599e-06
15	1	0.6	0.1	0.6	9.99911e+06	285.676	149.786	220.295	25.8088	311.575	9.99985e+06	8.44752e-06
16	1	0.6	0.1	0.6	9.99902e+06	299.041	156.839	237.875	29.5596	356.07	9.99983e+06	8.84526e-06
17	1	0.6	0.1	0.6	9.99893e+06	313.049	164.208	255.434	33.4756	403.499	9.99981e+06	9.26084e-06
18	1	0.6	0.1	0.6	9.99883e+06	327.722	171.915	273.066	37.546	453.918	9.99979e+06	9.6955e-06
19	1	0.6	0.1	0.6	9.99874e+06	343.086	179.981	290.862	41.7631	507.392	9.99977e+06	1.01503e-05
20	1	0.6	0.1	0.6	9.99863e+06	359.171	188.422	308.907	46.1217	564	9.99974e+06	1.06264e-05
21	1	0.6	0.1	0.6	9.99852e+06	376.01	197.258	327.281	50.6191	623.829	9.99972e+06	1.11247e-05
22	1	0.6	0.2	0.1	9.99841e+06	393.639	206.508	346.06	55.2545	686.976	9.9997e+06	1.16464e-05
23	1	0.6	0.2	0.1	9.99829e+06	412.094	216.191	365.316	60.0292	753.551	9.99967e+06	1.21924e-05
24	1	0.6	0.2	0.1	9.99816e+06	431.412	226.327	385.118	64.9459	823.669	9.99965e+06	1.27641e-05
25	1	0.6	0.2	0.1	9.99803e+06	451.635	236.938	405.535	70.0088	897.458	9.99962e+06	1.33624e-05
26	1	0.6	0.2	0.1	9.9979e+06	472.805	248.045	426.631	75.2234	975.056	9.99959e+06	1.39888e-05
27	1	0.6	0.2	0.1	9.99775e+06	494.966	259.673	448.471	80.5965	1056.61	9.99957e+06	1.46445e-05
28	1	0.6	0.2	0.1	9.9976e+06	518.163	271.844	471.119	86.136	1142.27	9.99954e+06	1.5331e-05
29	1	0.6	0.2	0.1	9.99745e+06	542.446	284.586	494.636	91.8504	1232.22	9.99951e+06	1.60495e-05
30	1	0.6	0.2	0.1	9.99728e+06	567.865	297.924	519.088	97.7497	1326.62	9.99948e+06	1.68016e-05
31	1	0.6	0.2	0.1	9.99711e+06	594.473	311.885	544.536	103.844	1425.66	9.99944e+06	1.7589e-05
32	1	0.6	0.2	0.1	9.99693e+06	622.325	326.5	571.044	110.145	1529.55	9.99941e+06	1.84131e-05
33	1	0.6	0.2	0.1	9.99674e+06	651.48	341.799	598.678	116.666	1638.48	9.99938e+06	1.92758e-05
34	1	0.6	0.2	0.1	9.99655e+06	681.997	357.813	627.504	123.417	1752.69	9.99934e+06	2.01789e-05
35	1	0.6	0.2	0.1	9.99634e+06	713.941	374.575	657.588	130.414	1872.4	9.9993e+06	2.11241e-05
36	1	0.6	0.2	0.1	9.99612e+06	747.377	392.122	689.001	137.671	1997.86	9.99926e+06	2.21136e-05
37	1	0.6	0.2	0.1	9.9959e+06	782.376	410.488	721.814	145.202	2129.32	9.99922e+06	2.31493e-05
38	1	0.6	0.2	0.1	9.99566e+06	819.01	429.713	756.1	153.024	2267.07	9.99918e+06	2.42333e-05
39	1	0.6	0.2	0.1	9.99541e+06	857.354	449.836	791.934	161.152	2411.37	9.99913e+06	2.53681e-05
40	1	0.6	0.2	0.1	9.99515e+06	897.488	470.899	829.397	169.605	2562.52	9.99908e+06	2.65558e-05
41	1	0.6	0.2	0.1	9.99488e+06	939.496	492.945	868.568	178.399	2720.85	9.99904e+06	2.77989e-05
42	1	0.6	0.2	0.1	9.9946e+06	983.464	516.021	909.532	187.554	2886.68	9.99898e+06	2.91001e-05
43	1	0.6	0.2	0.1	9.9943e+06	1029.48	540.173	952.378	197.089	3060.35	9.99893e+06	3.0462e-05
44	1	0.6	0.2	0.1	9.99399e+06	1077.65	565.453	997.197	207.024	3242.22	9.99887e+06	3.18874e-05
45	1	0.6	0.2	0.1	9.99366e+06	1128.06	591.912	1044.08	217.381	3432.66	9.99882e+06	3.33793e-05
46	1	0.6	0.2	0.1	9.99332e+06	1180.82	619.605	1093.14	228.181	3632.08	9.99875e+06	3.49408e-05
47	1	0.6	0.2	0.1	9.99296e+06	1236.04	648.589	1144.46	239.448	3840.89	9.99869e+06	3.65751e-05
48	1	0.6	0.2	0.1	9.99259e+06	1293.83	678.924	1198.16	251.206	4059.53	9.99862e+06	3.82855e-05
49	1	0.6	0.2	0.1	9.9922e+06	1354.31	710.672	1254.35	263.478	4288.44	9.99855e+06	4.00755e-05
50	1	0.6	0.2	0.1	9.99179e+06	1417.6	743.899	1313.15	276.292	4528.1	9.99848e+06	4.19489e-05
51	1	0.6	0.2	0.1	9.99136e+06	1483.84	778.673	1374.68	289.675	4779.01	9.9984e+06	4.39095e-05
52	1	0.6	0.2	0.1	9.99091e+06	1553.16	815.065	1439.07	303.654	5041.69	9.99832e+06	4.59614e-05
53	1	0.6	0.2	0.1	9.99044e+06	1625.7	853.15	1506.45	318.259	5316.69	9.99824e+06	4.81086e-05
54	1	0.6	0.2	0.1	9.98995e+06	1701.61	893.006	1576.96	333.521	5604.57	9.99815e+06	5.03556e-05
55	1	0.6	0.2	0.1	9.98943e+06	1781.05	934.714	1650.75	349.472	5905.94	9.99806e+06	5.27071e-05
56	1	0.6	0.2	0.1	9.9889e+06	1864.17	978.361	1727.96	366.146	6221.43	9.99796e+06	5.51677e-05
57	1	0.6	0.2	0.1	9.98833e+06	1951.15	1024.03	1808.77	383.576	6551.67	9.99786e+06	5.77425e-05
58	1	0.6	0.2	0.1	9.98774e+06	2042.16	1071.83	1893.33	401.8	6897.37	9.99775e+06	6.04368e-05
59	1	0.6	0.2	0.1	9.98712e+06	2137.39	1121.83	1981.81	420.855	7259.24	9.99764e+06	6.3256e-05
60	1	0.6	0.2	0.1	9.98648e+06	2237.02	1174.16	2074.41	440.782	7638.02	9.99753e+06	6.62059e-05
61	1	0.6	0.2	0.1	9.9858e+06	2341.27	1228.91	2171.3	461.621	8034.5	9.99741e+06	6.92923e-05
62	1	0.6	0.2	0.1	9.98509e+06	2450.34	1286.2	2272.69	483.416	8449.5	9.99728e+06	7.25216e-05
63	1	0.6	0.2	0.1	9.98435e+06	2564.45	1346.14	2378.79	506.212	8883.88	9.99715e+06	7.59003e-05
64	1	0.6	0.2	0.1	9.98358e+06	2683.82	1408.85	2489.8	530.055	9338.53	9.99701e+06	7.9435e-05
65	1	0.6	0.2	0.1	9.98277e+06	2808.71	1474.46	2605.96	554.996	9814.4	9.99686e+06	8.31331e-05
66	1	0.6	0.2	0.1	9.98192e+06	2939.35	1543.1	2727.5	581.086	10312.5	9.99671e+06	8.70017e-05
67	1	0.6	0.2	0.1	9.98103e+06	3076.01	1614.9	2854.67	608.377	10833.7	9.99655e+06	9.10488e-05
68	1	0.6	0.2	0.1	9.9801e+06	3218.96	1690.01	2987.72	636.927	11379.3	9.99639e+06	9.52823e-05
69	1	0.6	0.2	0.1	9.97913e+06	3368.48	1768.59	3126.92	666.793	11950.3	9.99621e+06	9.97107e-05
70	1	0.6	0.2	0.1	9.97811e+06	3524.87	1850.78	3272.55	698.037	12547.9	9.99603e+06	0.000104343
71	1	0.6	0.2	0.1	9.97704e+06	3688.43	1936.75	3424.91	730.723	13173.3	9.99584e+06	0.000109187
72	1	0.6	0.2	0.1	9.97593e+06	3859.5	2026.67	3584.3	764.917	13827.8	9.99564e+06	0.000114255
73	1	0.6	0.2	0.1	9.97476e+06	4038.39	2120.71	3751.04	800.688	14512.7	9.99543e+06	0.000119554
74	1	0.6	0.2	0.1	9.97354e+06	4225.47	2219.07	3925.45	838.109	15229.5	9.99522e+06	0.000125096
75	1	0.6	0.2	0.1	9.97227e+06	4421.09	2321.92	4107.9	877.256	15979.5	9.99499e+06	0.000130892
76	1	0.6	0.2	0.1	9.97093e+06	4625.63	2429.49	4298.74	918.209	16764.4	9.99475e+06	0.000136952
77	1	0.6	0.2	0.1	9.96953e+06	4839.49	2541.96	4498.34	961.049	17585.7	9.9945e+06	0.000143289
78	1	0.6	0.2	0.1	9.96807e+06	5063.08	2659.57	4707.1	1005.86	18445.1	9.99424e+06	0.000149915
79	1	0.6	0.2	0.1	9.96655e+06	5296.83	2782.53	4925.44	1052.74	19344.4	9.99397e+06	0.000156842
80	1	0.6	0.2	0.1	9.96495e+06	5541.18	2911.09	5153.77	1101.77	20285.3	9.99368e+06	0.000164084
81	1	0.6	0.2	0.1	9.96327e+06	5796.58	3045.48	5392.55	1153.07	21269.8	9.99339e+06	0.000171655
82	1	0.6	0.2	0.1	9.96152e+06	6063.54	3185.97	5642.24	1206.71	22299.8	9.99307e+06	0.000179568
83	1	0.6	0.2	0.1	9.9597e+06	6342.53	3332.82	5903.32	1262.83	23377.4	9.99275e+06	0.00018784
84	1	0.6	0.2	0.1	9.95778e+06	6634.1	3486.31	6176.29	1321.51	24504.8	9.99241e+06	0.000196484
85	1	0.6	0.2	0.1	9.95578e+06	6938.76	3646.73	6461.69	1382.89	25684.3	9.99205e+06	0.000205518
86	1	0.6	0.2	0.1	9.95369e+06	7257.09	3814.37	6760.06	1447.08	26918.2	9.99168e+06	0.000214958
87	1	0.6	0.2	0.1	9.9515e+06	7589.67	3989.54	7071.96	1514.21	28209	9.99129e+06	0.000224822
88	1	0.6	0.2	0.1	9.94921e+06	7937.09	4172.57	7397.99	1584.41	29559.2	9.99088e+06	0.000235127
89	1	0.6	0.2	0.1	9.94682e+06	8300	4363.79	7738.76	1657.81	30971.5	9.99046e+06	0.000245893
90	1	0.6	0.2	0.1	9.94432e+06	8679.03	4563.55	8094.91	1734.57	32448.8	9.99001e+06	0.000257139
91	1	0.6	0.2	0.1	9.9417e+06	9074.85	4772.21	8467.11	1814.81	33993.9	9.98955e+06	0.000268885
92	1	0.6	0.2	0.1	9.93897e+06	9488.18	4990.14	8856.04	1898.71	35609.9	9.98906e+06	0.000281151
93	1	0.6	0.2	0.1	9.93611e+06	9919.71	5217.73	9262.43	1986.43	37299.9	9.98855e+06	0.00029396
94	1	0.6	0.2	0.1	9.93313e+06	10370.2	5455.38	9687.01	2078.12	39067.3	9.98802e+06	0.000307334
95	1	0.6	0.2	0.1	9.93001e+06	10840.4	5703.51	10130.6	2173.96	40915.5	9.98747e+06	0.000321296
96	1	0.6	0.2	0.1	9.92674e+06	11331.2	5962.53	10593.9	2274.14	42848.1	9.98689e+06	0.00033587
97	1	0.6	0.2	0.1	9.92334e+06	11843.3	6232.91	11077.8	2378.84	44868.8	9.98628e+06	0.000351081
98	1	0.6	0.2	0.1	9.91977e+06	12377.6	6515.08	11583.2	2488.26	46981.6	9.98565e+06	0.000366954
99	1	0.6	0.2	0.1	9.91605e+06	12935	6809.54	12111	2602.61	49190.5	9.98499e+06	0.000383515
100	1	0.6	0.2	0.1	9.91217e+06	13516.3	7116.75	12662	2722.08	51499.7	9.9843e+06	0.000400793
101	1	0.6	0.2	0.1	9.90811e+06	14122.6	7437.24	13237.2	2846.91	53913.5	9.98358e+06	0.000418814
102	1	0.6	0.2	0.1	9.90386e+06	14754.7	7771.5	13837.7	2977.32	56436.7	9.98283e+06	0.000437608
103	1	0.6	0.2	0.1	9.89944e+06	15413.6	8120.09	14464.4	3113.55	59073.9	9.98204e+06	0.000457204
104	1	0.6	0.2	0.1	9.89481e+06	16100.3	8483.54	15118.4	3255.83	61830.1	9.98122e+06	0.000477633
105	1	0.6	0.2	0.1	9.88998e+06	16815.9	8862.41	15800.8	3404.43	64710.3	9.98037e+06	0.000498925
106	1	0.6	0.2	0.1	9.88494e+06	17561.4	9257.29	16512.7	3559.61	67720.1	9.97948e+06	0.000521114
107	1	0.6	0.2	0.1	9.87968e+06	18337.9	9668.76	17255.2	3721.64	70864.8	9.97855e+06	0.000544231
108	1	0.6	0.2	0.1	9.87418e+06	19146.5	10097.4	18029.6	3890.81	74150.3	9.97758e+06	0.000568311
109	1	0.6	0.2	0.1	9.86845e+06	19988.3	10543.9	18837.1	4067.39	77582.5	9.97656e+06	0.000593387
110	1	0.6	0.2	0.1	9.86247e+06	20864.4	11008.9	19678.8	4251.71	81167.6	9.97551e+06	0.000619494
111	1	0.6	0.2	0.1	9.85623e+06	21776	11492.9	20556.2	4444.05	84912.1	9.97441e+06	0.000646669
112	1	0.6	0.2	0.1	9.84972e+06	22724.2	11996.7	21470.5	4644.76	88822.6	9.97326e+06	0.000674946
113	1	0.6	0.2	0.1	9.84293e+06	23710.3	12520.8	22423.1	4854.15	92906	9.97206e+06	0.000704364
114	1	0.6	0.2	0.1	9.83585e+06	24735.5	13066.1	23415.3	5072.58	97169.5	9.97082e+06	0.000734958
115	1	0.6	0.2	0.1	9.82846e+06	25800.9	13633.2	24448.7	5300.38	101620	9.96952e+06	0.000766767
116	1	0.6	0.2	0.1	9.82077e+06	26907.7	14222.7	25524.5	5537.94	106267	9.96817e+06	0.000799828
117	1	0.6	0.2	0.1	9.81275e+06	28057.3	14835.3	26644.4	5785.6	111116	9.96676e+06	0.000834179
118	1	0.6	0.2	0.1	9.80439e+06	29250.7	15471.8	27809.7	6043.77	116176	9.96529e+06	0.00086986
119	1	0.6	0.2	0.1	9.79569e+06	30489.2	16132.9	29022.1	6312.83	121456	9.96377e+06	0.000906907
120	1	0.6	0.2	0.1	9.78662e+06	31774	16819.2	30282.9	6593.18	126964	9.96218e+06	0.00094536
121	1	0.6	0.2	0.1	9.77718e+06	33106.3	17531.4	31593.9	6885.23	132710	9.96053e+06	0.000985255
122	1	0.6	0.2	0.1	9.76735e+06	34487.3	18270.3	32956.6	7189.41	138702	9.95881e+06	0.00102663
123	1	0.6	0.2	0.1	9.75712e+06	35918	19036.6	34372.4	7506.14	144950	9.95703e+06	0.00106952
124	1	0.6	0.2	0.1	9.74648e+06	37399.6	19830.8	35843.1	7835.87	151465	9.95517e+06	0.00111397
125	1	0.6	0.2	0.1	9.7354e+06	38933.2	20653.6	37370.3	8179.04	158255	9.95324e+06	0.00116001
126	1	0.6	0.2	0.1	9.72389e+06	40519.7	21505.7	38955.4	8536.1	165331	9.95124e+06	0.00120767
127	1	0.6	0.2	0.1	9.71191e+06	42160.1	22387.8	40600	8907.52	172705	9.94916e+06	0.00125698
128	1	0.6	0.2	0.1	9.69947e+06	43855.4	23300.3	42305.8	9293.76	180386	9.94701e+06	0.00130799
129	1	0.6	0.2	0.1	9.68653e+06	45606.3	24243.9	44074.3	9695.29	188386	9.94477e+06	0.00136071
130	1	0.6	0.2	0.1	9.6731e+06	47413.6	25219	45907	10112.6	196716	9.94245e+06	0.00141518
131	1	0.6	0.2	0.1	9.65915e+06	49278	26226.2	47805.3	10546.1	205389	9.94004e+06	0.00147141
132	1	0.6	0.2	0.1	9.64467e+06	51199.9	27265.9	49770.7	10996.4	214415	9.93755e+06	0.00152944
133	1	0.6	0.2	0.1	9.62964e+06	53180	28338.4	51804.6	11463.9	223807	9.93497e+06	0.00158928
134	1	0.6	0.2	0.1	9.61406e+06	55218.4	29444.2	53908.2	11949.1	233578	9.9323e+06	0.00165095
135	1	0.6	0.2	0.1	9.59789e+06	57315.4	30583.4	56082.9	12452.5	243739	9.92953e+06	0.00171446
136	1	0.6	0.2	0.1	9.58114e+06	59471.1	31756.3	58329.9	12974.5	254303	9.92667e+06	0.00177982
137	1	0.6	0.2	0.1	9.56378e+06	61685.2	32962.9	60650.1	13515.6	265284	9.92372e+06	0.00184703
138	1	0.6	0.2	0.1	9.54581e+06	63957.6	34203.4	63044.5	14076.3	276694	9.92066e+06	0.0019161
139	1	0.6	0.2	0.1	9.5272e+06	66287.7	35477.6	65514	14657.1	288546	9.91751e+06	0.00198702
140	1	0.6	0.2	0.1	9.50794e+06	68675	36785.4	68059.4	15258.3	300854	9.91426e+06	0.00205978
141	1	0.6	0.2	0.1	9.48802e+06	71118.4	38126.6	70681.2	15880.4	313631	9.9109e+06	0.00213436
142	1	0.6	0.2	0.1	9.46743e+06	73617.1	39500.8	73379.8	16523.9	326890	9.90744e+06	0.00221074
143	1	0.6	0.2	0.1	9.44616e+06	76169.6	40907.5	76155.5	17189	340644	9.90388e+06	0.0022889
144	1	0.6	0.2	0.1	9.42419e+06	78774.3	42346.1	79008.4	17876.2	354907	9.90022e+06	0.00236879
145	1	0.6	0.2	0.1	9.40151e+06	81429.6	43815.9	81938.3	18585.8	369692	9.89645e+06	0.00245038
146	1	0.6	0.2	0.1	9.37811e+06	84133.3	45315.9	84944.9	19318.1	385012	9.89257e+06	0.00253361
147	1	0.6	0.2	0.1	9.35398e+06	86883.1	46845.3	88027.7	20073.4	400880	9.88859e+06	0.00261843
148	1	0.6	0.2	0.1	9.32912e+06	89676.3	48402.8	91185.7	20851.9	417309	9.88451e+06	0.00270477
149	1	0.6	0.2	0.1	9.30352e+06	92510.1	49987	94418	21653.9	434311	9.88032e+06	0.00279255
150	1	0.6	0.2	0.1	9.27716e+06	95381.3	51596.6	97723.2	22479.5	451899	9.87604e+06	0.0028817
151	1	0.6	0.2	0.1	9.25005e+06	98286.3	53229.8	101100	23328.7	470084	9.87165e+06	0.00297213
152	1	0.6	0.2	0.1	9.22217e+06	101221	54884.9	104546	24201.8	488878	9.86716e+06	0.00306372
153	1	0.6	0.2	0.1	9.19354e+06	104183	56559.9	108058	25098.6	508292	9.86257e+06	0.00315638
154	1	0.6	0.2	0.1	9.16414e+06	107165	58252.6	111636	26019.2	528337	9.85789e+06	0.00324998
155	1	0.6	0.2	0.1	9.13397e+06	110165	59960.7	115275	26963.3	549022	9.85312e+06	0.0033444
156	1	0.6	0.2	0.1	9.10304e+06	113176	61681.7	118973	27930.9	570358	9.84826e+06	0.0034395
157	1	0.6	0.2	0.1	9.07135e+06	116195	63413	122725	28921.7	592351	9.84331e+06	0.00353513
158	1	0.6	0.2	0.1	9.03891e+06	119214	65151.7	126529	29935.4	615012	9.83828e+06	0.00363114
159	1	0.6	0.2	0.1	9.00571e+06	122229	66894.8	130378	30971.5	638345	9.83318e+06	0.00372738
160	1	0.6	0.2	0.1	8.97177e+06	125233	68639.3	134270	32029.6	662359	9.82801e+06	0.00382366
161	1	0.6	0.2	0.1	8.93711e+06	128220	70381.7	138199	33109.2	687058	9.82277e+06	0.00391981
162	1	0.6	0.2	0.1	8.90172e+06	131184	72118.7	142159	34209.5	712446	9.81746e+06	0.00401565
163	1	0.6	0.2	0.1	8.86562e+06	134118	73846.8	146145	35329.8	738527	9.81211e+06	0.00411098
164	1	0.6	0.2	0.1	8.82883e+06	137015	75562.2	150151	36469.3	765302	9.80671e+06	0.0042056
165	1	0.6	0.2	0.1	8.79136e+06	139869	77261.1	154170	37627.1	792773	9.80127e+06	0.00429932
166	1	0.6	0.2	0.1	8.75324e+06	142672	78939.8	158195	38802.2	820940	9.79579e+06	0.00439192
167	1	0.6	0.2	0.1	8.71448e+06	145418	80594.2	162220	39993.3	849801	9.7903e+06	0.0044832
168	1	0.6	0.2	0.1	8.67511e+06	148098	82220.4	166237	41199.4	879353	9.78478e+06	0.00457293
169	1	0.6	0.2	0.1	8.63515e+06	150708	83814.3	170238	42419.1	909592	9.77926e+06	0.00466091
170	1	0.6	0.2	0.1	8.59462e+06	153238	85372	174215	43650.9	940513	9.77375e+06	0.00474692
171	1	0.6	0.2	0.1	8.55356e+06	155682	86889.2	178161	44893.5	972108	9.76824e+06	0.00483073
172	1	0.6	0.2	0.1	8.51199e+06	158034	88362.1	182067	46145.1	1.00437e+06	9.76276e+06	0.00491215
173	1	0.6	0.2	0.1	8.46995e+06	160287	89786.6	185924	47404.1	1.03729e+06	9.75731e+06	0.00499095
174	1	0.6	0.2	0.1	8.42746e+06	162435	91158.9	189725	48668.7	1.07085e+06	9.7519e+06	0.00506692
175	1	0.6	0.2	0.1	8.38456e+06	164470	92475	193460	49937	1.10504e+06	9.74655e+06	0.00513986
176	1	0.6	0.2	0.1	8.34128e+06	166388	93731.4	197120	51207.1	1.13985e+06	9.74125e+06	0.00520957
177	1	0.6	0.2	0.1	8.29766e+06	168183	94924.4	200697	52477	1.17527e+06	9.73604e+06	0.00527586
178	1	0.6	0.2	0.1	8.25374e+06	169850	96050.5	204183	53744.6	1.21127e+06	9.7309e+06	0.00533855
179	1	0.6	0.2	0.1	8.20955e+06	171383	97106.6	207568	55007.6	1.24783e+06	9.72587e+06	0.00539746
180	1	0.6	0.2	0.1	8.16513e+06	172778	98089.6	210844	56264	1.28494e+06	9.72094e+06	0.00545242
181	1	0.6	0.2	0.1	8.12052e+06	174032	98996.7	214003	57511.4	1.32257e+06	9.71613e+06	0.00550329
182	1	0.6	0.2	0.1	8.07576e+06	175140	99825.3	217036	58747.4	1.36071e+06	9.71144e+06	0.00554991
183	1	0.6	0.2	0.1	8.0309e+06	176100	100573	219936	59969.9	1.39933e+06	9.70689e+06	0.00559217
184	1	0.6	0.2	0.1	7.98596e+06	176910	101238	222696	61176.3	1.43839e+06	9.7025e+06	0.00562994
185	1	0.6	0.2	0.1	7.94099e+06	177566	101817	225307	62364.4	1.47788e+06	9.69825e+06	0.00566312
186	1	0.6	0.2	0.1	7.89603e+06	178068	102311	227763	63531.7	1.51777e+06	9.69418e+06	0.00569163
187	1	0.6	0.2	0.1	7.85112e+06	178414	102717	230058	64675.8	1.55804e+06	9.69028e+06	0.0057154
188	1	0.6	0.2	0.1	7.8063e+06	178605	103034	232186	65794.4	1.59864e+06	9.68657e+06	0.00573436
189	1	0.6	0.2	0.1	7.7616e+06	178640	103262	234140	66885.1	1.63955e+06	9.68305e+06	0.00574847
190	1	0.6	0.2	0.1	7.71707e+06	178520	103400	235916	67945.6	1.68074e+06	9.67974e+06	0.00575771
191	1	0.6	0.2	0.1	7.67275e+06	178246	103449	237510	68973.7	1.72218e+06	9.67662e+06	0.00576208
192	1	0.6	0.2	0.1	7.62866e+06	177820	103408	238918	69967.1	1.76383e+06	9.67373e+06	0.00576157
193	1	0.6	0.2	0.1	7.58486e+06	177243	103279	240136	70923.6	1.80567e+06	9.67105e+06	0.00575621
194	1	0.6	0.2	0.1	7.54136e+06	176519	103062	241161	71841.2	1.84766e+06	9.6686e+06	0.00574603
195	1	0.6	0.2	0.1	7.4982e+06	175650	102758	241992	72718	1.88976e+06	9.66637e+06	0.0057311
196	1	0.6	0.2	0.1	7.45542e+06	174641	102368	242626	73551.9	1.93195e+06	9.66438e+06	0.00571146
197	1	0.6	0.2	0.1	7.41305e+06	173494	101895	243064	74341.3	1.97419e+06	9.66263e+06	0.00568722
198	1	0.6	0.2	0.1	7.37111e+06	172215	101340	243304	75084.4	2.01644e+06	9.66111e+06	0.00565845
199	1	0.6	0.2	0.1	7.32964e+06	170807	100705	243347	75779.6	2.05868e+06	9.65983e+06	0.00562527
200	1	0.6	0.2	0.1	7.28866e+06	169275	99992.9	243193	76425.6	2.10087e+06	9.6588e+06	0.0055878
201	1	0.6	0.2	0.1	7.24819e+06	167626	99205.9	242845	77020.9	2.14298e+06	9.658e+06	0.00554617
202	1	0.6	0.2	0.1	7.20827e+06	165864	98347	242305	77564.5	2.18497e+06	9.65745e+06	0.00550051
203	1	0.6	0.2	0.1	7.1689e+06	163994	97418.9	241574	78055.2	2.22682e+06	9.65713e+06	0.00545098
204	1	0.6	0.2	0.1	7.13012e+06	162024	96424.8	240656	78492.2	2.26849e+06	9.65705e+06	0.00539774
205	1	0.6	0.2	0.1	7.09193e+06	159957	95367.8	239556	78874.6	2.30995e+06	9.65721e+06	0.00534095
206	1	0.6	0.2	0.1	7.05437e+06	157802	94251.2	238276	79202	2.35118e+06	9.6576e+06	0.00528079
207	1	0.6	0.2	0.1	7.01743e+06	155564	93078.4	236822	79473.8	2.39214e+06	9.65821e+06	0.00521743
208	1	0.6	0.2	0.1	6.98115e+06	153248	91852.9	235199	79689.6	2.4328e+06	9.65905e+06	0.00515106
209	1	0.6	0.2	0.1	6.94552e+06	150862	90578.2	233412	79849.5	2.47315e+06	9.66011e+06	0.00508186
210	1	0.6	0.2	0.1	6.91056e+06	148412	89257.7	231467	79953.2	2.51315e+06	9.66138e+06	0.00501004
211	1	0.6	0.2	0.1	6.87627e+06	145903	87895.2	229371	80001	2.55278e+06	9.66286e+06	0.00493577
212	1	0.6	0.2	0.1	6.84268e+06	143342	86494	227128	79993.1	2.59202e+06	9.66453e+06	0.00485925
213	1	0.6	0.2	0.1	6.80978e+06	140734	85057.9	224747	79930	2.63084e+06	9.66641e+06	0.00478067
214	1	0.6	0.2	0.1	6.77757e+06	138087	83590.3	222234	79812.1	2.66922e+06	9.66847e+06	0.00470023
215	1	0.6	0.2	0.1	6.74606e+06	135405	82094.7	219597	79640.2	2.70714e+06	9.67071e+06	0.00461812
216	1	0.6	0.2	0.1	6.71526e+06	132695	80574.5	216841	79415.1	2.74459e+06	9.67312e+06	0.00453452
217	1	0.6	0.2	0.1	6.68516e+06	129961	79033.1	213976	79137.6	2.78154e+06	9.6757e+06	0.00444963
218	1	0.8	0.3	0.2	6.64609e+06	135779	78439.3	211106	78809.5	2.81803e+06	9.67833e+06	0.00585047
219	1	0.8	0.3	0.2	6.60721e+06	140145	79062.9	208602	78438.6	2.85423e+06	9.68064e+06	0.00589397
220	1	0.8	0.3	0.2	6.56812e+06	143739	80263.1	206663	78039.5	2.89031e+06	9.68242e+06	0.00597915
221	1	0.8	0.3	0.2	6.52863e+06	146890	81720.7	205334	77628.7	2.92637e+06	9.68361e+06	0.00608303
222	1	0.8	0.3	0.2	6.48868e+06	149755	83275.4	204591	77221.3	2.9625e+06	9.6842e+06	0.00619405
223	1	0.8	0.3	0.2	6.44825e+06	152410	84843.3	204380	76830.7	2.99875e+06	9.68426e+06	0.0063062
224	1	0.8	0.3	0.2	6.40736e+06	154885	86382	204635	76467.7	3.03519e+06	9.68382e+06	0.0064164
225	1	0.8	0.3	0.3	6.36581e+06	157390	87888.9	205291	76140.9	3.07185e+06	9.68294e+06	0.00655911
226	1	0.8	0.3	0.3	6.32386e+06	159704	89356.3	206292	75856.8	3.10876e+06	9.68168e+06	0.00666505
227	1	0.8	0.3	0.3	6.28153e+06	161838	90760.4	207582	75620.1	3.14596e+06	9.68009e+06	0.00676658
228	1	0.8	0.3	0.3	6.23887e+06	163794	92087.2	209108	75433.8	3.18346e+06	9.67821e+06	0.00686268
229	1	0.8	0.3	0.3	6.19592e+06	165570	93327.5	210818	75299.5	3.22128e+06	9.6761e+06	0.00695268
230	1	0.8	0.3	0.3	6.15273e+06	167164	94474.7	212665	75217.5	3.25943e+06	9.67379e+06	0.00703612
231	1	0.8	0.3	0.3	6.10935e+06	168570	95523.8	214606	75187	3.2979e+06	9.67134e+06	0.00711262
232	1	0.8	0.3	0.3	6.06584e+06	169785	96470.5	216603	75206.2	3.3367e+06	9.66879e+06	0.00718187
233	1	0.8	0.3	0.3	6.02224e+06	170805	97311.6	218617	75272.4	3.37582e+06	9.66617e+06	0.00724362
234	1	0.8	0.3	0.3	5.97861e+06	171627	98044.1	220618	75382.7	3.41525e+06	9.66352e+06	0.00729765
235	1	0.8	0.3	0.3	5.935e+06	172250	98665.6	222575	75533.1	3.45497e+06	9.66088e+06	0.00734378
236	1	0.8	0.3	0.3	5.89145e+06	172672	99174.3	224462	75719.5	3.49496e+06	9.65826e+06	0.00738186
237	1	0.8	0.3	0.3	5.84803e+06	172894	99568.9	226254	75937.5	3.53522e+06	9.65571e+06	0.00741179
238	1	0.8	0.3	0.3	5.80478e+06	172915	99848.6	227932	76182.4	3.5757e+06	9.65325e+06	0.00743348
239	1	0.8	0.3	0.3	5.76175e+06	172736	100013	229475	76449.4	3.61639e+06	9.65089e+06	0.0074469
240	1	0.8	0.3	0.3	5.71898e+06	172362	100062	230867	76733.3	3.65726e+06	9.64867e+06	0.00745203
241	1	0.8	0.3	0.3	5.67653e+06	171793	99996.7	232092	77029.1	3.69828e+06	9.6466e+06	0.00744891
242	1	0.8	0.3	0.3	5.63443e+06	171034	99818	233138	77332	3.73942e+06	9.6447e+06	0.0074376
243	1	0.8	0.3	0.3	5.59273e+06	170091	99527.5	233995	77637	3.78064e+06	9.64298e+06	0.00741818
244	1	0.8	0.3	0.3	5.55147e+06	168967	99127.3	234653	77939.2	3.82191e+06	9.64147e+06	0.0073908
245	1	0.8	0.3	0.3	5.51068e+06	167669	98619.8	235104	78233.9	3.86319e+06	9.64016e+06	0.00735559
246	1	0.9	0	0.1	5.46984e+06	166702	98064	235349	78516.7	3.90447e+06	9.63908e+06	0.00741811
247	1	0.9	0	0.1	5.42953e+06	165488	97478.6	235405	78783.6	3.9457e+06	9.63819e+06	0.00737651
248	1	0.9	0	0.1	5.38975e+06	164070	96828.8	235279	79031.1	3.98686e+06	9.63751e+06	0.00733008
249	1	0.9	0	0.1	5.35052e+06	162474	96098.6	234973	79256.4	4.02793e+06	9.63702e+06	0.00727766
250	1	0.9	0	0.1	5.31188e+06	160716	95281.9	234483	79456.5	4.06887e+06	9.63674e+06	0.0072188
251	1	0.9	0	0.1	5.27384e+06	158810	94377.7	233807	79628.7	4.10965e+06	9.63668e+06	0.00715339
252	1	0.9	0	0.1	5.23644e+06	156766	93387.5	232941	79770.4	4.15025e+06	9.63684e+06	0.00708155
253	1	0.9	0.1	0.1	5.19869e+06	155470	92413.2	231894	79879.3	4.19062e+06	9.6372e+06	0.00719745
254	1	0.9	0.1	0.1	5.16159e+06	153897	91485.2	230703	79953.5	4.23077e+06	9.63775e+06	0.00712788
255	1	0.9	0.1	0.1	5.12511e+06	152121	90539.3	229388	79992.3	4.27068e+06	9.63845e+06	0.00705681
256	1	0.9	0.1	0.1	5.08926e+06	150181	89545.3	227952	79995.3	4.31033e+06	9.63932e+06	0.00698198
257	1	0.9	0.1	0.1	5.05405e+06	148103	88489.7	226395	79961.9	4.34969e+06	9.64033e+06	0.00690239
258	1	0.9	0.1	0.1	5.0195e+06	145904	87368	224712	79891.7	4.38875e+06	9.64152e+06	0.00681767
259	1	0.9	0.1	0.1	4.98561e+06	143597	86180.2	222899	79784.2	4.42748e+06	9.64287e+06	0.00672782
260	1	1	0.7	0.3	4.94345e+06	149134	85823.4	221046	79639.4	4.46589e+06	9.6443e+06	0.00848826
261	1	1	0.7	0.3	4.90152e+06	153236	86547	219483	79462.8	4.50416e+06	9.64547e+06	0.00855603
262	1	1	0.7	0.3	4.8595e+06	156525	87754.8	218389	79266.2	4.54241e+06	9.64619e+06	0.00867006
263	1	1	0.7	0.3	4.81724e+06	159301	89148.4	217798	79062.9	4.58073e+06	9.64642e+06	0.00880199
264	1	1	0.7	0.3	4.7747e+06	161707	90576.2	217679	78865.2	4.61919e+06	9.64617e+06	0.0089374
265	1	1	0.7	0.3	4.7319e+06	163808	91958.3	217974	78683.5	4.65783e+06	9.6455e+06	0.00906871
266	1	1	0.7	0.3	4.68889e+06	165633	93253.3	218614	78525.7	4.69667e+06	9.64445e+06	0.00919198
267	1	1	0.7	0.3	4.64572e+06	167194	94437	219530	78397.8	4.73575e+06	9.6431e+06	0.00930493
268	1	1	0.7	0.3	4.60246e+06	168493	95495	220656	78303.5	4.77507e+06	9.64151e+06	0.00940615
269	1	1	0.7	0.3	4.55916e+06	169530	96418	221931	78244.8	4.81463e+06	9.63974e+06	0.00949477
270	1	1	0.7	0.3	4.5159e+06	170304	97200.1	223296	78222.1	4.85443e+06	9.63784e+06	0.00957021
271	1	1	0.7	0.3	4.47275e+06	170814	97837	224702	78234.5	4.89446e+06	9.63586e+06	0.00963203
272	1	1	0.7	0.3	4.42976e+06	171060	98325.9	226102	78280	4.93471e+06	9.63385e+06	0.00967994
273	1	1	0.7	0.3	4.38701e+06	171044	98665.1	227455	78355.7	4.97515e+06	9.63187e+06	0.00971376
274	1	1	0.7	0.3	4.34455e+06	170768	98854	228723	78457.9	5.01576e+06	9.62994e+06	0.00973338
275	1	1	0.7	0.3	4.30245e+06	170236	98892.8	229874	78582.2	5.05652e+06	9.6281e+06	0.00973881
276	1	1	0.7	0.3	4.26077e+06	169453	98782.5	230879	78723.9	5.09739e+06	9.62639e+06	0.00973009
277	1	1	0.7	0.3	4.21956e+06	168427	98525.3	231713	78878.1	5.13833e+06	9.62484e+06	0.00970737
278	1	1	0.7	0.3	4.17887e+06	167164	98123.7	232356	79039.5	5.17932e+06	9.62347e+06	0.00967088
279	1	1	0.7	0.3	4.13875e+06	165675	97581.3	232788	79202.7	5.22031e+06	9.62231e+06	0.00962089
280	1	1	0.7	0.3	4.09924e+06	163967	96902.3	232996	79362.5	5.26127e+06	9.62138e+06	0.00955777
281	1	1	0.8	0.2	4.05975e+06	162625	96155.8	232975	79513.5	5.30215e+06	9.62068e+06	0.00964422
282	1	1	0.8	0.2	4.02094e+06	160984	95364.4	232739	79650.8	5.34292e+06	9.62021e+06	0.00956869
283	1	1	0.8	0.2	3.98281e+06	159096	94489	232296	79770.4	5.38357e+06	9.61997e+06	0.00948484
284	1	1	0.8	0.2	3.94539e+06	156997	93513.1	231642	79868.6	5.42405e+06	9.61995e+06	0.00939101
285	1	1	0.8	0.2	3.90872e+06	154707	92431.2	230772	79941.5	5.46432e+06	9.62018e+06	0.00928668
286	1	1	0.8	0.2	3.8728e+06	152247	91243.9	229684	79985.8	5.50435e+06	9.62065e+06	0.00917186
287	1	1	0.8	0.2	3.83768e+06	149631	89955.2	228371	79998.1	5.54411e+06	9.62138e+06	0.00904691
288	1	1	1	1	3.80089e+06	149068	88818.2	226860	79975.3	5.58356e+06	9.62234e+06	0.00957618
289	1	1	1	1	3.76485e+06	147969	87903	225240	79916.1	5.62272e+06	9.62345e+06	0.00948035
290	1	1	1	1	3.7295e+06	146508	87043.2	223563	79821.1	5.6616e+06	9.62465e+06	0.00939012
291	1	1	1	1	3.69481e+06	144778	86157.1	221836	79691.6	5.70019e+06	9.62594e+06	0.00929703
292	1	1	1	1	3.6608e+06	142834	85205.6	220052	79528.7	5.73847e+06	9.62732e+06	0.00919701
293	1	1	1	1	3.62748e+06	140707	84171.6	218197	79333.2	5.77644e+06	9.6288e+06	0.00908827
294	1	1	1	1	3.59487e+06	138422	83049.9	216254	79105.3	5.81406e+06	9.6304e+06	0.00897024
295	1	1	1	1	3.56299e+06	135995	81840.8	214209	78845.1	5.85132e+06	9.63214e+06	0.0088429
296	1	1	1	1	3.53186e+06	133443	80548.2	212049	78552	5.88818e+06	9.63404e+06	0.00870664
297	1	1	1	1	3.5015e+06	130780	79177.2	209765	78225.6	5.92463e+06	9.63609e+06	0.00856195
298	1	1	1	1	3.47191e+06	128017	77733.9	207350	77864.9	5.96065e+06	9.6383e+06	0.00840946
299	1	1	1	1	3.44311e+06	125169	76225.1	204801	77469.2	5.99619e+06	9.64069e+06	0.00824984
300	1	1	1	1	3.4151e+06	122247	74657.5	202114	77037.6	6.03126e+06	9.64326e+06	0.00808379
301	1	1	1	1	3.38789e+06	119263	73038.1	199292	76569.3	6.06581e+06	9.646e+06	0.00791202
302	1	1	1	1	3.36149e+06	116229	71373.6	196335	76063.5	6.09983e+06	9.64892e+06	0.00773522
303	1	1	1	1	3.33589e+06	113156	69670.9	193248	75519.7	6.13329e+06	9.65201e+06	0.00755412
304	1	1	1	1	3.31109e+06	110054	67936.6	190037	74937.3	6.16619e+06	9.65527e+06	0.0073694
305	1	1	1	1	3.28709e+06	106934	66176.9	186707	74316.1	6.19849e+06	9.65868e+06	0.00718173
306	1	1	1	1	3.26387e+06	103804	64398.1	183268	73656.1	6.23018e+06	9.66225e+06	0.00699176
307	1	1	1	1	3.24144e+06	100675	62606	179726	72957.3	6.26125e+06	9.66597e+06	0.00680012
308	1	1	1	1	3.21979e+06	97553.9	60806.2	176091	72220	6.29168e+06	9.66983e+06	0.00660741
309	1	1	1	1	3.19889e+06	94449.3	59003.9	172373	71444.9	6.32146e+06	9.67381e+06	0.00641419
310	1	1	1	1	3.17874e+06	91368.2	57204.2	168581	70632.5	6.35059e+06	9.6779e+06	0.006221
311	1	1	1	1	3.15934e+06	88317.3	55411.6	164725	69783.9	6.37904e+06	9.6821e+06	0.00602836
312	1	1	1	1	3.14065e+06	85302.7	53630.5	160817	68900.1	6.40682e+06	9.6864e+06	0.00583672
313	1	1	1	1	3.12267e+06	82329.9	51864.9	156864	67982.3	6.43392e+06	9.69078e+06	0.00564654
314	1	1	1	1	3.10538e+06	79403.8	50118.3	152879	67032	6.46034e+06	9.69524e+06	0.00545822
315	1	1	1	1	3.08876e+06	76529	48394.1	148869	66050.8	6.48607e+06	9.69975e+06	0.00527211
316	1	1	1	1	3.0728e+06	73709.2	46695.2	144846	65040.3	6.51111e+06	9.70432e+06	0.00508857
317	1	1	1	1	3.05748e+06	70947.8	45024.5	140818	64002.2	6.53547e+06	9.70892e+06	0.0049079
318	1	1	1	1	3.04279e+06	68247.8	43384.1	136795	62938.6	6.55914e+06	9.71356e+06	0.00473036
319	1	1	1	1	3.02869e+06	65611.6	41776.3	132783	61851.4	6.58213e+06	9.71821e+06	0.0045562
320	1	1	1	1	3.01518e+06	63041.2	40202.8	128793	60742.6	6.60445e+06	9.72287e+06	0.00438562
321	1	1	1	1	3.00224e+06	60538.3	38665.2	124830	59614.2	6.62609e+06	9.72753e+06	0.0042188
322	1	1	1	1	2.98984e+06	58104.1	37164.7	120903	58468.5	6.64707e+06	9.73218e+06	0.0040559
323	1	1	1	1	2.97798e+06	55739.5	35702.5	117017	57307.4	6.6674e+06	9.73682e+06	0.00389705
324	1	1	1	1	2.96663e+06	53445.2	34279.3	113179	56133.3	6.68707e+06	9.74142e+06	0.00374235
325	1	1	1	1	2.95577e+06	51221.3	32895.8	109395	54948.1	6.70611e+06	9.746e+06	0.00359187
326	1	1	1	1	2.94539e+06	49068	31552.4	105669	53754	6.72452e+06	9.75053e+06	0.00344568
327	1	1	1	1	2.93547e+06	46985	30249.4	102005	52553.1	6.74231e+06	9.75501e+06	0.00330382
328	1	1	1	1	2.92599e+06	44971.8	28986.9	98409.1	51347.3	6.7595e+06	9.75944e+06	0.0031663
329	1	1	1	1	2.91693e+06	43027.9	27764.9	94883.5	50138.8	6.77609e+06	9.76382e+06	0.00303313
330	1	1	1	1	2.90829e+06	41152.4	26583.1	91431.6	48929.5	6.7921e+06	9.76812e+06	0.0029043
331	1	1	1	1	2.90003e+06	39344.4	25441.3	88056.2	47721.1	6.80754e+06	9.77236e+06	0.00277978
332	1	1	1	1	2.89216e+06	37602.7	24339.1	84759.5	46515.6	6.82243e+06	9.77653e+06	0.00265954
333	1	1	1	1	2.88464e+06	35926.2	23275.9	81543.5	45314.6	6.83677e+06	9.78062e+06	0.00254352
334	1	1	1	1	2.87748e+06	34313.5	22251.2	78409.6	44119.8	6.85058e+06	9.78463e+06	0.00243168
335	1	1	1	1	2.87065e+06	32763.2	21264.4	75359	42932.7	6.86388e+06	9.78855e+06	0.00232393
336	1	1	1	1	2.86413e+06	31273.8	20314.6	72392.6	41754.9	6.87667e+06	9.79239e+06	0.00222022
337	1	1	1	1	2.85792e+06	29843.7	19401.2	69510.9	40587.8	6.88898e+06	9.79615e+06	0.00212045
338	1	1	1	1	2.85201e+06	28471.5	18523.3	66714	39432.6	6.90081e+06	9.79982e+06	0.00202454
339	1	1	1	1	2.84637e+06	27155.4	17680	64002	38290.7	6.91219e+06	9.80339e+06	0.0019324
340	1	1	1	1	2.841e+06	25893.9	16870.5	61374.5	37163	6.92311e+06	9.80688e+06	0.00184393
341	1	1	1	1	2.83589e+06	24685.2	16093.8	58831.1	36050.7	6.9336e+06	9.81027e+06	0.00175904
342	1	1	1	1	2.83102e+06	23527.6	15349	56371.1	34954.8	6.94368e+06	9.81357e+06	0.00167763
343	1	1	1	1	2.82639e+06	22419.6	14635.1	53993.6	33876	6.95334e+06	9.81678e+06	0.0015996
344	1	1	1	1	2.82198e+06	21359.5	13951.2	51697.4	32815.3	6.96262e+06	9.8199e+06	0.00152484
345	1	1	1	1	2.81778e+06	20345.5	13296.4	49481.5	31773.2	6.97151e+06	9.82293e+06	0.00145324
346	1	1	1	1	2.81378e+06	19376	12669.6	47344.4	30750.5	6.98004e+06	9.82587e+06	0.00138472
347	1	1	1	1	2.80998e+06	18449.5	12070	45284.7	29747.7	6.98821e+06	9.82871e+06	0.00131915
348	1	1	1	1	2.80637e+06	17564.3	11496.5	43301	28765.2	6.99604e+06	9.83147e+06	0.00125645
349	1	1	1	1	2.80293e+06	16718.9	10948.3	41391.4	27803.5	7.00355e+06	9.83414e+06	0.0011965
350	1	1	1	1	2.79966e+06	15911.8	10424.4	39554.4	26863	7.01073e+06	9.83672e+06	0.00113921
351	1	1	1	1	2.79655e+06	15141.4	9923.92	37788.2	25943.8	7.01761e+06	9.83922e+06	0.00108449
352	1	1	1	1	2.79359e+06	14406.2	9445.96	36090.9	25046.2	7.02419e+06	9.84163e+06	0.00103222
353	1	1	1	1	2.79078e+06	13705	8989.65	34460.8	24170.3	7.03049e+06	9.84396e+06	0.000982328
354	1	1	1	1	2.7881e+06	13036.2	8554.15	32895.9	23316.3	7.03652e+06	9.84621e+06	0.000934708
355	1	1	1	1	2.78556e+06	12398.6	8138.62	31394.4	22484.2	7.04228e+06	9.84838e+06	0.000889272
356	1	1	1	1	2.78315e+06	11790.7	7742.25	29954.3	21674	7.04779e+06	9.85047e+06	0.000845933
357	1	1	1	1	2.78085e+06	11211.5	7364.26	28573.8	20885.6	7.05306e+06	9.85249e+06	0.000804605
358	1	1	1	1	2.77867e+06	10659.6	7003.89	27250.9	20119	7.0581e+06	9.85443e+06	0.000765204
359	1	1	1	1	2.7766e+06	10133.8	6660.39	25983.8	19374	7.06291e+06	9.85631e+06	0.000727648
360	1	1	1	1	2.77463e+06	9633.07	6333.05	24770.6	18650.4	7.06751e+06	9.85811e+06	0.000691861
361	1	1	1	1	2.77276e+06	9156.23	6021.17	23609.4	17948.1	7.07191e+06	9.85984e+06	0.000657765
362	1	1	1	1	2.77098e+06	8702.25	5724.08	22498.5	17266.8	7.0761e+06	9.86151e+06	0.000625288
363	1	1	1	1	2.76929e+06	8270.09	5441.14	21435.9	16606.3	7.08011e+06	9.86311e+06	0.000594359
364	1	1	1	1	2.76768e+06	7858.78	5171.72	20419.9	15966.2	7.08393e+06	9.86465e+06	0.000564908
365	1	1	1	1	2.76616e+06	7467.37	4915.22	19448.9	15346.3	7.08758e+06	9.86613e+06	0.000536872
366	1	1	1	1	2.76471e+06	7094.95	4671.06	18521.1	14746.2	7.09107e+06	9.86755e+06	0.000510185
367	1	1	1	1	2.76334e+06	6740.64	4438.68	17634.8	14165.6	7.09439e+06	9.86891e+06	0.000484788
368	1	1	1	1	2.76203e+06	6403.62	4217.56	16788.4	13604.1	7.09757e+06	9.87022e+06	0.000460621
369	1	1	1	1	2.76079e+06	6083.07	4007.16	15980.4	13061.4	7.10059e+06	9.87147e+06	0.000437628
370	1	1	1	1	2.75962e+06	5778.23	3807.01	15209.1	12537.1	7.10348e+06	9.87268e+06	0.000415755
371	1	1	1	1	2.7585e+06	5488.36	3616.62	14473.2	12030.8	7.10623e+06	9.87383e+06	0.000394951
372	1	1	1	1	2.75744e+06	5212.76	3435.55	13771.2	11542	7.10886e+06	9.87494e+06	0.000375165
373	1	1	1	1	2.75643e+06	4950.75	3263.35	13101.6	11070.3	7.11136e+06	9.876e+06	0.00035635
374	1	1	1	1	2.75547e+06	4701.68	3099.61	12463.2	10615.4	7.11375e+06	9.87702e+06	0.00033846
375	1	1	1	1	2.75456e+06	4464.94	2943.94	11854.5	10176.9	7.11602e+06	9.87799e+06	0.000321451
376	1	1	1	1	2.7537e+06	4239.93	2795.94	11274.3	9754.17	7.11819e+06	9.87892e+06	0.000305283
377	1	1	1	1	2.75288e+06	4026.1	2655.26	10721.5	9346.97	7.12025e+06	9.87981e+06	0.000289914
378	1	1	1	1	2.7521e+06	3822.9	2521.54	10194.7	8954.83	7.12222e+06	9.88067e+06	0.000275307
379	1	1	1	1	2.75136e+06	3629.83	2394.45	9692.93	8577.31	7.1241e+06	9.88148e+06	0.000261424
380	1	1	1	1	2.75066e+06	3446.38	2273.68	9215	8214	7.12588e+06	9.88226e+06	0.000248232
381	1	1	1	1	2.75e+06	3272.09	2158.91	8759.88	7864.49	7.12758e+06	9.88301e+06	0.000235696
382	1	1	1	1	2.74937e+06	3106.51	2049.86	8326.54	7528.36	7.1292e+06	9.88373e+06	0.000223785
383	1	1	1	1	2.74877e+06	2949.23	1946.25	7914	7205.2	7.13075e+06	9.88441e+06	0.000212469
384	1	1	1	1	2.7482e+06	2799.82	1847.82	7521.33	6894.61	7.13222e+06	9.88506e+06	0.000201719
385	1	1	1	1	2.74766e+06	2657.92	1754.3	7147.62	6596.19	7.13362e+06	9.88569e+06	0.000191506
386	1	1	1	1	2.74714e+06	2523.13	1665.47	6792	6309.55	7.13495e+06	9.88628e+06	0.000181805
387	1	1	1	1	2.74666e+06	2395.13	1581.09	6453.64	6034.3	7.13622e+06	9.88685e+06	0.000172591
388	1	1	1	1	2.7462e+06	2273.56	1500.95	6131.74	5770.06	7.13743e+06	9.8874e+06	0.00016384
389	1	1	1	1	2.74576e+06	2158.11	1424.83	5825.54	5516.47	7.13858e+06	9.88792e+06	0.000155528
390	1	1	1	1	2.74534e+06	2048.49	1352.54	5534.3	5273.15	7.13967e+06	9.88841e+06	0.000147634
391	1	1	1	1	2.74495e+06	1944.39	1283.88	5257.32	5039.76	7.14071e+06	9.88889e+06	0.000140138
392	1	1	1	1	2.74457e+06	1845.54	1218.69	4993.94	4815.94	7.1417e+06	9.88934e+06	0.000133019
393	1	1	1	1	2.74422e+06	1751.69	1156.78	4743.51	4601.35	7.14264e+06	9.88977e+06	0.00012626
394	1	1	1	1	2.74388e+06	1662.58	1097.99	4505.41	4395.67	7.14354e+06	9.89018e+06	0.000119841
395	1	1	1	1	2.74356e+06	1577.98	1042.17	4279.06	4198.57	7.14439e+06	9.89057e+06	0.000113747
396	1	1	1	1	2.74325e+06	1497.66	989.169	4063.89	4009.72	7.14521e+06	9.89095e+06	0.000107961
397	1	1	1	1	2.74297e+06	1421.41	938.847	3859.38	3828.84	7.14598e+06	9.89131e+06	0.000102467
398	1	1	1	1	2.74269e+06	1349.02	891.071	3665.01	3655.62	7.14671e+06	9.89165e+06	9.72514e-05
399	1	1	1	1	2.74243e+06	1280.3	845.713	3480.29	3489.77	7.14741e+06	9.89197e+06	9.22998e-05
400	1	1	1	1	2.74218e+06	1215.06	802.652	3304.76	3331	7.14808e+06	9.89228e+06	8.75991e-05
401	1	1	1	1	2.74195e+06	1153.14	761.772	3137.96	3179.06	7.14871e+06	9.89258e+06	8.31366e-05
402	1	1	1	1	2.74173e+06	1094.35	722.965	2979.48	3033.66	7.14931e+06	9.89286e+06	7.89005e-05
403	1	1	1	1	2.74152e+06	1038.56	686.126	2828.91	2894.57	7.14988e+06	9.89313e+06	7.48793e-05
404	1	1	1	1	2.74132e+06	985.592	651.156	2685.87	2761.52	7.15043e+06	9.89338e+06	7.10621e-05
405	1	1	1	1	2.74113e+06	935.321	617.961	2549.98	2634.28	7.15094e+06	9.89363e+06	6.74389e-05
406	1	1	1	1	2.74095e+06	887.605	586.452	2420.89	2512.62	7.15144e+06	9.89386e+06	6.39996e-05
407	1	1	1	1	2.74078e+06	842.316	556.544	2298.28	2396.3	7.1519e+06	9.89408e+06	6.07352e-05
408	1	1	1	1	2.74062e+06	799.33	528.156	2181.82	2285.13	7.15235e+06	9.89429e+06	5.76367e-05
409	1	1	1	1	2.74046e+06	758.533	501.211	2071.21	2178.88	7.15277e+06	9.89449e+06	5.46958e-05
410	1	1	1	1	2.74032e+06	719.812	475.636	1966.16	2077.36	7.15317e+06	9.89468e+06	5.19045e-05
411	1	1	1	1	2.74018e+06	683.062	451.363	1866.39	1980.36	7.15355e+06	9.89487e+06	4.92553e-05
412	1	1	1	1	2.74005e+06	648.185	428.325	1771.65	1887.7	7.15392e+06	9.89504e+06	4.67409e-05
413	1	1	1	1	2.73992e+06	615.084	406.46	1681.68	1799.21	7.15426e+06	9.8952e+06	4.43545e-05
414	1	1	1	1	2.7398e+06	583.669	385.708	1596.25	1714.7	7.15459e+06	9.89536e+06	4.20897e-05
415	1	1	1	1	2.73969e+06	553.856	366.013	1515.13	1634.01	7.1549e+06	9.89551e+06	3.99403e-05
416	1	1	1	1	2.73958e+06	525.563	347.321	1438.11	1556.98	7.1552e+06	9.89565e+06	3.79004e-05
417	1	1	1	1	2.73948e+06	498.712	329.582	1364.97	1483.44	7.15548e+06	9.89579e+06	3.59645e-05
418	1	1	1	1	2.73939e+06	473.231	312.747	1295.54	1413.25	7.15575e+06	9.89592e+06	3.41272e-05
419	1	1	1	1	2.73929e+06	449.049	296.77	1229.62	1346.28	7.156e+06	9.89604e+06	3.23836e-05
420	1	1	1	1	2.73921e+06	426.101	281.608	1167.03	1282.37	7.15624e+06	9.89616e+06	3.0729e-05
421	1	1	1	1	2.73913e+06	404.325	267.22	1107.62	1221.39	7.15647e+06	9.89627e+06	2.91588e-05
422	1	1	1	1	2.73905e+06	383.659	253.565	1051.21	1163.22	7.15669e+06	9.89638e+06	2.76686e-05
423	1	1	1	1	2.73897e+06	364.048	240.607	997.666	1107.74	7.1569e+06	9.89648e+06	2.62545e-05
424	1	1	1	1	2.7389e+06	345.438	228.31	946.836	1054.82	7.1571e+06	9.89657e+06	2.49126e-05
425	1	1	1	1	2.73884e+06	327.779	216.64	898.585	1004.35	7.15728e+06	9.89667e+06	2.36392e-05
426	1	1	1	1	2.73878e+06	311.021	205.567	852.783	956.232	7.15746e+06	9.89675e+06	2.24308e-05
427	1	1	1	1	2.73872e+06	295.119	195.058	809.307	910.353	7.15763e+06	9.89684e+06	2.1284e-05
428	1	1	1	1	2.73866e+06	280.029	185.086	768.039	866.615	7.15779e+06	9.89691e+06	2.01959e-05
429	1	1	1	1	2.7386e+06	265.71	175.624	728.869	824.921	7.15794e+06	9.89699e+06	1.91633e-05
430	1	1	1	1	2.73855e+06	252.123	166.644	691.69	785.182	7.15809e+06	9.89706e+06	1.81834e-05
431	1	1	1	1	2.7385e+06	239.229	158.123	656.401	747.308	7.15823e+06	9.89713e+06	1.72536e-05
432	1	1	1	1	2.73846e+06	226.995	150.038	622.908	711.216	7.15836e+06	9.89719e+06	1.63713e-05
433	1	1	1	1	2.73842e+06	215.385	142.365	591.119	676.825	7.15848e+06	9.89725e+06	1.55341e-05
434	1	1	1	1	2.73837e+06	204.369	135.085	560.947	644.058	7.1586e+06	9.89731e+06	1.47396e-05
435	1	1	1	1	2.73833e+06	193.916	128.176	532.312	612.84	7.15871e+06	9.89737e+06	1.39858e-05
436	1	1	1	1	2.7383e+06	183.997	121.621	505.135	583.102	7.15882e+06	9.89742e+06	1.32705e-05
437	1	1	1	1	2.73826e+06	174.586	115.4	479.343	554.775	7.15892e+06	9.89747e+06	1.25917e-05
438	1	1	1	1	2.73823e+06	165.655	109.498	454.864	527.794	7.15901e+06	9.89752e+06	1.19476e-05
439	1	1	1	1	2.7382e+06	157.181	103.897	431.633	502.099	7.1591e+06	9.89756e+06	1.13365e-05
440	1	1	1	1	2.73817e+06	149.14	98.5825	409.586	477.628	7.15919e+06	9.89761e+06	1.07566e-05
441	1	1	1	1	2.73814e+06	141.51	93.5396	388.663	454.327	7.15927e+06	9.89765e+06	1.02063e-05
442	1	1	1	1	2.73811e+06	134.271	88.7546	368.807	432.14	7.15935e+06	9.89768e+06	9.6842e-06
443	1	1	1	1	2.73808e+06	127.401	84.2142	349.963	411.016	7.15943e+06	9.89772e+06	9.18877e-06
444	1	1	1	1	2.73806e+06	120.883	79.9059	332.081	390.905	7.1595e+06	9.89776e+06	8.71868e-06
445	1	1	1	1	2.73804e+06	114.698	75.818	315.111	371.761	7.15956e+06	9.89779e+06	8.27262e-06
446	1	1	1	1	2.73801e+06	108.83	71.939	299.007	353.538	7.15963e+06	9.89782e+06	7.84937e-06
447	1	1	1	1	2.73799e+06	103.262	68.2585	283.725	336.192	7.15969e+06	9.89785e+06	7.44777e-06
448	1	1	1	1	2.73797e+06	97.978	64.7661	269.222	319.683	7.15974e+06	9.89788e+06	7.0667e-06
449	1	1	1	1	2.73795e+06	92.9647	61.4524	255.46	303.971	7.1598e+06	9.89791e+06	6.70513e-06
450	1	1	1	1	2.73794e+06	88.2079	58.3081	242.401	289.019	7.15985e+06	9.89793e+06	6.36205e-06
451	1	1	1	1	2.73792e+06	83.6943	55.3247	230.009	274.791	7.1599e+06	9.89796e+06	6.03652e-06
452	1	1	1	1	2.7379e+06	79.4117	52.4938	218.249	261.253	7.15995e+06	9.89798e+06	5.72764e-06
453	1	1	1	1	2.73789e+06	75.3481	49.8078	207.09	248.371	7.15999e+06	9.898e+06	5.43455e-06
454	1	1	1	1	2.73787e+06	71.4924	47.2592	196.501	236.115	7.16003e+06	9.89803e+06	5.15647e-06
455	1	1	1	1	2.73786e+06	67.834	44.8409	186.453	224.456	7.16007e+06	9.89805e+06	4.8926e-06
456	1	1	1	1	2.73785e+06	64.3627	42.5463	176.918	213.364	7.16011e+06	9.89806e+06	4.64224e-06
457	1	1	1	1	2.73783e+06	61.069	40.3692	167.871	202.812	7.16015e+06	9.89808e+06	4.40468e-06
458	1	1	1	1	2.73782e+06	57.9438	38.3034	159.285	192.776	7.16018e+06	9.8981e+06	4.17928e-06
459	1	1	1	1	2.73781e+06	54.9785	36.3433	151.139	183.229	7.16021e+06	9.89812e+06	3.96541e-06
460	1	1	1	1	2.7378e+06	52.165	34.4834	143.409	174.149	7.16024e+06	9.89813e+06	3.76248e-06
461	1	1	1	1	2.73779e+06	49.4954	32.7188	136.073	165.514	7.16027e+06	9.89815e+06	3.56994e-06
462	1	1	1	1	2.73778e+06	46.9624	31.0444	129.113	157.301	7.1603e+06	9.89816e+06	3.38724e-06
463	1	1	1	1	2.73777e+06	44.559	29.4557	122.509	149.491	7.16033e+06	9.89817e+06	3.2139e-06
464	1	1	1	1	2.73776e+06	42.2786	27.9482	116.242	142.065	7.16035e+06	9.89819e+06	3.04942e-06
465	1	1	1	1	2.73776e+06	40.1148	26.5179	110.296	135.002	7.16038e+06	9.8982e+06	2.89336e-06
466	1	1	1	1	2.73775e+06	38.0618	25.1608	104.653	128.288	7.1604e+06	9.89821e+06	2.74528e-06
467	1	1	1	1	2.73774e+06	36.1139	23.8732	99.2995	121.903	7.16042e+06	9.89822e+06	2.60478e-06
468	1	1	1	1	2.73773e+06	34.2656	22.6514	94.2194	115.833	7.16044e+06	9.89823e+06	2.47148e-06
469	1	1	1	1	2.73773e+06	32.5119	21.4921	89.399	110.061	7.16046e+06	9.89824e+06	2.34499e-06
470	1	1	1	1	2.73772e+06	30.848	20.3922	84.8252	104.575	7.16048e+06	9.89825e+06	2.22497e-06
471	1	1	1	1	2.73772e+06	29.2692	19.3485	80.4853	99.3589	7.1605e+06	9.89826e+06	2.1111e-06
472	1	1	1	1	2.73771e+06	27.7711	18.3583	76.3673	94.4006	7.16051e+06	9.89827e+06	2.00305e-06
473	1	1	1	1	2.7377e+06	26.3498	17.4187	72.4599	89.6874	7.16053e+06	9.89828e+06	1.90054e-06
474	1	1	1	1	2.7377e+06	25.0012	16.5272	68.7524	85.2073	7.16054e+06	9.89828e+06	1.80327e-06
475	1	1	1	1	2.73769e+06	23.7216	15.6813	65.2345	80.9488	7.16056e+06	9.89829e+06	1.71097e-06
476	1	1	1	1	2.73769e+06	22.5075	14.8788	61.8966	76.9013	7.16057e+06	9.8983e+06	1.62341e-06
477	1	1	1	1	2.73769e+06	21.3555	14.1172	58.7294	73.0544	7.16058e+06	9.8983e+06	1.54032e-06
478	1	1	1	1	2.73768e+06	20.2625	13.3947	55.7242	69.3983	7.16059e+06	9.89831e+06	1.46148e-06
479	1	1	1	1	2.73768e+06	19.2254	12.7091	52.8727	65.9236	7.16061e+06	9.89832e+06	1.38668e-06
480	1	1	1	1	2.73767e+06	18.2414	12.0587	50.1672	62.6214	7.16062e+06	9.89832e+06	1.31571e-06
481	1	1	1	1	2.73767e+06	17.3078	11.4415	47.6	59.4832	7.16063e+06	9.89833e+06	1.24837e-06
482	1	1	1	1	2.73767e+06	16.4219	10.8559	45.1641	56.5011	7.16064e+06	9.89833e+06	1.18447e-06
483	1	1	1	1	2.73766e+06	15.5814	10.3003	42.8529	53.6674	7.16065e+06	9.89834e+06	1.12385e-06
484	1	1	1	1	2.73766e+06	14.7839	9.77307	40.66	50.9747	7.16066e+06	9.89834e+06	1.06633e-06
485	1	1	1	1	2.73766e+06	14.0272	9.27286	38.5792	48.416	7.16066e+06	9.89834e+06	1.01175e-06
486	1	1	1	1	2.73766e+06	13.3093	8.79825	36.6049	45.9849	7.16067e+06	9.89835e+06	9.59965e-07
487	1	1	1	1	2.73765e+06	12.6281	8.34793	34.7316	43.675	7.16068e+06	9.89835e+06	9.10831e-07
488	1	1	1	1	2.73765e+06	11.9817	7.92065	32.9542	41.4802	7.16069e+06	9.89836e+06	8.64212e-07
489	1	1	1	1	2.73765e+06	11.3684	7.51525	31.2677	39.3951	7.16069e+06	9.89836e+06	8.19978e-07
490	1	1	1	1	2.73765e+06	10.7866	7.13059	29.6675	37.414	7.1607e+06	9.89836e+06	7.78009e-07
491	1	1	1	1	2.73764e+06	10.2345	6.76562	28.1492	35.5319	7.16071e+06	9.89837e+06	7.38188e-07
492	1	1	1	1	2.73764e+06	9.71063	6.41933	26.7085	33.7439	7.16071e+06	9.89837e+06	7.00404e-07
493	1	1	1	1	2.73764e+06	9.2136	6.09077	25.3416	32.0453	7.16072e+06	9.89837e+06	6.64555e-07
494	1	1	1	1	2.73764e+06	8.74201	5.77902	24.0447	30.4316	7.16072e+06	9.89837e+06	6.3054e-07
495	1	1	1	1	2.73764e+06	8.29455	5.48323	22.8141	28.8988	7.16073e+06	9.89838e+06	5.98267e-07
496	1	1	1	1	2.73763e+06	7.87	5.20257	21.6465	27.4426	7.16073e+06	9.89838e+06	5.67645e-07
497	1	1	1	1	2.73763e+06	7.46718	4.93628	20.5386	26.0595	7.16074e+06	9.89838e+06	5.38591e-07
498	1	1	1	1	2.73763e+06	7.08498	4.68362	19.4874	24.7456	7.16074e+06	9.89838e+06	5.11023e-07
499	1	1	1	1	2.73763e+06	6.72234	4.4439	18.4901	23.4976	7.16074e+06	9.89839e+06	4.84867e-07
500	1	1	1	1	2.73763e+06	6.37826	4.21644	17.5437	22.3122	7.16075e+06	9.89839e+06	4.60049e-07
501	1	1	1	1	2.73763e+06	6.05179	4.00062	16.6458	21.1863	7.16075e+06	9.89839e+06	4.36502e-07
502	1	1	1	1	2.73763e+06	5.74203	3.79585	15.7939	20.117	7.16076e+06	9.89839e+06	4.1416e-07
503	1	1	1	1	2.73763e+06	5.44812	3.60156	14.9855	19.1013	7.16076e+06	9.89839e+06	3.92961e-07
504	1	1	1	1	2.73762e+06	5.16926	3.41722	14.2185	18.1366	7.16076e+06	9.8984e+06	3.72847e-07
505	1	1	1	1	2.73762e+06	4.90468	3.24231	13.4908	17.2204	7.16076e+06	9.8984e+06	3.53763e-07
506	1	1	1	1	2.73762e+06	4.65363	3.07635	12.8003	16.3503	7.16077e+06	9.8984e+06	3.35656e-07
507	1	1	1	1	2.73762e+06	4.41543	2.91889	12.1452	15.5239	7.16077e+06	9.8984e+06	3.18475e-07
508	1	1	1	1	2.73762e+06	4.18943	2.76949	11.5235	14.7391	7.16077e+06	9.8984e+06	3.02174e-07
509	1	1	1	1	2.73762e+06	3.97499	2.62773	10.9337	13.9938	7.16078e+06	9.8984e+06	2.86707e-07
510	1	1	1	1	2.73762e+06	3.77153	2.49323	10.3741	13.2861	7.16078e+06	9.8984e+06	2.72032e-07
511	1	1	1	1	2.73762e+06	3.57849	2.36561	9.84314	12.6139	7.16078e+06	9.8984e+06	2.58108e-07
512	1	1	1	1	2.73762e+06	3.39532	2.24453	9.33934	11.9757	7.16078e+06	9.89841e+06	2.44897e-07
513	1	1	1	1	2.73762e+06	3.22153	2.12964	8.86132	11.3695	7.16078e+06	9.89841e+06	2.32362e-07
514	1	1	1	1	2.73762e+06	3.05664	2.02064	8.40777	10.794	7.16079e+06	9.89841e+06	2.20468e-07
515	1	1	1	1	2.73762e+06	2.90018	1.91721	7.97743	10.2474	7.16079e+06	9.89841e+06	2.09184e-07
516	1	1	1	1	2.73762e+06	2.75173	1.81908	7.56912	9.72846	7.16079e+06	9.89841e+06	1.98477e-07
517	1	1	1	1	2.73762e+06	2.61089	1.72597	7.1817	9.23566	7.16079e+06	9.89841e+06	1.88317e-07
518	1	1	1	1	2.73761e+06	2.47725	1.63762	6.81411	8.76774	7.16079e+06	9.89841e+06	1.78678e-07
519	1	1	1	1	2.73761e+06	2.35045	1.5538	6.46534	8.32343	7.16079e+06	9.89841e+06	1.69533e-07
520	1	1	1	1	2.73761e+06	2.23014	1.47427	6.13442	7.90156	7.16079e+06	9.89841e+06	1.60855e-07
521	1	1	1	1	2.73761e+06	2.11599	1.39881	5.82043	7.50099	7.1608e+06	9.89841e+06	1.52622e-07
522	1	1	1	1	2.73761e+06	2.00768	1.32721	5.52252	7.12066	7.1608e+06	9.89841e+06	1.4481e-07
523	1	1	1	1	2.73761e+06	1.90492	1.25928	5.23985	6.75955	7.1608e+06	9.89841e+06	1.37397e-07
524	1	1	1	1	2.73761e+06	1.80741	1.19482	4.97165	6.41669	7.1608e+06	9.89841e+06	1.30365e-07
525	1	1	1	1	2.73761e+06	1.7149	1.13366	4.71718	6.09116	7.1608e+06	9.89842e+06	1.23692e-07
526	1	1	1	1	2.73761e+06	1.62712	1.07564	4.47574	5.7821	7.1608e+06	9.89842e+06	1.17361e-07
527	1	1	1	1	2.73761e+06	1.54384	1.02058	4.24665	5.48867	7.1608e+06	9.89842e+06	1.11354e-07
528	1	1	1	1	2.73761e+06	1.46481	0.968339	4.02928	5.21008	7.1608e+06	9.89842e+06	1.05654e-07
529	1	1	1	1	2.73761e+06	1.38984	0.918774	3.82305	4.94559	7.1608e+06	9.89842e+06	1.00246e-07
530	1	1	1	1	2.73761e+06	1.3187	0.871746	3.62736	4.69449	7.1608e+06	9.89842e+06	9.51148e-08
531	1	1	1	1	2.73761e+06	1.2512	0.827125	3.4417	4.4561	7.16081e+06	9.89842e+06	9.02463e-08
532	1	1	1	1	2.73761e+06	1.18716	0.784789	3.26554	4.22978	7.16081e+06	9.89842e+06	8.56269e-08
533	1	1	1	1	2.73761e+06	1.12639	0.744619	3.09839	4.01492	7.16081e+06	9.89842e+06	8.12441e-08
534	1	1	1	1	2.73761e+06	1.06874	0.706505	2.9398	3.81095	7.16081e+06	9.89842e+06	7.70856e-08
535	1	1	1	1	2.73761e+06	1.01403	0.670342	2.78932	3.61731	7.16081e+06	9.89842e+06	7.31399e-08
536	1	1	1	1	2.73761e+06	0.962127	0.63603	2.64655	3.43349	7.16081e+06	9.89842e+06	6.93962e-08
537	1	1	1	1	2.73761e+06	0.91288	0.603475	2.51109	3.25898	7.16081e+06	9.89842e+06	6.58441e-08
538	1	1	1	1	2.73761e+06	0.866154	0.572585	2.38256	3.09332	7.16081e+06	9.89842e+06	6.24738e-08
539	1	1	1	1	2.73761e+06	0.821819	0.543277	2.26061	2.93606	7.16081e+06	9.89842e+06	5.9276e-08
540	1	1	1	1	2.73761e+06	0.779754	0.515469	2.1449	2.78678	7.16081e+06	9.89842e+06	5.6242e-08
541	1	1	1	1	2.73761e+06	0.739841	0.489085	2.03511	2.64507	7.16081e+06	9.89842e+06	5.33632e-08
542	1	1	1	1	2.73761e+06	0.701972	0.46405	1.93094	2.51054	7.16081e+06	9.89842e+06	5.06317e-08
543	1	1	1	1	2.73761e+06	0.666041	0.440298	1.83211	2.38285	7.16081e+06	9.89842e+06	4.80401e-08
544	1	1	1	1	2.73761e+06	0.631949	0.417761	1.73833	2.26163	7.16081e+06	9.89842e+06	4.55812e-08
545	1	1	1	1	2.73761e+06	0.599603	0.396377	1.64935	2.14657	7.16081e+06	9.89842e+06	4.32481e-08
546	1	1	1	1	2.73761e+06	0.568911	0.376088	1.56493	2.03734	7.16081e+06	9.89842e+06	4.10344e-08
547	1	1	1	1	2.73761e+06	0.539791	0.356838	1.48483	1.93367	7.16081e+06	9.89842e+06	3.8934e-08
548	1	1	1	1	2.73761e+06	0.512162	0.338573	1.40883	1.83526	7.16081e+06	9.89842e+06	3.69411e-08
549	1	1	1	1	2.73761e+06	0.485946	0.321243	1.33672	1.74184	7.16081e+06	9.89842e+06	3.50503e-08
550	1	1	1	1	2.73761e+06	0.461073	0.3048	1.26829	1.65317	7.16081e+06	9.89842e+06	3.32562e-08
551	1	1	1	1	2.73761e+06	0.437472	0.289198	1.20338	1.56901	7.16081e+06	9.89842e+06	3.15539e-08
552	1	1	1	1	2.73761e+06	0.41508	0.274396	1.14178	1.48912	7.16082e+06	9.89842e+06	2.99388e-08
553	1	1	1	1	2.73761e+06	0.393834	0.26035	1.08334	1.4133	7.16082e+06	9.89842e+06	2.84064e-08
554	1	1	1	1	2.73761e+06	0.373675	0.247024	1.02789	1.34133	7.16082e+06	9.89842e+06	2.69524e-08
555	1	1	1	1	2.73761e+06	0.354548	0.23438	0.975274	1.27301	7.16082e+06	9.89842e+06	2.55728e-08
556	1	1	1	1	2.73761e+06	0.3364	0.222383	0.925354	1.20817	7.16082e+06	9.89842e+06	2.42638e-08
557	1	1	1	1	2.73761e+06	0.319182	0.211	0.877989	1.14663	7.16082e+06	9.89842e+06	2.30219e-08
558	1	1	1	1	2.73761e+06	0.302844	0.2002	0.833049	1.08821	7.16082e+06	9.89842e+06	2.18435e-08
559	1	1	1	1	2.73761e+06	0.287343	0.189953	0.790409	1.03277	7.16082e+06	9.89842e+06	2.07254e-08
560	1	1	1	1	2.73761e+06	0.272635	0.18023	0.749951	0.980145	7.16082e+06	9.89842e+06	1.96646e-08
561	1	1	1	1	2.73761e+06	0.25868	0.171005	0.711564	0.930198	7.16082e+06	9.89842e+06	1.8658e-08
562	1	1	1	1	2.73761e+06	0.245439	0.162252	0.675143	0.882793	7.16082e+06	9.89842e+06	1.7703e-08
563	1	1	1	1	2.73761e+06	0.232876	0.153947	0.640585	0.8378	7.16082e+06	9.89842e+06	1.67969e-08
564	1	1	1	1	2.73761e+06	0.220956	0.146067	0.607796	0.795097	7.16082e+06	9.89842e+06	1.59371e-08
565	1	1	1	1	2.73761e+06	0.209646	0.13859	0.576686	0.754567	7.16082e+06	9.89842e+06	1.51213e-08
566	1	1	1	1	2.73761e+06	0.198915	0.131496	0.547168	0.7161	7.16082e+06	9.89842e+06	1.43473e-08
567	1	1	1	1	2.73761e+06	0.188734	0.124766	0.51916	0.679591	7.16082e+06	9.89842e+06	1.3613e-08
568	1	1	1	1	2.73761e+06	0.179073	0.118379	0.492587	0.644941	7.16082e+06	9.89842e+06	1.29162e-08
569	1	1	1	1	2.73761e+06	0.169907	0.11232	0.467373	0.612056	7.16082e+06	9.89842e+06	1.2255e-08
570	1	1	1	1	2.73761e+06	0.16121	0.106571	0.443451	0.580844	7.16082e+06	9.89842e+06	1.16278e-08
571	1	1	1	1	2.73761e+06	0.152959	0.101116	0.420752	0.551223	7.16082e+06	9.89842e+06	1.10326e-08
572	1	1	1	1	2.73761e+06	0.145129	0.0959402	0.399216	0.52311	7.16082e+06	9.89842e+06	1.04679e-08
573	1	1	1	1	2.73761e+06	0.137701	0.0910294	0.378782	0.496429	7.16082e+06	9.89842e+06	9.93206e-09
574	1	1	1	1	2.73761e+06	0.130652	0.08637	0.359393	0.471107	7.16082e+06	9.89842e+06	9.42368e-09
575	1	1	1	1	2.73761e+06	0.123965	0.0819491	0.340998	0.447075	7.16082e+06	9.89842e+06	8.94132e-09
576	1	1	1	1	2.73761e+06	0.11762	0.0777545	0.323543	0.424268	7.16082e+06	9.89842e+06	8.48365e-09
577	1	1	1	1	2.73761e+06	0.111599	0.0737745	0.306983	0.402622	7.16082e+06	9.89842e+06	8.04941e-09
578	1	1	1	1	2.73761e+06	0.105887	0.0699983	0.291269	0.38208	7.16082e+06	9.89842e+06	7.63739e-09
579	1	1	1	1	2.73761e+06	0.100467	0.0664154	0.276361	0.362585	7.16082e+06	9.89842e+06	7.24647e-09
580	1	1	1	1	2.73761e+06	0.0953245	0.0630159	0.262215	0.344083	7.16082e+06	9.89842e+06	6.87556e-09
581	1	1	1	1	2.73761e+06	0.0904452	0.0597904	0.248793	0.326524	7.16082e+06	9.89842e+06	6.52362e-09
582	1	1	1	1	2.73761e+06	0.0858157	0.0567299	0.236058	0.309861	7.16082e+06	9.89842e+06	6.18971e-09
583	1	1	1	1	2.73761e+06	0.0814232	0.0538262	0.223976	0.294047	7.16082e+06	9.89842e+06	5.87288e-09
584	1	1	1	1	2.73761e+06	0.0772555	0.051071	0.212511	0.279039	7.16082e+06	9.89842e+06	5.57227e-09
585	1	1	1	1	2.73761e+06	0.0733011	0.0484569	0.201634	0.264796	7.16082e+06	9.89842e+06	5.28705e-09
586	1	1	1	1	2.73761e+06	0.0695491	0.0459766	0.191313	0.25128	7.16082e+06	9.89842e+06	5.01643e-09
587	1	1	1	1	2.73761e+06	0.0659892	0.0436233	0.18152	0.238453	7.16082e+06	9.89842e+06	4.75966e-09
588	1	1	1	1	2.73761e+06	0.0626115	0.0413904	0.172229	0.22628	7.16082e+06	9.89842e+06	4.51603e-09
589	1	1	1	1	2.73761e+06	0.0594066	0.0392718	0.163413	0.214728	7.16082e+06	9.89842e+06	4.28487e-09
590	1	1	1	1	2.73761e+06	0.0563659	0.0372616	0.155049	0.203765	7.16082e+06	9.89842e+06	4.06555e-09
591	1	1	1	1	2.73761e+06	0.0534807	0.0353543	0.147113	0.193361	7.16082e+06	9.89842e+06	3.85745e-09
592	1	1	1	1	2.73761e+06	0.0507433	0.0335447	0.139583	0.183488	7.16082e+06	9.89842e+06	3.66e-09
593	1	1	1	1	2.73761e+06	0.0481459	0.0318277	0.132438	0.174119	7.16082e+06	9.89842e+06	3.47266e-09
594	1	1	1	1	2.73761e+06	0.0456815	0.0301986	0.125659	0.165228	7.16082e+06	9.89842e+06	3.29491e-09
595	1	1	1	1	2.73761e+06	0.0433433	0.0286528	0.119227	0.15679	7.16082e+06	9.89842e+06	3.12626e-09
596	1	1	1	1	2.73761e+06	0.0411247	0.0271862	0.113124	0.148783	7.16082e+06	9.89842e+06	2.96624e-09
597	1	1	1	1	2.73761e+06	0.0390197	0.0257947	0.107334	0.141184	7.16082e+06	9.89842e+06	2.81441e-09
598	1	1	1	1	2.73761e+06	0.0370225	0.0244743	0.10184	0.133974	7.16082e+06	9.89842e+06	2.67035e-09
599	1	1	1	1	2.73761e+06	0.0351274	0.0232216	0.0966272	0.127131	7.16082e+06	9.89842e+06	2.53367e-09
600	1	1	1	1	2.73761e+06	0.0333294	0.022033	0.0916813	0.120637	7.16082e+06	9.89842e+06	2.40398e-09
601	1	1	1	1	2.73761e+06	0.0316234	0.0209052	0.0869885	0.114475	7.16082e+06	9.89842e+06	2.28093e-09
602	1	1	1	1	2.73761e+06	0.0300048	0.0198352	0.0825359	0.108628	7.16082e+06	9.89842e+06	2.16418e-09
603	1	1	1	1	2.73761e+06	0.0284689	0.0188199	0.0783113	0.103079	7.16082e+06	9.89842e+06	2.0534e-09
604	1	1	1	1	2.73761e+06	0.0270117	0.0178566	0.0743028	0.0978128	7.16082e+06	9.89842e+06	1.9483e-09
605	1	1	1	1	2.73761e+06	0.0256291	0.0169426	0.0704996	0.0928158	7.16082e+06	9.89842e+06	1.84858e-09
606	1	1	1	1	2.73761e+06	0.0243173	0.0160753	0.066891	0.0880739	7.16082e+06	9.89842e+06	1.75395e-09
607	1	1	1	1	2.73761e+06	0.0230726	0.0152525	0.0634671	0.0835741	7.16082e+06	9.89842e+06	1.66417e-09
608	1	1	1	1	2.73761e+06	0.0218916	0.0144718	0.0602185	0.0793041	7.16082e+06	9.89842e+06	1.57899e-09
609	1	1	1	1	2.73761e+06	0.020771	0.013731	0.0571362	0.0752521	7.16082e+06	9.89842e+06	1.49817e-09
610	1	1	1	1	2.73761e+06	0.0197079	0.0130282	0.0542116	0.071407	7.16082e+06	9.89842e+06	1.42149e-09
611	1	1	1	1	2.73761e+06	0.0186991	0.0123614	0.0514367	0.0677583	7.16082e+06	9.89842e+06	1.34873e-09
612	1	1	1	1	2.73761e+06	0.017742	0.0117286	0.0488039	0.0642958	7.16082e+06	9.89842e+06	1.27969e-09
613	1	1	1	1	2.73761e+06	0.0168338	0.0111283	0.0463058	0.0610102	7.16082e+06	9.89842e+06	1.21419e-09
614	1	1	1	1	2.73761e+06	0.0159722	0.0105587	0.0439356	0.0578925	7.16082e+06	9.89842e+06	1.15204e-09
615	1	1	1	1	2.73761e+06	0.0151546	0.0100182	0.0416868	0.0549339	7.16082e+06	9.89842e+06	1.09307e-09
616	1	1	1	1	2.73761e+06	0.0143789	0.00950543	0.039553	0.0521265	7.16082e+06	9.89842e+06	1.03712e-09
617	1	1	1	1	2.73761e+06	0.0136429	0.00901888	0.0375284	0.0494624	7.16082e+06	9.89842e+06	9.84033e-10
618	1	1	1	1	2.73761e+06	0.0129446	0.00855724	0.0356075	0.0469344	7.16082e+06	9.89842e+06	9.33666e-10
619	1	1	1	1	2.73761e+06	0.012282	0.00811923	0.0337849	0.0445356	7.16082e+06	9.89843e+06	8.85875e-10
620	1	1	1	1	2.73761e+06	0.0116533	0.00770364	0.0320556	0.0422593	7.16082e+06	9.89843e+06	8.4053e-10
621	1	1	1	1	2.73761e+06	0.0110569	0.00730932	0.0304148	0.0400993	7.16082e+06	9.89843e+06	7.97507e-10
622	1	1	1	1	2.73761e+06	0.0104909	0.00693519	0.028858	0.0380497	7.16082e+06	9.89843e+06	7.56687e-10
623	1	1	1	1	2.73761e+06	0.00995391	0.0065802	0.0273809	0.0361047	7.16082e+06	9.89843e+06	7.17955e-10
624	1	1	1	1	2.73761e+06	0.00944442	0.0062434	0.0259794	0.0342592	7.16082e+06	9.89843e+06	6.81205e-10
625	1	1	1	1	2.73761e+06	0.008961	0.00592382	0.0246496	0.0325079	7.16082e+06	9.89843e+06	6.46337e-10
626	1	1	1	1	2.73761e+06	0.00850233	0.00562061	0.0233879	0.0308461	7.16082e+06	9.89843e+06	6.13255e-10
627	1	1	1	1	2.73761e+06	0.00806712	0.00533291	0.0221907	0.0292692	7.16082e+06	9.89843e+06	5.81866e-10
628	1	1	1	1	2.73761e+06	0.0076542	0.00505994	0.0210549	0.0277729	7.16082e+06	9.89843e+06	5.52083e-10
629	1	1	1	1	2.73761e+06	0.00726241	0.00480094	0.0199772	0.0263531	7.16082e+06	9.89843e+06	5.23821e-10
630	1	1	1	1	2.73761e+06	0.00689068	0.0045552	0.0189546	0.0250058	7.16082e+06	9.89843e+06	4.9701e-10
631	1	1	1	1	2.73761e+06	0.00653798	0.00432204	0.0179844	0.0237273	7.16082e+06	9.89843e+06	4.71569e-10
632	1	1	1	1	2.73761e+06	0.00620332	0.00410081	0.0170639	0.0225142	7.16082e+06	9.89843e+06	4.47433e-10
633	1	1	1	1	2.73761e+06	0.0058858	0.00389091	0.0161904	0.0213631	7.16082e+06	9.89843e+06	4.24531e-10
634	1	1	1	1	2.73761e+06	0.00558453	0.00369175	0.0153617	0.0202709	7.16082e+06	9.89843e+06	4.02802e-10
[truncated: 87 more rows]

## Sheet: T_23
Time (days)	U1	U2	U3	U4	Susceptible	Exposed	Infectious_presymptomatic	Infectious_symptomatic	Seriously_ill_hospitalized	Recovered	Active_population	beta
[truncated: 722 more rows]

[truncated: 9 more sheets: T_24, T_31, T_32, T_33, T_34, T_41, T_42, T_43, T_44]
